# Supplementary material for: The Transcription Factor DPB Confers Antiviral Defence Against Potato Virus X by Modulating MYB‐Dependent Signalling
Source: Mol Plant Pathol. 2026 Jul 12;27(7):e70319. doi: 10.1111/mpp.70319 (PMC13357984; doi:10.1111/mpp.70319)
Supplement: Supplementary file 7 — Table S1: Downregulated genes in Cr‐nbdpb versus wild‐type (WT). [file MPP-27-e70319-s006.xlsx]

## Sheet: Table S1 Downregulated genes in
Table S1 Downregulated genes in Cr-nbdpb vs WT.
gene_id	Crdpb1	Crdpb2	Crdpb3	WT1	WT2	WT3	KO	WT	log2FoldChange	pvalue	padj	gene_chr	gene_start	gene_end	gene_strand	gene_length	gene_description	Family
Niben261Chr12g1301004	0	0	0	684.055	829.377	744.733	0	752.721	-12.0414	4.42e-24	6.45e-22	Niben261Chr12	129988912	129994010	-	2133	- && sp|Q8LLE5|FPP_SOLLC Filament-like plant protein (Fragment) OS=Solanum lycopersicum OX=4081 GN=FPP PE=1 SV=1 && PF05911:Filament-like plant protein, long coiled-coil	SBP
Niben261Chr12g1301003	0	0	0	546.341	475.888	531.817	0	518.015	-11.5016	4.99e-22	6.14e-20	Niben261Chr12	130004267	130010419	-	1242	- && - && -	GATA
Niben261Chr12g1301013	0	0	0	196.412	164.504	207.238	0	189.385	-10.0501	9.45e-17	6.93e-15	Niben261Chr12	130001133	130001660	-	528	- && sp|Q38867|CP19C_ARATH Peptidyl-prolyl cis-trans isomerase CYP19-3 OS=Arabidopsis thaliana OX=3702 GN=CYP19-3 PE=2 SV=2 && PF00160:Cyclophilin type peptidyl-prolyl cis-trans isomerase/CLD	FAR1
Niben261Chr17g0569005	0	0	0	165.934	109.67	43.5295	0	106.378	-9.21509	3.18e-13	1.58e-11	Niben261Chr17	56908915	56909544	+	561	- && sp|P27496|CB25_TOBAC Chlorophyll a-b binding protein 50, chloroplastic OS=Nicotiana tabacum OX=4097 GN=CAB50 PE=2 SV=1 && PF00504:Chlorophyll A-B binding protein	ERF
novel.6397	0	3.72518	0	406.369	425.949	196.829	1.24173	343.049	-8.06836	6.37e-16	4.25e-14	Niben261Chr19	46236445	46238339	-	1788	- && - && -	-
Niben261Chr13g0306008	0	0	0	46.2809	33.2926	42.5832	0	40.7189	-7.83167	1.72e-09	5.03e-08	Niben261Chr13	30655570	30657445	+	369	- && - && -	-
Niben261Chr13g1453001	0	0	0	46.2809	37.2093	30.2814	0	37.9239	-7.72804	3.68e-09	1.02e-07	Niben261Chr13	145338102	145338873	+	669	- && - && -	C3H
Niben261Chr16g0020010	0	0	0	15.8032	38.1885	57.7239	0	37.2386	-7.70795	9.84e-09	2.53e-07	Niben261Chr16	2005740	2007748	+	1110	- && - && -	-
novel.3118	0	0	0	42.8945	50.9181	15.1407	0	36.3178	-7.66568	1.23e-08	3.1e-07	Niben261Chr09	73619071	73619577	-	507	- && - && -	-
Niben261Chr18g0961006	0	0	0	92.5619	2.93758	2.83888	0	32.7794	-7.51859	0.00470567	0.0255594	Niben261Chr18	96096923	96097866	+	441	- && sp|Q9ZVF3|ML328_ARATH MLP-like protein 328 OS=Arabidopsis thaliana OX=3702 GN=MLP328 PE=2 SV=1 && PF00407:Pathogenesis-related protein Bet v I family	-
novel.1364	0	1.86259	0	101.592	118.482	85.1664	0.620864	101.747	-7.29983	1.59e-11	6.25e-10	Niben261Chr04	42897070	42913300	-	2108	- && sp|A0A3Q7HJG4|CURE1_SOLLC Cuscuta receptor 1 OS=Solanum lycopersicum OX=4081 GN=Solyc08g016270 PE=1 SV=1 && -	NAC
Niben261Chr15g1450003	0	0	0	32.7353	26.4382	24.6036	0	27.9257	-7.28699	6.75e-08	1.49e-06	Niben261Chr15	145034706	145038464	-	1188	- && sp|Q0WQX7|RBL1_ARATH RHOMBOID-like protein 1 OS=Arabidopsis thaliana OX=3702 GN=RBL1 PE=2 SV=1 && PF01694:Rhomboid family	-
novel.3694	0	0	0	60.9554	8.81274	9.46293	0	26.4103	-7.201	8.69e-07	1.52e-05	Niben261Chr11	90971497	90973058	+	663	- && - && -	-
Niben261Chr12g1300008	0	0	12.9149	746.139	452.387	402.175	4.30497	533.567	-6.95624	0.000223256	0.002023	Niben261Chr12	129986531	129987886	+	1356	- && sp|Q9SR19|RAF2_ARATH Rubisco accumulation factor 1.2, chloroplastic OS=Arabidopsis thaliana OX=3702 GN=RAF1.2 PE=1 SV=1 && PF18578:Rubisco accumulation factor 1 alpha helical domain|PF18087:Rubisco Assembly chaperone C-terminal domain|PF18579:Rubisco	-
Niben261Chr04g0101005	0	0	0	20.3185	18.6047	15.1407	0	18.0213	-6.65536	3.48e-06	5.26e-05	Niben261Chr04	10176004	10183011	-	732	- && sp|P35402|ERD2A_ARATH ER lumen protein-retaining receptor A OS=Arabidopsis thaliana OX=3702 GN=ERD2A PE=2 SV=1 && PF00810:ER lumen protein retaining receptor	M-type_MADS
Niben261Chr03g0212003	0	0	0	16.932	16.6463	17.9796	0	17.186	-6.58836	5.01e-06	7.29e-05	Niben261Chr03	21187488	21187854	-	258	- && - && -	-
Niben261Chr11g1135001	0	0	0	13.5456	25.459	12.3018	0	17.1022	-6.58217	6.59e-06	9.33e-05	Niben261Chr11	113510025	113512287	-	576	- && - && -	-
Niben261Chr08g0313003	0	0	0	6.77282	16.6463	27.4425	0	16.9539	-6.57351	9.88e-06	0.000133299	Niben261Chr08	31283301	31284020	-	720	- && sp|O24384|CPI8_SOLTU Cysteine protease inhibitor 8 (Fragment) OS=Solanum tuberosum OX=4113 PE=2 SV=1 && PF00197:Trypsin and protease inhibitor	-
Niben261Chr17g0086012	7.91832	1.86259	0	300.262	303.55	313.223	3.2603	305.678	-6.5608	5.79e-38	2.46e-35	Niben261Chr17	8597917	8608354	+	825	- && sp|Q9LIR9|NIPA1_ARATH Probable magnesium transporter NIPA1 OS=Arabidopsis thaliana OX=3702 GN=At3g23870 PE=2 SV=1 && PF05653:Magnesium transporter NIPA	-
Niben261Chr13g0142004	0	0	0	38.3793	9.79193	1.89259	0	16.6879	-6.53817	3.99e-05	0.000456363	Niben261Chr13	14223268	14226272	-	516	- && sp|Q9SRW7|APK3_ARATH Adenylyl-sulfate kinase 3 OS=Arabidopsis thaliana OX=3702 GN=APK3 PE=1 SV=1 && PF01583:Adenylylsulphate kinase	-
Niben261Chr11g1057010	0	0	0	2.25761	24.4798	20.8185	0	15.852	-6.47692	3.2e-05	0.000373821	Niben261Chr11	105763863	105766409	-	813	- && - && -	-
Niben261Chr04g1674016	0	0	0	29.3489	16.6463	1.89259	0	15.9626	-6.47591	3.88e-05	0.000445131	Niben261Chr04	167397399	167399171	+	1074	- && sp|Q9MBG5|CML45_ARATH Probable calcium-binding protein CML45 OS=Arabidopsis thaliana OX=3702 GN=CML45 PE=2 SV=1 && PF00036:EF hand	Dof
Niben261Chr15g0866001	0	0	0	9.03043	15.6671	19.8722	0	14.8566	-6.3815	1.97e-05	0.000244887	Niben261Chr15	86646498	86653204	+	1248	- && sp|F4IH21|TBL33_ARATH Protein trichome birefringence-like 33 OS=Arabidopsis thaliana OX=3702 GN=TBL33 PE=2 SV=1 && PF14416:PMR5 N terminal Domain|PF13839:GDSL/SGNH-like Acyl-Esterase family found in Pmr5 and Cas1p	BES1
Niben261Chr01g0347010	0	0	0.993454	24.8337	47.9805	13.2481	0.331151	28.6874	-6.36564	3.66e-06	5.51e-05	Niben261Chr01	34737686	34739874	-	705	- && sp|Q8GZA8|ULT1_ARATH Protein ULTRAPETALA 1 OS=Arabidopsis thaliana OX=3702 GN=ULT1 PE=1 SV=1 && -	-
Niben261Chr07g0712012	0	0	0	15.8032	12.7295	13.2481	0	13.927	-6.28367	2.8e-05	0.000334533	Niben261Chr07	71285228	71285726	-	405	- && - && -	-
Niben261Chr06g1433005	0	0	0	18.0609	11.7503	11.3555	0	13.7222	-6.26072	3.36e-05	0.000390397	Niben261Chr06	143327351	143328197	+	774	- && - && PF13456:Reverse transcriptase-like	-
Niben261Chr05g1060003	0	0	0	21.4473	9.79193	7.57035	0	12.9365	-6.17295	6.72e-05	0.000719457	Niben261Chr05	106017798	106018235	+	438	- && sp|Q9LUL6|ATL61_ARATH Putative RING-H2 finger protein ATL61 OS=Arabidopsis thaliana OX=3702 GN=ATL61 PE=3 SV=1 && PF13639:Ring finger domain	C3H
Niben261Chr02g0458008	0	0	0	6.77282	7.83355	20.8185	0	11.8083	-6.05093	0.000135599	0.00131512	Niben261Chr02	45810947	45816835	+	1524	- && sp|W8JWW3|CA225_CATRO Cytochrome P450 72A225 OS=Catharanthus roseus OX=4058 GN=CYP72A225 PE=2 SV=1 && PF00067:Cytochrome P450	bHLH
Niben261Chr08g0876009	0	0	0	15.8032	8.81274	7.57035	0	10.7288	-5.90434	0.000216831	0.00197063	Niben261Chr08	87598186	87599618	+	486	- && sp|Q9LPW3|SCRM2_ARATH Transcription factor SCREAM2 OS=Arabidopsis thaliana OX=3702 GN=SCRM2 PE=1 SV=1 && -	bHLH
Niben261Chr17g0441006	0	0.931296	0	20.3185	19.5839	21.7647	0.310432	20.5557	-5.88488	2.41e-05	0.000293112	Niben261Chr17	44110248	44111095	+	459	- && sp|Q8RXV3|P2C59_ARATH Probable protein phosphatase 2C 59 OS=Arabidopsis thaliana OX=3702 GN=WIN2 PE=1 SV=1 && PF00481:Protein phosphatase 2C	HB-other
Niben261Chr14g0756002	3.95916	0	0	77.8874	78.3355	63.4016	1.31972	73.2082	-5.81707	3.56e-12	1.54e-10	Niben261Chr14	75657847	75667783	+	2373	- && sp|Q9SIT5|CHX15_ARATH Cation/H(+) antiporter 15 OS=Arabidopsis thaliana OX=3702 GN=CHX15 PE=2 SV=1 && PF00999:Sodium/hydrogen exchanger family	bHLH
Niben261Chr03g0815013	0	0	0	15.8032	0.979193	13.2481	0	10.0102	-5.80533	0.000744232	0.00568203	Niben261Chr03	81470646	81489616	+	1344	- && sp|P92934|AAP6_ARATH Amino acid permease 6 OS=Arabidopsis thaliana OX=3702 GN=AAP6 PE=1 SV=1 && PF01490:Transmembrane amino acid transporter protein	MYB_related
Niben261Chr19g1070014	0	0	0	11.288	12.7295	4.73147	0	9.583	-5.74331	0.000485574	0.00395429	Niben261Chr19	106910183	106912905	-	1107	- && sp|Q9FME2|NTF2_ARATH Nuclear transport factor 2 OS=Arabidopsis thaliana OX=3702 GN=NTF2 PE=1 SV=1 && PF02136:Nuclear transport factor 2 (NTF2) domain|PF00076:RNA recognition motif. (a.k.a. RRM, RBD, or RNP domain)	M-type_MADS
Niben261Chr07g1512002	0	0	0	4.51521	15.6671	7.57035	0	9.25088	-5.69798	0.000652121	0.00508135	Niben261Chr07	151216434	151224951	+	1227	- && sp|Q67ZU1|LIP2_ARATH Triacylglycerol lipase 2 OS=Arabidopsis thaliana OX=3702 GN=LIP2 PE=2 SV=1 && PF00561:alpha/beta hydrolase fold|PF04083:Partial alpha/beta-hydrolase lipase region	C3H
Niben261Chr14g0933003	1.97958	0	2.98036	93.6907	67.5643	83.2738	1.65331	81.5096	-5.64896	7.8e-14	4.16e-12	Niben261Chr14	93277578	93289266	+	483	- && - && -	MYB_related
Niben261Chr18g0227003	0	0	0	11.288	7.83355	7.57035	0	8.89731	-5.63602	0.000673627	0.00522535	Niben261Chr18	22714491	22723251	+	1449	- && sp|Q0WUY1|NADKC_ARATH Calmodulin calcium-dependent NAD kinase OS=Arabidopsis thaliana OX=3702 GN=NADKC PE=1 SV=1 && PF06414:Zeta toxin	-
Niben261Chr18g0838008	0	0	0	10.1592	3.91677	12.3018	0	8.7926	-5.6208	0.000857441	0.00639394	Niben261Chr18	83864675	83864928	+	243	- && - && -	-
Niben261Chr07g0364002	0	0	0	14.6744	7.83355	3.78517	0	8.76439	-5.61084	0.000940559	0.00689975	Niben261Chr07	36409748	36411161	+	1113	- && sp|Q8GYT8|SOK3_ARATH Protein SOSEKI 3 OS=Arabidopsis thaliana OX=3702 GN=SOK3 PE=1 SV=1 && PF06136:Domain of unknown function (DUF966)	C2H2
Niben261Chr19g1179010	0	0	0	13.5456	6.85435	5.67776	0	8.69258	-5.6	0.000869638	0.00647031	Niben261Chr19	117986684	117987613	-	336	- && - && -	-
Niben261Chr18g0838007	0	0	0	5.64402	6.85435	12.3018	0	8.26673	-5.53553	0.00112378	0.0079957	Niben261Chr18	83864125	83864640	+	429	- && - && -	-
Niben261Chr17g0650003	0	0	0	13.5456	6.85435	3.78517	0	8.06172	-5.49023	0.00149115	0.0100667	Niben261Chr17	65073395	65074582	+	528	- && sp|O49813|OLEE1_BETPN Olee1-like protein OS=Betula pendula OX=3505 PE=2 SV=1 && PF01190:Pollen proteins Ole e I like	EIL
Niben261Chr10g0981010	0	0	0	6.77282	4.89597	12.3018	0	7.9902	-5.48527	0.00141267	0.0096335	Niben261Chr10	98101026	98101444	-	315	- && sp|Q42342|CYB5E_ARATH Cytochrome b5 isoform E OS=Arabidopsis thaliana OX=3702 GN=CYTB5-E PE=1 SV=2 && PF00173:Cytochrome b5-like Heme/Steroid binding domain	-
Niben261Chr05g1133005	5.93874	0	0	108.365	97.9193	54.885	1.97958	87.0565	-5.46661	9.74e-05	0.000983674	Niben261Chr05	113325850	113329155	+	1770	- && sp|Q05085|PTR7_ARATH Protein NRT1/ PTR FAMILY 6.3 OS=Arabidopsis thaliana OX=3702 GN=NPF6.3 PE=1 SV=1 && PF00854:POT family	C3H
novel.5596	1.97958	5.58778	5.96072	287.845	144.921	155.192	4.50936	195.986	-5.43435	2.13e-27	4.07e-25	Niben261Chr17	5550682	5553685	+	1355	- && - && -	-
Niben261Chr08g0146003	1.97958	3.72518	6.95418	171.578	180.172	189.259	4.21965	180.336	-5.42163	3.09e-29	6.79e-27	Niben261Chr08	14582420	14594427	-	1665	- && - && PF06813:Nodulin-like	NF-YC
Niben261Chr17g0079007	0	0	0	9.03043	1.95839	11.3555	0	7.44811	-5.3812	0.00261243	0.0158744	Niben261Chr17	7944601	7954614	+	1320	- && sp|P80595|APY_SOLTU Apyrase OS=Solanum tuberosum OX=4113 GN=RROP1 PE=1 SV=2 && PF01150:GDA1/CD39 (nucleoside phosphatase) family	-
Niben261Chr15g1082014	0	0	0	4.51521	11.7503	5.67776	0	7.31443	-5.35822	0.00235078	0.014563	Niben261Chr15	108189106	108190120	+	651	- && sp|Q43872|PER64_ARATH Peroxidase 64 OS=Arabidopsis thaliana OX=3702 GN=PER64 PE=1 SV=1 && PF00141:Peroxidase	M-type_MADS
Niben261Chr08g0684001	0	0	0	5.64402	1.95839	14.1944	0	7.2656	-5.34905	0.00318174	0.0185912	Niben261Chr08	68455703	68462974	+	822	- && - && -	-
novel.5379	1.97958	10.2443	0	188.51	209.547	102.2	4.07461	166.752	-5.3443	2.17e-06	3.45e-05	Niben261Chr16	88284349	88284716	+	290	- && - && -	-
Niben261Chr15g0788014	0	0	0	9.03043	10.7711	1.89259	0	7.23138	-5.33635	0.0030513	0.0179741	Niben261Chr15	78781455	78793454	+	2721	- && - && PF05686:Glycosyl transferase family 90	-
Niben261Chr08g0634012	0	0	0	10.1592	4.89597	6.62405	0	7.22642	-5.33502	0.00238264	0.0147054	Niben261Chr08	63420690	63422063	-	417	- && sp|Q09J78|ABAH2_ORYSI Abscisic acid 8'-hydroxylase 2 OS=Oryza sativa subsp. indica OX=39946 GN=CYP707A6 PE=2 SV=1 && -	-
Niben261Chr19g1221034	1.97958	0	0	45.1521	13.7087	19.8722	0.65986	26.2443	-5.33091	2.22e-05	0.000272326	Niben261Chr19	121603350	121604148	-	279	- && sp|P27496|CB25_TOBAC Chlorophyll a-b binding protein 50, chloroplastic OS=Nicotiana tabacum OX=4097 GN=CAB50 PE=2 SV=1 && -	ERF
Niben261Chr19g0880010	0	0	0	9.03043	4.89597	7.57035	0	7.16558	-5.32417	0.0024398	0.0149913	Niben261Chr19	88007325	88007668	+	264	- && - && -	-
Niben261Chr15g0562005	0	0	0	0	9.79193	11.3555	0	7.04915	-5.30871	0.00662643	0.0336972	Niben261Chr15	56243969	56245592	-	1488	- && sp|Q94FM7|C71DK_TOBAC 5-epiaristolochene 1,3-dihydroxylase OS=Nicotiana tabacum OX=4097 GN=CYP71D20 PE=1 SV=2 && PF00067:Cytochrome P450	E2F/DP
Niben261Chr14g0906036	0	0	0	13.5456	1.95839	5.67776	0	7.06059	-5.2981	0.00365047	0.0207574	Niben261Chr14	90592878	90594549	-	1119	- && - && PF13962:Domain of unknown function|PF12796:Ankyrin repeats (3 copies)	bZIP
Niben261Chr03g0483003	7.91832	3.72518	0.993454	205.442	187.026	103.146	4.21232	165.205	-5.29338	6.01e-24	8.71e-22	Niben261Chr03	48330833	48332967	+	948	- && sp|Q56XR0|BH071_ARATH Transcription factor bHLH71 OS=Arabidopsis thaliana OX=3702 GN=BHLH71 PE=1 SV=1 && PF00010:Helix-loop-helix DNA-binding domain	bHLH
Niben261Chr12g0070009	0	0	0	0	9.79193	10.4092	0	6.73372	-5.24265	0.00802918	0.0391182	Niben261Chr12	7003300	7011313	-	1038	- && sp|Q8VWZ7|C76B6_CATRO Geraniol 8-hydroxylase OS=Catharanthus roseus OX=4058 GN=CYP76B6 PE=1 SV=1 && PF00067:Cytochrome P450	MYB
Niben261Chr08g0120022	21.7754	13.0381	13.9084	855.633	542.473	375.678	16.2406	591.261	-5.18791	3.15e-57	3.91e-54	Niben261Chr08	12014444	12015932	+	423	- && sp|P93092|ACP1_CASGL Acyl carrier protein 1, chloroplastic OS=Casuarina glauca OX=3522 GN=ACP1 PE=2 SV=1 && PF00550:Phosphopantetheine attachment site	ERF
Niben261Chr12g0770012	1026.41	523.388	477.851	32339.1	22703.6	17049.4	675.884	24030.7	-5.15201	4.58e-29	9.94e-27	Niben261Chr12	76960248	76960880	+	633	- && sp|Q9ZRA4|AB19A_PRUPE Auxin-binding protein ABP19a OS=Prunus persica OX=3760 GN=ABP19A PE=3 SV=1 && PF00190:Cupin	bZIP
Niben261Chr18g0098012	0	0	0	5.64402	3.91677	9.46293	0	6.34124	-5.15143	0.00479142	0.0259405	Niben261Chr18	9797475	9802869	-	813	- && sp|Q9FDX1|SKIP1_ARATH F-box protein SKIP1 OS=Arabidopsis thaliana OX=3702 GN=SKIP1 PE=1 SV=1 && -	-
Niben261Chr16g0990008	0	0	0	12.4168	1.95839	4.73147	0	6.3689	-5.14893	0.0059118	0.0307809	Niben261Chr16	99079454	99081487	+	750	- && sp|Q9LZS6|SBT4F_ARATH Subtilisin-like protease SBT4.15 OS=Arabidopsis thaliana OX=3702 GN=SBT4.15 PE=3 SV=1 && PF00082:Subtilase family	DBB
Niben261Chr14g1405001	0	0	0	3.38641	5.87516	9.46293	0	6.2415	-5.13119	0.00527113	0.0280816	Niben261Chr14	140536188	140551681	-	1311	- && sp|Q8RXT9|GDL8_ARATH GDSL esterase/lipase At1g28590 OS=Arabidopsis thaliana OX=3702 GN=At1g28590 PE=2 SV=2 && -	B3
Niben261Chr05g0123016	0	0	0	3.38641	3.91677	11.3555	0	6.21957	-5.12647	0.00580168	0.0303583	Niben261Chr05	12254545	12270700	+	1419	- && sp|Q9FKQ1|DTX27_ARATH Protein DETOXIFICATION 27 OS=Arabidopsis thaliana OX=3702 GN=DTX27 PE=2 SV=1 && PF01554:MatE	MYB_related
Niben261Chr04g1857018	0	0	0	13.5456	2.93758	1.89259	0	6.12527	-5.09043	0.00781103	0.0383039	Niben261Chr04	185677132	185678061	+	333	- && - && -	-
Niben261Chr05g0254007	0	0	1.98691	4.51521	28.3966	29.3351	0.662302	20.749	-4.99935	0.000184878	0.00171556	Niben261Chr05	25452643	25466032	+	1125	- && sp|O23470|GDL64_ARATH GDSL esterase/lipase At4g16230 OS=Arabidopsis thaliana OX=3702 GN=At4g16230 PE=3 SV=2 && PF00657:GDSL-like Lipase/Acylhydrolase	HB-PHD
Niben261Chr19g0081001	0	0	0	4.51521	6.85435	5.67776	0	5.68244	-4.9931	0.00765464	0.0376812	Niben261Chr19	8115832	8118278	+	1293	- && sp|Q9ZUF4|RIPK_ARATH Serine/threonine-protein kinase RIPK OS=Arabidopsis thaliana OX=3702 GN=RIPK PE=1 SV=1 && PF07714:Protein tyrosine kinase	WRKY
Niben261Chr12g0995018	1.97958	3.72518	0	75.6298	65.606	43.5295	1.90159	61.5884	-4.99227	3.06e-11	1.16e-09	Niben261Chr12	99487009	99513100	+	1782	- && sp|Q8VYJ7|CLPB4_ARATH Chaperone protein ClpB4, mitochondrial OS=Arabidopsis thaliana OX=3702 GN=CLPB4 PE=2 SV=1 && PF00004:ATPase family associated with various cellular activities (AAA)|PF07724:AAA domain (Cdc48 subfamily)|PF17871:AAA lid domain|PF0	ARF
Niben261Chr18g1441018	0	0	0.993454	9.03043	14.6879	9.46293	0.331151	11.0604	-4.99179	0.0012771	0.0088829	Niben261Chr18	144113586	144115677	-	1239	- && sp|Q42381|HLS1_ARATH Probable N-acetyltransferase HLS1 OS=Arabidopsis thaliana OX=3702 GN=HLS1 PE=1 SV=1 && PF00583:Acetyltransferase (GNAT) family	-
Niben261Chr16g0033009	0	0	3.97381	45.1521	41.1261	37.8517	1.3246	41.3767	-4.99027	4.34e-08	9.97e-07	Niben261Chr16	3287653	3289650	-	1131	- && sp|Q8VYZ3|PME53_ARATH Probable pectinesterase 53 OS=Arabidopsis thaliana OX=3702 GN=PME53 PE=2 SV=1 && PF01095:Pectinesterase	bHLH
Niben261Chr07g1286021	0	0	0	11.288	3.91677	1.89259	0	5.69913	-4.98766	0.00969683	0.0455331	Niben261Chr07	128673228	128674342	+	885	- && sp|O49523|DSEL_ARATH Phospholipase A1-IIgamma OS=Arabidopsis thaliana OX=3702 GN=DSEL PE=1 SV=1 && PF01764:Lipase (class 3)	Trihelix
Niben261Chr04g0334013	0	0	1.98691	2.25761	47.9805	10.4092	0.662302	20.2158	-4.95825	0.000493263	0.0040095	Niben261Chr04	33363422	33364198	-	387	- && sp|Q9SF35|RS231_ARATH 40S ribosomal protein S23-1 OS=Arabidopsis thaliana OX=3702 GN=RPS23A PE=2 SV=2 && PF00164:Ribosomal protein S12/S23	NF-YB
Niben261Chr07g0838002	0	0	0	6.77282	3.91677	5.67776	0	5.45578	-4.93098	0.00936098	0.0442438	Niben261Chr07	83833286	83835689	-	324	- && sp|Q9FFI2|ATG5_ARATH Autophagy protein 5 OS=Arabidopsis thaliana OX=3702 GN=ATG5 PE=2 SV=1 && -	-
Niben261Chr19g0082007	0	0	0	4.51521	3.91677	7.57035	0	5.33411	-4.90214	0.010472	0.0484739	Niben261Chr19	8281201	8284275	-	369	- && sp|Q6AWT8|GG3_ARATH Guanine nucleotide-binding protein subunit gamma 3 OS=Arabidopsis thaliana OX=3702 GN=GG3 PE=2 SV=1 && PF00631:GGL domain	-
Niben261Chr08g0313002	25.7345	16.7633	20.8625	793.549	525.827	535.602	21.1201	618.326	-4.87421	4.18e-73	1.28e-69	Niben261Chr08	31269257	31269976	-	720	- && sp|O24384|CPI8_SOLTU Cysteine protease inhibitor 8 (Fragment) OS=Solanum tuberosum OX=4113 PE=2 SV=1 && PF00197:Trypsin and protease inhibitor	-
novel.2590	0	0.931296	0	11.288	7.83355	10.4092	0.310432	9.8436	-4.82126	0.0023259	0.0144399	Niben261Chr08	26881080	26882318	+	1239	- && - && -	-
Niben261Chr17g0569055	943.27	510.35	661.64	22726.2	19910.9	14406.4	705.087	19014.5	-4.75329	1.74e-50	1.65e-47	Niben261Chr17	56909582	56917833	+	837	- && sp|P27496|CB25_TOBAC Chlorophyll a-b binding protein 50, chloroplastic OS=Nicotiana tabacum OX=4097 GN=CAB50 PE=2 SV=1 && PF00504:Chlorophyll A-B binding protein	ERF
Niben261Chr13g0297019	0	0.931296	0	6.77282	13.7087	4.73147	0.310432	8.40433	-4.59512	0.00563496	0.0296736	Niben261Chr13	29780565	29781294	-	333	- && - && -	WRKY
Niben261Chr09g1062005	0	0	0.993454	6.77282	9.79193	7.57035	0.331151	8.04503	-4.53255	0.00611249	0.0315744	Niben261Chr09	106186262	106187005	+	516	- && sp|P31674|RS15_ORYSJ 40S ribosomal protein S15 OS=Oryza sativa subsp. japonica OX=39947 GN=RPS15 PE=2 SV=2 && PF00203:Ribosomal protein S19	-
Niben261Chr15g0611005	0.98979	0	0	9.03043	6.85435	7.57035	0.32993	7.81837	-4.48867	0.00693358	0.0348884	Niben261Chr15	61091172	61091649	+	339	- && - && -	-
Niben261Chr07g0427003	7.91832	3.72518	42.7185	423.301	388.74	400.282	18.1207	404.108	-4.48113	1.44e-06	2.38e-05	Niben261Chr07	42732696	42737016	-	594	- && sp|Q5HZ38|GRIK2_ARATH Serine/threonine-protein kinase GRIK2 OS=Arabidopsis thaliana OX=3702 GN=GRIK2 PE=1 SV=1 && PF00069:Protein kinase domain	CAMTA
Niben261Chr03g1739011	0	0.931296	0	3.38641	12.7295	6.62405	0.310432	7.57999	-4.44962	0.00914782	0.0434338	Niben261Chr03	173940691	173952232	-	573	- && - && -	-
Niben261Chr17g0171009	1.97958	0	0.993454	20.3185	26.4382	17.0333	0.991011	21.2633	-4.44516	5.61e-05	0.000615523	Niben261Chr17	17142595	17146774	-	1254	- && sp|Q9C9T2|SARD1_ARATH Protein SAR DEFICIENT 1 OS=Arabidopsis thaliana OX=3702 GN=SARD1 PE=1 SV=1 && PF07887:Calmodulin binding protein-like	HSF
Niben261Chr19g1221006	347.416	179.74	215.579	6314.53	5799.76	4004.71	247.579	5373	-4.44007	5.23e-37	2e-34	Niben261Chr19	121548175	121548776	-	510	- && sp|P27496|CB25_TOBAC Chlorophyll a-b binding protein 50, chloroplastic OS=Nicotiana tabacum OX=4097 GN=CAB50 PE=2 SV=1 && PF00504:Chlorophyll A-B binding protein	ERF
Niben261Chr05g0062008	0.98979	0	0	7.90162	12.7295	1.89259	0.32993	7.50791	-4.42993	0.0107312	0.0492758	Niben261Chr05	6263308	6264506	+	411	- && - && -	bHLH
Niben261Chr12g1300009	1.97958	3.72518	20.8625	248.337	165.484	143.837	8.85576	185.886	-4.39464	1.41e-06	2.35e-05	Niben261Chr12	130018661	130026971	+	1821	- && sp|Q9SR19|RAF2_ARATH Rubisco accumulation factor 1.2, chloroplastic OS=Arabidopsis thaliana OX=3702 GN=RAF1.2 PE=1 SV=1 && PF18578:Rubisco accumulation factor 1 alpha helical domain|PF18087:Rubisco Assembly chaperone C-terminal domain|PF18579:Rubisco	GATA
Niben261Chr09g0641007	0	0	0.993454	12.4168	4.89597	4.73147	0.331151	7.34809	-4.39419	0.0102038	0.0474816	Niben261Chr09	64098417	64100616	-	635	- && sp|P50699|TLPH_ARATH Thaumatin-like protein OS=Arabidopsis thaliana OX=3702 GN=At1g18250 PE=2 SV=2 && PF00314:Thaumatin family	MYB
Niben261Chr04g1303003	4.94895	1.86259	1.98691	91.4331	67.5643	24.6036	2.93282	61.2003	-4.38609	7.05e-10	2.19e-08	Niben261Chr04	130346117	130352064	-	3276	- && sp|P93733|PLDB1_ARATH Phospholipase D beta 1 OS=Arabidopsis thaliana OX=3702 GN=PLDBETA1 PE=1 SV=4 && PF00614:Phospholipase D Active site motif|PF00168:C2 domain|PF12357:Phospholipase D C terminal	TALE
Niben261Chr01g0264005	0	0.931296	1.98691	22.5761	20.5631	17.0333	0.972734	20.0575	-4.36685	8.81e-05	0.000903486	Niben261Chr01	26432005	26440177	+	834	- && sp|Q9SYL6|GGH1_ARATH Gamma-glutamyl hydrolase 1 OS=Arabidopsis thaliana OX=3702 GN=GGH1 PE=2 SV=1 && -	-
Niben261Chr04g0534002	0	1.86259	0	15.8032	0	22.711	0.620864	12.8381	-4.33422	0.00676314	0.0342346	Niben261Chr04	53430222	53436669	-	1374	- && sp|Q9T003|ASMT_ARATH Acetylserotonin O-methyltransferase OS=Arabidopsis thaliana OX=3702 GN=ASMT PE=1 SV=1 && PF00891:O-methyltransferase domain	-
Niben261Chr16g1103002	1.97958	0.931296	0.993454	31.6065	35.251	11.3555	1.30144	26.071	-4.32726	1.5e-05	0.000191496	Niben261Chr16	110338778	110340395	+	732	- && sp|O82352|RTNLE_ARATH Reticulon-like protein B5 OS=Arabidopsis thaliana OX=3702 GN=RTNLB5 PE=1 SV=1 && PF02453:Reticulon	bHLH
Niben261Chr06g0268007	0	21.4198	17.8822	260.754	224.235	279.157	13.1007	254.715	-4.27998	0.000447349	0.00368556	Niben261Chr06	26865940	26866839	+	345	- && - && -	B3
Niben261Chr09g1144002	1.97958	0.931296	0	24.8337	14.6879	17.0333	0.970292	18.8516	-4.27687	0.000162217	0.00153578	Niben261Chr09	114398660	114400261	-	642	- && sp|Q1ECF5|PLI2B_ARATH LIM domain-containing protein PLIM2b OS=Arabidopsis thaliana OX=3702 GN=PLIM2B PE=1 SV=1 && PF00412:LIM domain	-
Niben261Chr03g0259008	3.95916	1.86259	1.98691	68.857	54.8348	25.5499	2.60289	49.7472	-4.25832	5.72e-09	1.52e-07	Niben261Chr03	25934307	25936187	-	858	- && sp|Q9FN11|LBD37_ARATH LOB domain-containing protein 37 OS=Arabidopsis thaliana OX=3702 GN=LBD37 PE=2 SV=1 && PF03195:Lateral organ boundaries (LOB) domain	LBD
Niben261Chr13g0799009	0	0	1.98691	19.1897	5.87516	11.3555	0.662302	12.1401	-4.21429	0.00321678	0.0187465	Niben261Chr13	79910517	79911680	+	456	- && sp|Q9CA89|ROGFC_ARATH Rop guanine nucleotide exchange factor 12 OS=Arabidopsis thaliana OX=3702 GN=ROPGEF12 PE=1 SV=1 && PF03759:PRONE (Plant-specific Rop nucleotide exchanger)	bHLH
Niben261Chr19g1083013	11.8775	11.1756	25.8298	405.24	226.194	259.284	16.2943	296.906	-4.19132	3.56e-34	1.07e-31	Niben261Chr19	108309211	108314323	-	1350	- && sp|H2DH17|C7A22_PANGI Cytochrome P450 CYP749A22 OS=Panax ginseng OX=4054 PE=2 SV=1 && PF00067:Cytochrome P450	B3
Niben261Chr07g1213013	0	1.86259	0	15.8032	10.7711	8.51664	0.620864	11.697	-4.19074	0.0032968	0.0191007	Niben261Chr07	121363864	121367593	-	3314	- && sp|P93472|DIM_PEA Delta(24)-sterol reductase OS=Pisum sativum OX=3888 GN=DIM PE=1 SV=1 && PF01565:FAD binding domain	-
Niben261Chr07g0644003	1.97958	1.86259	0	29.3489	15.6671	25.5499	1.28072	23.522	-4.18663	3.1e-05	0.00036415	Niben261Chr07	64371370	64375052	+	1881	- && sp|Q38914|ANT_ARATH AP2-like ethylene-responsive transcription factor ANT OS=Arabidopsis thaliana OX=3702 GN=ANT PE=1 SV=2 && PF00847:AP2 domain	AP2
novel.513	2.96937	3.72518	0	56.4402	35.251	30.2814	2.23152	40.6575	-4.16988	1.01e-07	2.16e-06	Niben261Chr02	100572123	100573383	+	694	- && - && -	-
Niben261Chr04g1876014	0	3.72518	0	37.2505	11.7503	18.9259	1.24173	22.6422	-4.14636	0.000129401	0.00126236	Niben261Chr04	187625674	187632600	+	1528	- && - && PF13855:Leucine rich repeat	-
Niben261Chr16g0982011	0	0	1.98691	11.288	5.87516	17.0333	0.662302	11.3988	-4.12861	0.00425984	0.0235435	Niben261Chr16	98214893	98216665	+	1095	- && sp|Q9FM87|FBD26_ARATH Putative FBD-associated F-box protein At5g56440 OS=Arabidopsis thaliana OX=3702 GN=At5g56440 PE=4 SV=1 && PF08387:FBD	BES1
novel.4418	20.7856	1.86259	3.97381	198.669	143.941	111.663	8.874	151.424	-4.09624	7.45e-06	0.00010425	Niben261Chr13	10163736	10165565	-	709	- && sp|P27057|GAST1_SOLLC Protein GAST1 OS=Solanum lycopersicum OX=4081 GN=GAST1 PE=2 SV=1 && -	ZF-HD
Niben261Chr15g1461006	48.4997	28.8702	37.7512	693.085	628.642	618.876	38.3737	646.868	-4.07891	1.21e-79	4.81e-76	Niben261Chr15	146169020	146172756	-	1272	- && sp|M0ZYF3|INDA1_SOLTU Internal alternative NAD(P)H-ubiquinone oxidoreductase A1, mitochondrial OS=Solanum tuberosum OX=4113 GN=NDA1 PE=3 SV=1 && PF07992:Pyridine nucleotide-disulphide oxidoreductase	E2F/DP
Niben261Chr09g1008003	5.93874	1.86259	1.98691	79.0162	67.5643	17.0333	3.26275	54.5379	-4.06665	3.1e-08	7.29e-07	Niben261Chr09	100823309	100827163	+	1320	- && sp|Q8RWW0|ALE2_ARATH Receptor-like serine/threonine-protein kinase ALE2 OS=Arabidopsis thaliana OX=3702 GN=ALE2 PE=1 SV=1 && PF00069:Protein kinase domain	WRKY
Niben261Chr07g0989006	1.97958	5.58778	1.98691	45.1521	5.87516	108.824	3.18475	53.2837	-4.05534	1.52e-06	2.51e-05	Niben261Chr07	98940683	98946015	+	771	- && sp|P27141|CAHC_TOBAC Carbonic anhydrase, chloroplastic OS=Nicotiana tabacum OX=4097 PE=2 SV=1 && PF00484:Carbonic anhydrase	bHLH
Niben261Chr11g0383003	15.8366	7.45037	14.9018	282.201	220.318	126.803	12.7296	209.774	-4.04715	2.42e-25	3.91e-23	Niben261Chr11	38346249	38347738	-	1020	- && sp|Q9SN11|CCD33_ARATH Cyclin-D3-3 OS=Arabidopsis thaliana OX=3702 GN=CYCD3-3 PE=2 SV=1 && PF02984:Cyclin, C-terminal domain|PF00134:Cyclin, N-terminal domain	MYB_related
Niben261Chr06g1030003	3.95916	0	0.993454	40.6369	19.5839	20.8185	1.65087	27.0131	-4.04693	1.91e-05	0.000237844	Niben261Chr06	103041668	103050173	-	2265	- && sp|Q8VZS6|GIP1_ARATH GBF-interacting protein 1 OS=Arabidopsis thaliana OX=3702 GN=GIP1 PE=1 SV=1 && PF06972:Protein of unknown function (DUF1296)	NF-YA
novel.5874	15.8366	14.9007	15.8953	373.634	209.547	177.903	15.5442	253.695	-4.02682	7.69e-30	1.77e-27	Niben261Chr17	127573015	127573976	-	778	- && sp|Q9SV72|EPFL9_ARATH EPIDERMAL PATTERNING FACTOR-like protein 9 OS=Arabidopsis thaliana OX=3702 GN=EPFL9 PE=1 SV=1 && -	-
Niben261Chr03g0122016	38.6018	37.2518	15.8953	652.448	501.347	334.988	30.583	496.261	-4.0162	5.52e-42	3.05e-39	Niben261Chr03	12210750	12211385	+	636	- && sp|Q9SI72|PMEI9_ARATH Pectinesterase inhibitor 9 OS=Arabidopsis thaliana OX=3702 GN=PMEI9 PE=2 SV=1 && PF04043:Plant invertase/pectin methylesterase inhibitor	Nin-like
novel.6485	1.97958	5.58778	3.97381	76.7586	55.814	54.885	3.84706	62.4859	-4.01086	2.39e-11	9.24e-10	Niben261Chr19	121976995	121978538	-	996	- && - && -	-
Niben261Chr18g0816005	1.97958	0	0	7.90162	10.7711	12.3018	0.65986	10.3249	-3.98874	0.00617748	0.031834	Niben261Chr18	81590937	81591633	-	246	- && - && -	C3H
novel.315	1.97958	5.58778	9.93454	186.253	62.6684	27.4425	5.83396	92.1211	-3.97805	1.12e-09	3.37e-08	Niben261Chr01	93863019	93864203	-	574	- && - && -	-
Niben261Chr16g1267007	1.97958	0	0	12.4168	13.7087	4.73147	0.65986	10.2857	-3.97795	0.0072033	0.035945	Niben261Chr16	126759342	126769344	+	1038	- && sp|Q8RX28|HDA5_ARATH Histone deacetylase 5 OS=Arabidopsis thaliana OX=3702 GN=HDA5 PE=1 SV=1 && PF00850:Histone deacetylase domain	-
Niben261Chr19g0898018	1.97958	3.72518	5.96072	100.463	62.6684	19.8722	3.8885	61.0013	-3.96862	9.79e-09	2.52e-07	Niben261Chr19	89727207	89728549	+	324	- && - && PF09713:Plant protein 1589 of unknown function (A_thal_3526)	ERF
Niben261Chr05g0321007	0	0.931296	1.98691	16.932	21.5423	6.62405	0.972734	15.0328	-3.94994	0.0011643	0.00823823	Niben261Chr05	32084948	32092846	-	1179	- && - && -	-
Niben261Chr17g1486004	0	0	1.98691	9.03043	9.79193	11.3555	0.662302	10.0593	-3.9481	0.00691619	0.034823	Niben261Chr17	148638194	148640383	-	1089	- && sp|A0A2P1GIW7|SAT_CATRO Stemmadenine O-acetyltransferase OS=Catharanthus roseus OX=4058 GN=SAT PE=1 SV=1 && PF02458:Transferase family	CAMTA
Niben261Chr07g0720032	0	2.79389	0	3.38641	10.7711	28.3888	0.931296	14.1821	-3.90014	0.00345689	0.0198775	Niben261Chr07	72049807	72050731	+	594	- && sp|P49199|RS8_ORYSJ 40S ribosomal protein S8 OS=Oryza sativa subsp. japonica OX=39947 GN=RPS8 PE=2 SV=2 && PF01201:Ribosomal protein S8e	bZIP
Niben261Chr01g0725015	1.97958	0	0	15.8032	5.87516	7.57035	0.65986	9.74958	-3.89769	0.00920709	0.0436515	Niben261Chr01	72488497	72491831	-	1149	- && sp|Q1PDW5|FTSH6_ARATH ATP-dependent zinc metalloprotease FTSH 6, chloroplastic OS=Arabidopsis thaliana OX=3702 GN=FTSH6 PE=2 SV=1 && PF01434:Peptidase family M41|PF00004:ATPase family associated with various cellular activities (AAA)|PF17862:AAA+ lid	WRKY
Niben261Chr19g1221005	321.682	178.809	157.959	4821.12	2690.82	2238.93	219.483	3250.29	-3.88844	4.2e-17	3.17e-15	Niben261Chr19	121547630	121548151	-	522	- && sp|P12331|CB22_ORYSJ Chlorophyll a-b binding protein 2, chloroplastic OS=Oryza sativa subsp. japonica OX=39947 GN=CAB2R PE=2 SV=2 && PF00504:Chlorophyll A-B binding protein	ERF
Niben261Chr08g0198006	6.92853	1.86259	3.97381	55.3114	72.4603	53.9387	4.25498	60.5701	-3.84234	1.06e-10	3.75e-09	Niben261Chr08	19856153	19857107	-	447	- && sp|Q2V4B2|PQL3_ARATH PsbQ-like protein 3, chloroplastic OS=Arabidopsis thaliana OX=3702 GN=PQL3 PE=2 SV=1 && PF05757:Oxygen evolving enhancer protein 3 (PsbQ)	-
novel.2045	4.94895	3.72518	1.98691	72.2434	50.9181	30.2814	3.55368	51.1476	-3.84224	7.31e-09	1.91e-07	Niben261Chr06	145237628	145239419	+	810	- && - && -	-
Niben261Chr13g0114006	16.8264	24.2137	62.5876	1102.84	327.051	52.0461	34.5426	493.979	-3.83807	0.000959686	0.00701157	Niben261Chr13	11399212	11406865	-	423	- && - && PF06592:Protein of unknown function (DUF1138)	-
Niben261Chr19g0151006	3.95916	0	0	11.288	27.4174	17.0333	1.31972	18.5796	-3.8346	0.000595398	0.00471146	Niben261Chr19	15167754	15170785	+	1206	- && sp|Q05967|PGLR_TOBAC Polygalacturonase OS=Nicotiana tabacum OX=4097 GN=PG1 PE=2 SV=1 && PF00295:Glycosyl hydrolases family 28	MYB
Niben261Scf17514g0000001	0	0	1.98691	12.4168	7.83355	7.57035	0.662302	9.27358	-3.82581	0.0105669	0.0487613	Niben261Scf17514	925	1458	-	534	- && sp|Q9SX78|CXE2_ARATH Probable carboxylesterase 2 OS=Arabidopsis thaliana OX=3702 GN=CXE2 PE=2 SV=1 && PF07859:alpha/beta hydrolase fold	Trihelix
Niben261Chr14g1081010	1.97958	1.86259	5.96072	42.8945	58.7516	28.3888	3.26763	43.345	-3.73758	1.09e-07	2.32e-06	Niben261Chr14	108095581	108098765	+	558	- && sp|Q03416|GLOB_TOBAC Floral homeotic protein GLOBOSA OS=Nicotiana tabacum OX=4097 GN=GLO PE=2 SV=1 && PF01486:K-box region|PF00319:SRF-type transcription factor (DNA-binding and dimerisation domain)	MIKC_MADS
Niben261Chr03g0832009	8.90811	7.45037	18.8756	188.51	148.837	124.911	11.7447	154.086	-3.71853	3.43e-21	3.91e-19	Niben261Chr03	83276316	83278055	-	776	- && sp|Q9C639|LHCA5_ARATH Photosystem I chlorophyll a/b-binding protein 5, chloroplastic OS=Arabidopsis thaliana OX=3702 GN=LHCA5 PE=1 SV=1 && PF00504:Chlorophyll A-B binding protein	ERF
Niben261Chr08g0157008	421.651	315.709	414.27	6370.97	4847.99	3932.79	383.877	5050.58	-3.71813	2.33e-109	3.08e-105	Niben261Chr08	15738033	15740176	+	1143	- && sp|Q949X0|ADS3_ARATH Palmitoyl-monogalactosyldiacylglycerol delta-7 desaturase, chloroplastic OS=Arabidopsis thaliana OX=3702 GN=ADS3 PE=1 SV=2 && PF00487:Fatty acid desaturase	-
Niben261Chr03g0002011	8.90811	9.31296	15.8953	181.737	156.671	108.824	11.3721	149.077	-3.71405	4.7e-21	5.27e-19	Niben261Chr03	262941	264018	+	504	- && sp|Q9LU21|PNSB3_ARATH Photosynthetic NDH subunit of subcomplex B 3, chloroplastic OS=Arabidopsis thaliana OX=3702 GN=PNSB3 PE=2 SV=1 && -	-
novel.432	5.93874	3.72518	5.96072	62.0842	76.3771	63.4016	5.20822	67.2876	-3.69751	6.85e-12	2.84e-10	Niben261Chr02	27647428	27655649	+	958	- && - && -	-
novel.2218	0	1.86259	0.993454	25.9625	5.87516	5.67776	0.952015	12.5051	-3.69	0.00489319	0.026358	Niben261Chr06	136073613	136084501	-	374	- && - && -	-
Niben261Chr16g0214009	3.95916	3.72518	5.96072	89.1755	38.1885	47.3147	4.54836	58.2262	-3.67755	1.89e-09	5.47e-08	Niben261Chr16	21438951	21448138	-	1845	- && sp|Q9FMH8|RD21B_ARATH Probable cysteine protease RD21B OS=Arabidopsis thaliana OX=3702 GN=RD21B PE=1 SV=1 && PF00396:Granulin|PF08246:Cathepsin propeptide inhibitor domain (I29)|PF00112:Papain family cysteine protease	BBR-BPC
Niben261Chr13g0107001	20.7856	7.45037	12.9149	188.51	203.672	122.072	13.717	171.418	-3.6494	1.52e-21	1.82e-19	Niben261Chr13	10732878	10740769	-	1452	- && sp|Q9FE98|TAR3_ARATH Tryptophan aminotransferase-related protein 3 OS=Arabidopsis thaliana OX=3702 GN=TAR3 PE=3 SV=1 && PF04864:Allinase|PF04863:Alliinase EGF-like domain	-
Niben261Chr07g1485002	2830.8	2195.06	2103.14	42413.7	25752.8	19984.8	2376.34	29383.7	-3.6282	3.82e-24	5.64e-22	Niben261Chr07	148511205	148516294	-	1035	- && sp|P27141|CAHC_TOBAC Carbonic anhydrase, chloroplastic OS=Nicotiana tabacum OX=4097 PE=2 SV=1 && PF00484:Carbonic anhydrase	bHLH
Niben261Chr04g0333002	1.97958	0	1.98691	2.25761	11.7503	34.0666	1.32216	16.0248	-3.62209	0.00294087	0.0174928	Niben261Chr04	33374045	33375685	+	1467	- && sp|O82777|SBT3_SOLLC Subtilisin-like protease SBT3 OS=Solanum lycopersicum OX=4081 GN=sbt3 PE=1 SV=1 && PF05922:Peptidase inhibitor I9|PF00082:Subtilase family	bHLH
Niben261Chr16g0236024	24.7448	24.2137	9.93454	317.194	220.318	179.796	19.631	239.103	-3.60099	5.01e-26	8.76e-24	Niben261Chr16	23611489	23614185	+	1059	- && sp|O22959|PER19_ARATH Peroxidase 19 OS=Arabidopsis thaliana OX=3702 GN=PER19 PE=2 SV=1 && PF00141:Peroxidase	NAC
novel.1784	0.98979	0.931296	0.993454	7.90162	10.7711	16.087	0.971513	11.5866	-3.58066	0.00395455	0.0221459	Niben261Chr05	74982577	74996478	-	356	- && - && -	-
Niben261Chr19g1221033	65.3262	32.5954	34.7709	751.783	420.074	360.538	44.2308	510.798	-3.5304	1.39e-32	3.76e-30	Niben261Chr19	121601640	121602341	-	642	- && sp|P07369|CB2G_SOLLC Chlorophyll a-b binding protein 3C, chloroplastic OS=Solanum lycopersicum OX=4081 GN=CAB3C PE=3 SV=1 && PF00504:Chlorophyll A-B binding protein	ERF
Niben261Chr12g0833014	3.95916	1.86259	3.97381	39.5081	19.5839	52.0461	3.26519	37.046	-3.51172	1.63e-06	2.66e-05	Niben261Chr12	83372222	83375379	+	1182	- && sp|Q05967|PGLR_TOBAC Polygalacturonase OS=Nicotiana tabacum OX=4097 GN=PG1 PE=2 SV=1 && PF00295:Glycosyl hydrolases family 28	MYB
Niben261Chr12g0474003	0	3.72518	0	20.3185	10.7711	12.3018	1.24173	14.4638	-3.5052	0.00311348	0.0182544	Niben261Chr12	47400767	47429997	+	735	- && sp|Q8RXL8|UXT3_ARATH UDP-xylose transporter 3 OS=Arabidopsis thaliana OX=3702 GN=UXT3 PE=1 SV=1 && PF03151:Triose-phosphate Transporter family	NAC
Niben261Chr19g0102007	0	1.86259	0.993454	10.1592	9.79193	12.3018	0.952015	10.751	-3.48103	0.0066297	0.0337096	Niben261Chr19	10204661	10207847	+	1560	- && sp|Q9LMA1|FMO1_ARATH Probable flavin-containing monooxygenase 1 OS=Arabidopsis thaliana OX=3702 GN=FMO1 PE=2 SV=1 && PF00743:Flavin-binding monooxygenase-like	C2H2
Niben261Scf08889g0000003	0	3.72518	0	20.3185	3.91677	17.9796	1.24173	14.0716	-3.46884	0.00553826	0.0292574	Niben261Scf08889	2467	3735	-	657	- && sp|P35694|XTH2_SOYBN Xyloglucan endotransglucosylase/hydrolase 2 OS=Glycine max OX=3847 PE=2 SV=1 && PF00722:Glycosyl hydrolases family 16|PF06955:Xyloglucan endo-transglycosylase (XET) C-terminus	NAC
Niben261Scf12485g0000002	3.95916	0	1.98691	23.7049	14.6879	26.4962	1.98202	21.6297	-3.46458	0.000229604	0.00207343	Niben261Scf12485	1911	2207	-	297	- && sp|P08221|CB21_CUCSA Chlorophyll a-b binding protein of LHCII type I, chloroplastic (Fragment) OS=Cucumis sativus OX=3659 PE=2 SV=1 && -	ERF
Niben261Chr19g1221014	393.936	297.083	364.598	5300.86	3703.31	2513.35	351.872	3839.17	-3.44772	1.73e-26	3.13e-24	Niben261Chr19	121726112	121729376	-	1182	- && sp|P27496|CB25_TOBAC Chlorophyll a-b binding protein 50, chloroplastic OS=Nicotiana tabacum OX=4097 GN=CAB50 PE=2 SV=1 && PF00504:Chlorophyll A-B binding protein	ERF
Niben261Chr14g0177002	3.95916	1.86259	3.97381	53.0538	22.5214	27.4425	3.26519	34.3392	-3.39724	4.66e-06	6.84e-05	Niben261Chr14	17759883	17761914	+	771	- && - && PF03004:Plant transposase (Ptta/En/Spm family)	-
Niben261Chr12g0492008	0.98979	7.45037	5.96072	57.569	46.0221	46.3684	4.80029	49.9865	-3.37032	4.24e-08	9.75e-07	Niben261Chr12	49115667	49132742	+	879	- && sp|Q39108|GGR_ARATH Heterodimeric geranylgeranyl pyrophosphate synthase small subunit, chloroplastic OS=Arabidopsis thaliana OX=3702 GN=GGR PE=1 SV=2 && PF00348:Polyprenyl synthetase	BES1
novel.5612	2.96937	1.86259	8.94108	13.5456	11.7503	112.609	4.59102	45.9683	-3.33416	8.26e-05	0.000856223	Niben261Chr17	13453158	13472580	+	328	- && - && -	-
novel.2511	17.8162	11.1756	23.8429	197.541	186.047	137.213	17.6116	173.6	-3.30559	1.36e-21	1.63e-19	Niben261Chr07	122280034	122280913	-	840	- && - && -	-
Niben261Chr18g0098013	36.6222	9.31296	7.94763	237.049	124.358	169.386	17.9609	176.931	-3.30341	2.66e-14	1.51e-12	Niben261Chr18	9856972	9858075	-	204	- && sp|Q9SUI0|RC24_ARATH UPF0057 membrane protein At4g30660 OS=Arabidopsis thaliana OX=3702 GN=At4g30660 PE=3 SV=1 && -	-
Niben261Chr11g0038011	92.0505	90.3357	63.581	1019.31	816.647	586.702	81.9891	807.553	-3.2981	1.63e-50	1.58e-47	Niben261Chr11	3835567	3836322	-	756	- && sp|Q9ZWA8|FLA9_ARATH Fasciclin-like arabinogalactan protein 9 OS=Arabidopsis thaliana OX=3702 GN=FLA9 PE=2 SV=1 && PF02469:Fasciclin domain	HSF
novel.4560	7.91832	3.72518	5.96072	66.5994	63.6476	41.6369	5.86808	57.2946	-3.29156	3.84e-09	1.06e-07	Niben261Chr13	126771585	126773353	-	1084	- && - && -	-
Niben261Chr13g0674004	2126.07	1586.93	1936.24	20400.9	20267.3	14609.8	1883.08	18426	-3.29069	7.07e-115	1.4e-110	Niben261Chr13	67413218	67415277	-	621	- && sp|Q9SQL2|CB24_PEA Chlorophyll a-b binding protein P4, chloroplastic OS=Pisum sativum OX=3888 GN=lhcA-P4 PE=1 SV=1 && PF00504:Chlorophyll A-B binding protein	M-type_MADS
Niben261Chr06g1089005	2.96937	0	0.993454	15.8032	6.85435	15.1407	1.32094	12.5994	-3.26806	0.00578992	0.0303008	Niben261Chr06	108842021	108843402	+	693	- && - && -	M-type_MADS
Niben261Chr11g1309008	194.989	187.191	230.481	2425.8	2013.22	1349.41	204.22	1929.48	-3.23996	4.54e-66	9.49e-63	Niben261Chr11	130890205	130903414	-	1113	- && - && -	MYB_related
Niben261Chr10g1272005	17.8162	14.9007	18.8756	191.897	127.295	161.816	17.1975	160.336	-3.22147	5.53e-21	6.17e-19	Niben261Chr10	127245707	127252049	+	1536	- && - && -	-
Niben261Chr11g1386004	0	0	5.96072	15.8032	13.7087	24.6036	1.98691	18.0385	-3.19957	0.00266788	0.0161619	Niben261Chr11	138617082	138627167	-	1698	- && - && PF14683:Polysaccharide lyase family 4, domain III|PF06045:Rhamnogalacturonate lyase family	-
Niben261Chr15g0597004	0	1.86259	1.98691	9.03043	20.5631	5.67776	1.28317	11.7571	-3.19013	0.00880181	0.0421375	Niben261Chr15	59752448	59754604	+	1503	- && sp|Q38898|AKT2_ARATH Potassium channel AKT2/3 OS=Arabidopsis thaliana OX=3702 GN=AKT2 PE=1 SV=1 && PF07885:Ion channel|PF00027:Cyclic nucleotide-binding domain|PF12796:Ankyrin repeats (3 copies)	bZIP
Niben261Chr18g1479036	181.132	129.45	80.4697	1588.23	1141.74	836.523	130.351	1188.83	-3.18884	1.14e-14	6.75e-13	Niben261Chr18	147927196	147929316	-	423	- && sp|P93092|ACP1_CASGL Acyl carrier protein 1, chloroplastic OS=Casuarina glauca OX=3522 GN=ACP1 PE=2 SV=1 && PF00550:Phosphopantetheine attachment site	ERF
novel.5100	21.7754	22.3511	31.7905	185.124	276.133	229.003	25.3057	230.086	-3.18776	1.12e-26	2.08e-24	Niben261Chr15	21891469	21895576	-	1482	- && sp|Q8LB81|GDL79_ARATH GDSL esterase/lipase At5g33370 OS=Arabidopsis thaliana OX=3702 GN=At5g33370 PE=2 SV=1 && PF00657:GDSL-like Lipase/Acylhydrolase	ERF
Niben261Chr17g0759031	1.97958	10.2443	0	49.6673	44.0637	18.9259	4.07461	37.5523	-3.18236	5.66e-05	0.000619752	Niben261Chr17	75896383	75897186	-	804	- && sp|P27491|CB27_TOBAC Chlorophyll a-b binding protein 7, chloroplastic OS=Nicotiana tabacum OX=4097 GN=CAB7 PE=3 SV=1 && PF00504:Chlorophyll A-B binding protein	ERF
Niben261Chr01g0002008	36.6222	32.5954	24.8363	323.967	327.051	202.507	31.3513	284.508	-3.18009	1.18e-28	2.5e-26	Niben261Chr01	266317	268851	-	1068	- && sp|Q9SLA8|FABI_ARATH Enoyl-[acyl-carrier-protein] reductase [NADH], chloroplastic OS=Arabidopsis thaliana OX=3702 GN=MOD1 PE=1 SV=1 && PF13561:Enoyl-(Acyl carrier protein) reductase	C3H
Niben261Chr02g0389013	1.97958	11.1756	1.98691	29.3489	72.4603	35.9591	5.04735	45.9228	-3.17129	4.38e-06	6.48e-05	Niben261Chr02	38948961	38950229	-	657	- && sp|Q38910|XTH23_ARATH Probable xyloglucan endotransglucosylase/hydrolase protein 23 OS=Arabidopsis thaliana OX=3702 GN=XTH23 PE=2 SV=1 && PF00722:Glycosyl hydrolases family 16|PF06955:Xyloglucan endo-transglycosylase (XET) C-terminus	NAC
Niben261Chr01g0531006	3.95916	10.2443	5.96072	56.4402	54.8348	70.972	6.72138	60.749	-3.16859	2.49e-09	7.05e-08	Niben261Chr01	53077649	53081943	-	1326	- && sp|Q8GSN1|MOMT_CATRO Myricetin O-methyltransferase OS=Catharanthus roseus OX=4058 PE=1 SV=1 && PF08100:Dimerisation domain|PF00891:O-methyltransferase domain	-
Niben261Chr04g0684005	0	5.58778	3.97381	12.4168	39.1677	34.0666	3.1872	28.5504	-3.15702	0.000161704	0.00153203	Niben261Chr04	68486190	68488539	-	1572	- && sp|O22256|PME20_ARATH Probable pectinesterase/pectinesterase inhibitor 20 OS=Arabidopsis thaliana OX=3702 GN=PME20 PE=2 SV=2 && PF04043:Plant invertase/pectin methylesterase inhibitor|PF01095:Pectinesterase	Trihelix
Niben261Chr04g1674008	3711.71	2415.78	3508.88	31694.5	31040.4	23137.8	3212.12	28624.3	-3.15574	7.9e-90	5.3e-86	Niben261Chr04	167399536	167401635	-	753	- && sp|P27521|CA4_ARATH Chlorophyll a-b binding protein 4, chloroplastic OS=Arabidopsis thaliana OX=3702 GN=LHCA4 PE=1 SV=1 && PF00504:Chlorophyll A-B binding protein	ERF
Niben261Chr17g0263003	43.5508	43.7709	34.7709	459.423	388.74	229.949	40.6975	359.371	-3.14002	3.16e-29	6.9e-27	Niben261Chr17	26322284	26324052	+	660	- && sp|Q41951|TIP21_ARATH Aquaporin TIP2-1 OS=Arabidopsis thaliana OX=3702 GN=TIP2-1 PE=1 SV=2 && PF00230:Major intrinsic protein	BES1
Niben261Chr01g0513005	23.755	5.58778	13.9084	116.267	150.796	108.824	14.417	125.295	-3.12761	5.16e-14	2.82e-12	Niben261Chr01	51355741	51357304	+	1548	- && sp|Q9FMA1|PP433_ARATH Pentatricopeptide repeat-containing protein At5g56310 OS=Arabidopsis thaliana OX=3702 GN=PCMP-E13 PE=2 SV=1 && PF13041:PPR repeat family	FAR1
novel.1688	9.8979	9.31296	4.96727	92.5619	56.7932	62.4554	8.05938	70.6035	-3.12558	3.65e-10	1.19e-08	Niben261Chr05	131134609	131139940	+	741	- && - && -	-
Niben261Chr14g0084016	1.97958	0.931296	1.98691	34.9929	5.87516	1.89259	1.63259	14.2535	-3.12139	0.00981376	0.0459735	Niben261Chr14	8444024	8446148	+	387	- && - && -	-
Niben261Chr05g0653001	31.6733	3.72518	1.98691	143.358	95.9609	84.2201	12.4618	107.846	-3.11475	0.00413577	0.0229922	Niben261Chr05	65324794	65326023	-	216	- && - && -	-
novel.5485	18.806	29.8015	17.8822	287.845	177.234	108.824	22.1632	191.301	-3.10316	1.9e-16	1.33e-14	Niben261Chr16	45624347	45626337	-	1392	- && - && -	-
novel.6771	1.97958	3.72518	2.98036	55.3114	14.6879	4.73147	2.89504	24.9102	-3.09328	0.0010119	0.00733795	Niben261Scf16840	10	3043	-	1639	- && sp|Q93Z92|RING4_ARATH E3 ubiquitin-protein ligase At4g11680 OS=Arabidopsis thaliana OX=3702 GN=At4g11680 PE=2 SV=1 && -	-
Niben261Chr02g1023015	40.5814	51.2213	47.6858	480.87	354.468	352.021	46.4962	395.786	-3.08688	2.6e-39	1.2e-36	Niben261Chr02	102334593	102340275	+	867	- && sp|Q8RWA5|NDT2_ARATH Nicotinamide adenine dinucleotide transporter 2, mitochondrial OS=Arabidopsis thaliana OX=3702 GN=NDT2 PE=1 SV=1 && PF00153:Mitochondrial carrier protein	TALE
Niben261Chr13g1295011	468.171	406.976	505.668	4244.3	4567.94	2904.17	460.272	3905.47	-3.08517	9.11e-82	4.02e-78	Niben261Chr13	129567690	129570195	+	1161	- && sp|Q01289|POR_PEA Protochlorophyllide reductase, chloroplastic OS=Pisum sativum OX=3888 GN=3PCR PE=1 SV=1 && PF00106:short chain dehydrogenase	C2H2
novel.400	3.95916	3.72518	3.97381	18.0609	35.251	43.5295	3.88605	32.2804	-3.05936	1.83e-05	0.000228723	Niben261Chr01	182853336	182854294	-	640	- && sp|Q03461|NLTP2_TOBAC Non-specific lipid-transfer protein 2 OS=Nicotiana tabacum OX=4097 PE=3 SV=1 && -	MYB_related
novel.4736	1.97958	3.72518	2.98036	29.3489	17.6255	25.5499	2.89504	24.1748	-3.05538	0.000136349	0.00132175	Niben261Chr14	137072681	137074730	+	604	- && - && -	-
novel.2417	102.938	85.6792	95.3716	1176.21	626.684	540.333	94.663	781.077	-3.04386	2.84e-34	8.74e-32	Niben261Chr07	26594937	26597630	-	2134	- && - && -	-
Niben261Chr19g1221054	316.733	226.305	360.624	3159.52	2438.19	1836.76	301.22	2478.16	-3.04087	1.36e-56	1.64e-53	Niben261Chr19	121499404	121512689	+	552	- && sp|P04783|CB25_PETSP Chlorophyll a-b binding protein 91R, chloroplastic OS=Petunia sp. OX=4104 GN=CAB91R PE=3 SV=1 && -	ERF
Niben261Chr18g0961007	0.98979	2.79389	3.97381	39.5081	7.83355	16.087	2.58583	21.1429	-3.02401	0.00117011	0.00826925	Niben261Chr18	96106356	96107300	+	441	- && sp|Q9ZVF3|ML328_ARATH MLP-like protein 328 OS=Arabidopsis thaliana OX=3702 GN=MLP328 PE=2 SV=1 && PF00407:Pathogenesis-related protein Bet v I family	-
Niben261Chr15g1142017	15.8366	20.4885	23.8429	212.215	141.004	132.481	20.056	161.9	-3.01043	1.93e-18	1.7e-16	Niben261Chr15	114169177	114171695	+	426	- && sp|Q9FL87|CRR7_ARATH Protein CHLORORESPIRATORY REDUCTION 7, chloroplastic OS=Arabidopsis thaliana OX=3702 GN=CRR7 PE=2 SV=1 && PF12095:Protein CHLORORESPIRATORY REDUCTION 7	-
Niben261Chr14g0122009	37.612	25.145	34.7709	187.381	170.38	422.993	32.5093	260.251	-3.00454	5.69e-18	4.76e-16	Niben261Chr14	12212113	12212478	-	366	- && - && PF06596:Photosystem II reaction centre X protein (PsbX)	-
Niben261Chr05g1275004	5.93874	5.58778	1.98691	29.3489	41.1261	37.8517	4.50447	36.1089	-3.00046	5.75e-06	8.24e-05	Niben261Chr05	127556712	127563000	-	1731	- && sp|Q9LZM8|BLH9_ARATH BEL1-like homeodomain protein 9 OS=Arabidopsis thaliana OX=3702 GN=BLH9 PE=1 SV=1 && PF07526:Associated with HOX|PF05920:Homeobox KN domain	TALE
Niben261Chr01g0049003	300.896	267.282	390.427	3030.84	2532.19	2060.08	319.535	2541.04	-2.99175	2.4e-71	5.61e-68	Niben261Chr01	4948019	4948546	+	528	- && sp|Q9LR64|PB27A_ARATH Photosystem II repair protein PSB27-H1, chloroplastic OS=Arabidopsis thaliana OX=3702 GN=PSB27-1 PE=1 SV=1 && PF13326:Photosystem II Pbs27	-
Niben261Chr18g0573014	3.95916	2.79389	4.96727	44.0233	23.5006	25.5499	3.90677	31.0246	-2.98992	2.83e-05	0.000337235	Niben261Chr18	57325990	57328255	+	1125	- && sp|Q43082|HEM3_PEA Porphobilinogen deaminase, chloroplastic OS=Pisum sativum OX=3888 GN=HEMC PE=1 SV=1 && PF03900:Porphobilinogen deaminase, C-terminal domain|PF01379:Porphobilinogen deaminase, dipyromethane cofactor binding domain	-
Niben261Chr08g0460002	1.97958	3.72518	1.98691	24.8337	27.4174	8.51664	2.56389	20.2559	-2.97202	0.000937217	0.0068854	Niben261Chr08	45898391	45900366	+	1125	- && sp|Q84JK8|MAKR6_ARATH Probable membrane-associated kinase regulator 6 OS=Arabidopsis thaliana OX=3702 GN=MAKR6 PE=2 SV=1 && -	-
Niben261Chr12g1140010	0	0.931296	5.96072	28.2201	16.6463	8.51664	2.29734	17.7943	-2.9576	0.00409968	0.0228459	Niben261Chr12	113995581	113997698	-	381	- && - && PF07047:Optic atrophy 3 protein (OPA3)	VOZ
Niben261Chr06g0336011	28.7039	13.0381	9.93454	109.494	31.3342	257.392	17.2255	132.74	-2.94692	0.00118973	0.00838397	Niben261Chr06	33655667	33661686	+	279	- && - && -	-
Niben261Chr12g0749002	1.97958	0	3.97381	24.8337	12.7295	7.57035	1.98447	15.0445	-2.93136	0.00599343	0.0310832	Niben261Chr12	74895846	74899166	-	1266	- && sp|Q6F4F5|C724B_ORYSJ Cytochrome P450 724B1 OS=Oryza sativa subsp. japonica OX=39947 GN=CYP724B1 PE=1 SV=1 && PF00067:Cytochrome P450	FAR1
Niben261Chr16g0021007	13.8571	7.45037	10.928	49.6673	100.857	92.7367	10.7451	81.087	-2.92295	5.34e-10	1.69e-08	Niben261Chr16	2175851	2176147	+	297	- && sp|O65695|SAU50_ARATH Auxin-responsive protein SAUR50 OS=Arabidopsis thaliana OX=3702 GN=SAUR50 PE=1 SV=1 && -	NF-YC
Niben261Chr17g0759010	2874.35	1984.59	3333.04	21883	22867.1	17059.8	2730.66	20603.3	-2.91569	7.8e-72	1.94e-68	Niben261Chr17	75910285	75919082	-	1620	- && sp|P27491|CB27_TOBAC Chlorophyll a-b binding protein 7, chloroplastic OS=Nicotiana tabacum OX=4097 GN=CAB7 PE=3 SV=1 && PF00504:Chlorophyll A-B binding protein	ERF
Niben261Chr19g0038010	5.93874	3.72518	1.98691	40.6369	19.5839	27.4425	3.88361	29.2211	-2.90821	7.88e-05	0.000820861	Niben261Chr19	3865524	3870965	-	570	- && - && -	-
Niben261Chr19g0485013	0	5.58778	1.98691	25.9625	5.87516	25.5499	2.52489	19.1292	-2.90419	0.00362994	0.0206631	Niben261Chr19	48489270	48495273	-	1062	- && sp|Q41330|KN1_SOLLC Homeotic protein knotted-1 OS=Solanum lycopersicum OX=4081 GN=KN1 PE=2 SV=1 && PF05920:Homeobox KN domain|PF03789:ELK domain|PF03790:KNOX1 domain|PF03791:KNOX2 domain	TALE
Niben261Chr02g0737001	31.6733	12.1068	15.8953	211.086	129.254	104.092	19.8918	148.144	-2.89822	2.85e-13	1.43e-11	Niben261Chr02	73736036	73737079	+	309	- && - && PF09713:Plant protein 1589 of unknown function (A_thal_3526)	-
Niben261Chr11g0242001	41.5712	37.2518	47.6858	413.142	254.59	273.479	42.1696	313.737	-2.89474	1.54e-27	2.97e-25	Niben261Chr11	24226641	24228699	-	729	- && sp|Q9LJ45|CCU11_ARATH Cyclin-U1-1 OS=Arabidopsis thaliana OX=3702 GN=CYCU1-1 PE=1 SV=1 && PF08613:Cyclin	WRKY
Niben261Chr01g0352003	3036.68	1911.95	2199.51	23554.7	15716.1	13550	2382.71	17606.9	-2.88548	3.06e-19	2.92e-17	Niben261Chr01	35171648	35173801	-	1518	- && sp|P27489|CB23_SOLLC Chlorophyll a-b binding protein 13, chloroplastic OS=Solanum lycopersicum OX=4081 GN=CAB13 PE=1 SV=1 && PF00504:Chlorophyll A-B binding protein	ERF
Niben261Chr18g1458012	11.8775	24.2137	3.97381	134.328	93.0234	70.972	13.355	99.441	-2.88519	2.14e-09	6.12e-08	Niben261Chr18	145865926	145868373	-	1194	- && sp|A0A072U307|BCP1B_MEDTR Blue copper protein 1b OS=Medicago truncatula OX=3880 GN=BCP1B PE=2 SV=1 && PF13041:PPR repeat family|PF02298:Plastocyanin-like domain	MYB
Niben261Chr02g0510011	155.397	111.756	168.887	1408.75	1037.94	769.336	145.347	1072.01	-2.88322	1.85e-41	9.68e-39	Niben261Chr02	51052940	51058410	+	1392	- && sp|Q41249|PORA_CUCSA Protochlorophyllide reductase, chloroplastic OS=Cucumis sativus OX=3659 GN=PORA PE=2 SV=1 && -	C2H2
Niben261Chr12g0044006	303.866	256.106	391.421	2992.46	2281.52	1722.25	317.131	2332.08	-2.87871	9.82e-52	1.05e-48	Niben261Chr12	4449219	4451384	+	1140	- && sp|Q949X0|ADS3_ARATH Palmitoyl-monogalactosyldiacylglycerol delta-7 desaturase, chloroplastic OS=Arabidopsis thaliana OX=3702 GN=ADS3 PE=1 SV=2 && PF00487:Fatty acid desaturase	-
novel.2752	5.93874	9.31296	3.97381	18.0609	48.9597	72.8646	6.40851	46.6284	-2.86218	8.74e-06	0.000119995	Niben261Chr08	23019726	23022780	-	850	- && sp|P46689|GASA1_ARATH Gibberellin-regulated protein 1 OS=Arabidopsis thaliana OX=3702 GN=GASA1 PE=2 SV=2 && -	-
Niben261Scf06344g0000001	28.7039	11.1756	10.928	169.32	87.1482	112.609	16.9358	123.026	-2.86209	1.23e-11	4.91e-10	Niben261Scf06344	1340	2032	-	693	- && - && -	-
Niben261Chr14g0311006	198.948	140.626	197.697	1451.64	1372.83	1063.63	179.09	1296.03	-2.85634	2.83e-60	4.33e-57	Niben261Chr14	31159192	31167755	+	1155	- && sp|Q42967|DCUP_TOBAC Uroporphyrinogen decarboxylase, chloroplastic OS=Nicotiana tabacum OX=4097 GN=DCUP PE=1 SV=1 && PF01208:Uroporphyrinogen decarboxylase (URO-D)	-
Niben261Chr04g0922010	0	3.72518	5.96072	30.4777	20.5631	18.9259	3.22864	23.3222	-2.84854	0.00075799	0.00576601	Niben261Chr04	92222870	92224297	-	738	- && sp|O67623|DNAJ1_AQUAE Chaperone protein DnaJ 1 OS=Aquifex aeolicus (strain VF5) OX=224324 GN=dnaJ1 PE=3 SV=1 && PF13370:4Fe-4S single cluster domain of Ferredoxin I|PF00226:DnaJ domain	-
Niben261Chr03g0495014	7.91832	9.31296	7.94763	49.6673	88.1274	43.5295	8.39297	60.4414	-2.84766	5.06e-08	1.15e-06	Niben261Chr03	49524121	49528161	-	3195	- && sp|Q9FM64|PP431_ARATH Pentatricopeptide repeat-containing protein At5g55740, chloroplastic OS=Arabidopsis thaliana OX=3702 GN=CRR21 PE=2 SV=1 && PF13041:PPR repeat family	B3
Niben261Chr07g1129012	371.171	286.839	306.977	2732.83	2354.96	1824.45	321.663	2304.08	-2.84062	5.41e-69	1.19e-65	Niben261Chr07	112899234	112902479	+	621	- && sp|Q8LFP9|ABA4_ARATH Protein ABA DEFICIENT 4, chloroplastic OS=Arabidopsis thaliana OX=3702 GN=ABA4 PE=2 SV=1 && PF14108:Domain of unknown function (DUF4281)	G2-like
Niben261Chr13g0058005	22.7652	19.5572	3.97381	101.592	152.754	76.6498	15.4321	110.332	-2.83475	9.27e-10	2.84e-08	Niben261Chr13	5839594	5840741	+	567	- && - && -	-
Niben261Chr10g1058011	1.97958	1.86259	1.98691	21.4473	8.81274	11.3555	1.94303	13.8718	-2.83078	0.00553449	0.0292453	Niben261Chr10	105865615	105867121	+	1428	- && sp|Q9XF23|EDS1L_ARATH Protein EDS1L OS=Arabidopsis thaliana OX=3702 GN=EDS1 PE=1 SV=1 && PF01764:Lipase (class 3)|PF18117:Enhanced disease susceptibility 1 protein EP domain	Dof
novel.5581	12.8673	1.86259	5.96072	68.857	31.3342	46.3684	6.89686	48.8532	-2.83043	5.63e-06	8.1e-05	Niben261Chr16	142175911	142176286	-	346	- && - && -	-
novel.3885	6.92853	9.31296	7.94763	75.6298	73.4395	22.711	8.06304	57.2601	-2.82323	9.96e-07	1.72e-05	Niben261Chr11	114148482	114149348	-	867	- && - && -	-
Niben261Chr15g0669003	7.91832	0	0	20.3185	20.5631	14.1944	2.63944	18.3586	-2.80804	0.00699877	0.035154	Niben261Chr15	66902760	66905861	+	1542	- && sp|Q1PE89|PBL24_ARATH Probable serine/threonine-protein kinase PBL24 OS=Arabidopsis thaliana OX=3702 GN=PBL24 PE=2 SV=1 && PF00069:Protein kinase domain	WRKY
Niben261Chr13g0373001	3.95916	1.86259	2.98036	46.2809	9.79193	5.67776	2.93404	20.5835	-2.80556	0.00360294	0.0205397	Niben261Chr13	37376770	37377706	+	666	- && sp|Q2HIJ8|RHB1A_ARATH Probable E3 ubiquitin-protein ligase RHB1A OS=Arabidopsis thaliana OX=3702 GN=RHB1A PE=2 SV=1 && PF13639:Ring finger domain	MYB_related
Niben261Chr11g1435015	19.7958	9.31296	10.928	121.911	75.3979	82.3275	13.3456	93.212	-2.80543	8.12e-11	2.91e-09	Niben261Chr11	143618222	143628125	+	816	- && sp|Q4V3D9|SSL10_ARATH Protein STRICTOSIDINE SYNTHASE-LIKE 10 OS=Arabidopsis thaliana OX=3702 GN=SSL10 PE=2 SV=1 && PF03088:Strictosidine synthase	MYB_related
Niben261Chr17g0889009	5.93874	3.72518	0.993454	36.1217	17.6255	20.8185	3.55246	24.8552	-2.80126	0.000447758	0.00368792	Niben261Chr17	88969458	88978158	-	1575	- && sp|O80690|BGL46_ARATH Beta-glucosidase 46 OS=Arabidopsis thaliana OX=3702 GN=BGLU46 PE=1 SV=2 && PF00232:Glycosyl hydrolase family 1	EIL
Niben261Chr07g1063001	39.5916	21.4198	23.8429	242.693	205.631	141.944	28.2848	196.756	-2.79914	7.08e-18	5.84e-16	Niben261Chr07	106332509	106333048	+	540	- && - && -	-
Niben261Chr16g0044012	8.90811	7.45037	2.98036	49.6673	29.3758	55.8313	6.44628	44.9581	-2.79906	3.01e-06	4.61e-05	Niben261Chr16	4406758	4407628	-	465	- && - && PF00257:Dehydrin	-
Niben261Chr01g0488010	2.96937	7.45037	0.993454	58.6978	3.91677	17.0333	3.8044	26.5493	-2.78639	0.00305572	0.0179927	Niben261Chr01	48836263	48838775	-	387	- && sp|A2RVS4|AIGLC_ARATH AIG2-like protein C OS=Arabidopsis thaliana OX=3702 GN=AIG2LC PE=1 SV=1 && PF06094:Gamma-glutamyl cyclotransferase, AIG2-like	WRKY
Niben261Chr02g1505015	1.97958	2.79389	1.98691	24.8337	9.79193	12.3018	2.25346	15.6425	-2.78564	0.00386824	0.02177	Niben261Chr02	150553661	150559453	+	711	- && sp|Q6L3Z4|R1B12_SOLDE Putative late blight resistance protein homolog R1B-12 OS=Solanum demissum OX=50514 GN=R1B-12 PE=3 SV=2 && -	C3H
Niben261Chr04g1798005	3894.82	2775.26	2640.6	22716	20345.7	19663	3103.56	20908.2	-2.75211	9.45e-86	4.69e-82	Niben261Chr04	179791318	179791686	-	369	- && - && PF06596:Photosystem II reaction centre X protein (PsbX)	-
Niben261Chr09g1040024	3.95916	1.86259	2.98036	29.3489	16.6463	13.2481	2.93404	19.7478	-2.75084	0.00135526	0.00931882	Niben261Chr09	103909939	103911991	+	537	- && - && -	-
Niben261Chr13g0113048	5.93874	0	0.993454	20.3185	11.7503	14.1944	2.31073	15.4211	-2.74843	0.00823994	0.039968	Niben261Chr13	11267505	11269167	+	330	- && sp|O00566|MPP10_HUMAN U3 small nucleolar ribonucleoprotein protein MPP10 OS=Homo sapiens OX=9606 GN=MPHOSPH10 PE=1 SV=2 && PF04006:Mpp10 protein	WRKY
Niben261Chr10g1029001	16.8264	3.72518	9.93454	114.009	46.0221	43.5295	10.1621	67.8536	-2.74155	1.17e-06	1.98e-05	Niben261Chr10	102927946	102928929	+	873	- && - && -	-
Niben261Chr05g0843009	54.4385	53.0839	67.5549	441.362	379.927	348.236	58.3591	389.842	-2.73999	1.07e-35	3.72e-33	Niben261Chr05	84286653	84291957	-	642	- && sp|Q07204|F16P1_BRANA Fructose-1,6-bisphosphatase, chloroplastic OS=Brassica napus OX=3708 GN=FBP PE=2 SV=1 && PF00316:Fructose-1-6-bisphosphatase, N-terminal domain	MYB_related
Niben261Chr03g1838012	9.8979	18.6259	0.993454	62.0842	60.71	75.7035	9.83909	66.1659	-2.73998	1.08e-06	1.85e-05	Niben261Chr03	183826734	183830168	+	645	- && sp|Q40636|EXPA2_ORYSJ Expansin-A2 OS=Oryza sativa subsp. japonica OX=39947 GN=EXPA2 PE=2 SV=2 && PF01357:Pollen allergen	bZIP
Niben261Chr03g0434003	2218.12	1503.11	2107.12	13713.8	15128.5	10030.7	1942.78	12957.7	-2.73776	1.52e-64	2.83e-61	Niben261Chr03	43409538	43413314	-	1152	- && sp|Q9SDT1|POR_DAUCA Protochlorophyllide reductase, chloroplastic OS=Daucus carota OX=4039 GN=POR1 PE=2 SV=1 && PF00106:short chain dehydrogenase	C2H2
Niben261Chr06g0525023	7.91832	7.45037	1.98691	71.1146	28.3966	17.0333	5.7852	38.8482	-2.73764	0.000113395	0.00112337	Niben261Chr06	52558627	52566057	+	2001	- && sp|Q00416|SEN1_YEAST Helicase SEN1 OS=Saccharomyces cerevisiae (strain ATCC 204508 / S288c) OX=559292 GN=SEN1 PE=1 SV=2 && PF13086:AAA domain|PF13087:AAA domain	MYB_related
Niben261Chr12g1177012	45.5303	27.9389	37.7512	319.451	216.402	205.346	37.0735	247.066	-2.73715	1.6e-21	1.91e-19	Niben261Chr12	117697304	117699132	-	414	- && - && -	-
Niben261Chr11g0466002	9.8979	0	1.98691	27.0913	32.3134	18.9259	3.9616	26.1102	-2.73103	0.00133364	0.00919241	Niben261Chr11	46601680	46609642	-	918	- && - && PF05004:Interferon-related developmental regulator (IFRD)	-
Niben261Chr16g1224004	226.662	124.794	185.776	1513.73	1136.84	909.388	179.077	1186.65	-2.72897	9.34e-38	3.86e-35	Niben261Chr16	122372328	122374035	+	747	- && sp|Q41951|TIP21_ARATH Aquaporin TIP2-1 OS=Arabidopsis thaliana OX=3702 GN=TIP2-1 PE=1 SV=2 && PF00230:Major intrinsic protein	BES1
Niben261Chr04g1225002	3.95916	8.38166	3.97381	97.0771	3.91677	7.57035	5.43821	36.1881	-2.72329	0.00324216	0.0188551	Niben261Chr04	122487754	122490476	-	936	- && - && -	-
novel.2728	19.7958	16.7633	13.9084	106.108	113.586	112.609	16.8225	110.768	-2.71939	7.61e-14	4.06e-12	Niben261Chr08	137037941	137041083	+	2552	- && sp|O82491|SPT16_ARATH FACT complex subunit SPT16 OS=Arabidopsis thaliana OX=3702 GN=SPT16 PE=1 SV=1 && -	-
Niben261Chr12g0119003	483.018	366.931	425.198	3160.65	2792.66	2402.64	425.049	2785.32	-2.71241	2.41e-79	8.71e-76	Niben261Chr12	11981449	11984310	+	660	- && - && PF10674:Protein of unknown function (DUF2488)	-
Niben261Chr01g0782023	7.91832	12.1068	8.94108	49.6673	90.0858	49.2072	9.65542	62.9868	-2.70357	7.72e-08	1.69e-06	Niben261Chr01	78220332	78228429	-	615	- && sp|F4I1I4|SAU67_ARATH Auxin-responsive protein SAUR67 OS=Arabidopsis thaliana OX=3702 GN=SAUR67 PE=2 SV=1 && PF02519:Auxin responsive protein	NAC
novel.2221	5.93874	3.72518	7.94763	42.8945	36.2302	35.0129	5.87052	38.0458	-2.70039	9.33e-06	0.000126969	Niben261Chr06	137644055	137646187	-	551	- && - && -	-
Niben261Chr12g0640001	0	7.45037	3.97381	30.4777	21.5423	22.711	3.80806	24.9103	-2.69573	0.000941213	0.00690327	Niben261Chr12	64028994	64033567	-	1617	- && sp|Q9LHQ6|OCT4_ARATH Organic cation/carnitine transporter 4 OS=Arabidopsis thaliana OX=3702 GN=OCT4 PE=2 SV=1 && PF00083:Sugar (and other) transporter	G2-like
novel.1141	20.7856	26.0763	25.8298	208.829	152.754	107.877	24.2306	156.487	-2.68762	5.8e-15	3.52e-13	Niben261Chr04	29795544	29810122	+	2323	- && - && -	-
Niben261Chr10g1173014	1.97958	5.58778	4.96727	14.6744	47.9805	17.9796	4.17821	26.8782	-2.6843	0.00061002	0.00480515	Niben261Chr10	117290371	117292787	+	1239	- && - && -	-
Niben261Chr13g1399004	696.812	558.778	619.915	4448.61	4106.74	3448.29	625.168	4001.21	-2.67827	8.01e-90	5.3e-86	Niben261Chr13	139849686	139850471	+	786	- && sp|Q9LX31|GUN4C_ARATH Tetrapyrrole-binding protein, chloroplastic OS=Arabidopsis thaliana OX=3702 GN=GUN4 PE=1 SV=1 && PF05419:GUN4-like	-
Niben261Chr06g1460006	9.8979	1.86259	0	19.1897	40.1469	15.1407	3.92016	24.8258	-2.6687	0.00273735	0.0164908	Niben261Chr06	146016379	146020026	-	1026	- && sp|Q9M0B8|WTR37_ARATH WAT1-related protein At4g30420 OS=Arabidopsis thaliana OX=3702 GN=At4g30420 PE=3 SV=1 && PF00892:EamA-like transporter family	ERF
novel.1453	4.94895	3.72518	6.95418	75.6298	8.81274	15.1407	5.20944	33.1944	-2.66709	0.00101295	0.00734262	Niben261Chr04	124944242	124975260	-	272	- && - && -	Whirly
novel.1521	1.97958	11.1756	0.993454	48.5385	26.4382	16.087	4.7162	30.3546	-2.66651	0.000883027	0.00655152	Niben261Chr04	172215476	172221602	-	419	- && - && -	-
Niben261Chr12g1313003	7.91832	3.72518	0	22.5761	28.3966	22.711	3.88117	24.5612	-2.66205	0.00112904	0.00803027	Niben261Chr12	131324124	131336543	+	699	- && - && PF13424:Tetratricopeptide repeat	-
novel.4598	99.9688	87.5418	105.306	787.905	538.556	527.085	97.6056	617.849	-2.66177	4.51e-38	1.96e-35	Niben261Chr14	14232816	14235156	+	824	- && - && -	-
novel.3671	4.94895	3.72518	5.96072	31.6065	31.3342	29.3351	4.87829	30.7586	-2.65983	5.89e-05	0.000642531	Niben261Chr11	72948598	72949174	+	417	- && - && -	-
Niben261Chr12g0947006	25.7345	29.8015	11.9214	200.927	113.586	113.555	22.4858	142.69	-2.65955	3.18e-12	1.39e-10	Niben261Chr12	94760895	94768717	+	1950	- && sp|F4J1H7|RNZ4_ARATH tRNAse Z TRZ4, mitochondrial OS=Arabidopsis thaliana OX=3702 GN=TRZ4 PE=2 SV=1 && -	bHLH
Niben261Chr13g0347001	8.90811	1.86259	1.98691	57.569	8.81274	14.1944	4.25254	26.8587	-2.65719	0.00256672	0.0156422	Niben261Chr13	34723211	34723919	+	408	- && - && -	-
Niben261Chr10g0469011	22.7652	33.5267	13.9084	169.32	135.129	138.159	23.4001	147.536	-2.64998	1.57e-14	9.14e-13	Niben261Chr10	46875831	46881091	+	2136	- && sp|Q9SCV9|BGAL3_ARATH Beta-galactosidase 3 OS=Arabidopsis thaliana OX=3702 GN=BGAL3 PE=2 SV=1 && PF01301:Glycosyl hydrolases family 35|PF17834:Beta-sandwich domain in beta galactosidase	MYB_related
Niben261Chr19g0265003	69.2853	35.3893	43.712	404.112	302.571	222.379	49.4622	309.687	-2.6471	4.96e-20	5.12e-18	Niben261Chr19	26547782	26548794	+	420	- && - && PF00112:Papain family cysteine protease	-
Niben261Chr09g0804006	6717.71	4891.17	7266.12	44516.6	42090.6	30905.9	6291.66	39171.1	-2.63831	1.57e-64	2.83e-61	Niben261Chr09	80446051	80447047	-	771	- && sp|P27524|CB4A_SOLLC Chlorophyll a-b binding protein CP24 10A, chloroplastic OS=Solanum lycopersicum OX=4081 GN=CAP10A PE=3 SV=1 && PF00504:Chlorophyll A-B binding protein	ERF
Niben261Chr18g0840002	9.8979	9.31296	3.97381	57.569	48.9597	37.8517	7.72823	48.1268	-2.63334	2.01e-06	3.21e-05	Niben261Chr18	84049718	84050361	-	364	- && sp|Q9M8Y4|ARR22_ARATH Two-component response regulator ARR22 OS=Arabidopsis thaliana OX=3702 GN=ARR22 PE=2 SV=1 && -	-
Niben261Chr14g0122006	30.6835	44.7022	38.7447	276.557	231.09	201.56	38.0435	236.402	-2.63202	2.08e-22	2.68e-20	Niben261Chr14	12213783	12214148	+	366	- && - && PF06596:Photosystem II reaction centre X protein (PsbX)	-
Niben261Chr18g1261002	100.959	73.5724	105.306	583.591	610.037	523.3	93.279	572.31	-2.61911	2.68e-42	1.5e-39	Niben261Chr18	126091460	126092773	+	1161	- && sp|Q9C503|NDF5_ARATH Protein NDH-DEPENDENT CYCLIC ELECTRON FLOW 5 OS=Arabidopsis thaliana OX=3702 GN=NDF5 PE=2 SV=1 && -	-
Niben261Chr18g0074002	2.96937	0.931296	9.93454	23.7049	22.5214	37.8517	4.61173	28.026	-2.61562	0.00067975	0.00526256	Niben261Chr18	7423044	7423231	-	180	- && - && -	-
Niben261Chr01g1155013	33.6529	31.6641	11.9214	189.639	182.13	102.2	25.7461	157.99	-2.61349	3.99e-12	1.71e-10	Niben261Chr01	115454088	115454543	-	456	- && sp|P14009|14KD_DAUCA 14 kDa proline-rich protein DC2.15 OS=Daucus carota OX=4039 PE=2 SV=1 && PF14547:Hydrophobic seed protein	Trihelix
Niben261Chr03g0212002	11.8775	1.86259	0.993454	28.2201	24.4798	36.9054	4.91118	29.8684	-2.61171	0.000723946	0.00555277	Niben261Chr03	21184476	21187190	-	219	- && - && -	-
Niben261Chr10g0063011	17.8162	13.0381	27.8167	128.684	118.482	108.824	19.557	118.663	-2.60478	9.72e-13	4.57e-11	Niben261Chr10	6370978	6372130	-	447	- && - && -	-
Niben261Chr17g1546014	21.7754	24.2137	16.8887	107.236	120.441	153.3	20.9593	126.992	-2.59862	8.13e-14	4.32e-12	Niben261Chr17	154586665	154592677	-	1071	- && sp|W8JWV8|8HGO_CATRO 8-hydroxygeraniol oxidoreductase OS=Catharanthus roseus OX=4058 GN=8HGO PE=1 SV=1 && PF08240:Alcohol dehydrogenase GroES-like domain|PF00107:Zinc-binding dehydrogenase	GRF
Niben261Chr07g0021007	6.92853	1.86259	3.97381	9.03043	5.87516	61.5091	4.25498	25.4715	-2.59207	0.00505997	0.0271203	Niben261Chr07	2162871	2171861	-	993	- && sp|Q9LS48|SG1_ARATH protein SLOW GREEN 1, chloroplastic OS=Arabidopsis thaliana OX=3702 GN=SG1 PE=1 SV=1 && -	-
Niben261Chr06g0181012	7.91832	0.931296	11.9214	68.857	26.4382	29.3351	6.92369	41.5434	-2.59001	0.000165396	0.00155927	Niben261Chr06	18131926	18132644	-	207	- && - && -	-
Niben261Chr04g0097017	33.6529	39.1144	48.6792	279.943	235.006	214.809	40.4822	243.253	-2.58634	7.9e-23	1.05e-20	Niben261Chr04	9675553	9682837	-	1095	- && sp|Q42712|FATA_CORSA Oleoyl-acyl carrier protein thioesterase, chloroplastic (Fragment) OS=Coriandrum sativum OX=4047 GN=FATA PE=2 SV=1 && PF01643:Acyl-ACP thioesterase	-
novel.1954	5.93874	4.65648	17.8822	74.501	65.606	30.2814	9.49246	56.7961	-2.58427	8.11e-06	0.000112385	Niben261Chr06	62884833	62887487	+	1183	- && - && -	C2H2
novel.990	15.8366	3.72518	5.96072	68.857	36.2302	47.3147	8.50752	50.8006	-2.58165	9.14e-06	0.000124947	Niben261Chr03	62191666	62200195	-	1000	- && sp|Q9ZTS1|SYM_ORYSJ Probable methionine--tRNA ligase OS=Oryza sativa subsp. japonica OX=39947 GN=Os06g0508700 PE=2 SV=2 && PF09334:tRNA synthetases class I (M)	-
novel.1660	11.8775	13.0381	16.8887	75.6298	88.1274	84.2201	13.9348	82.6591	-2.57037	3.48e-10	1.14e-08	Niben261Chr05	112363531	112369575	+	1629	- && - && -	-
Niben261Chr02g0776008	11.8775	8.38166	5.96072	63.213	45.0429	46.3684	8.73996	51.5414	-2.55805	1.04e-06	1.79e-05	Niben261Chr02	77603072	77603464	+	300	- && - && -	-
novel.2765	200.927	136.901	145.044	1353.44	781.396	704.042	160.957	946.291	-2.55518	7.98e-29	1.7e-26	Niben261Chr08	31251933	31258118	-	2247	- && - && -	-
Niben261Chr09g1012009	12.8673	22.3511	17.8822	154.646	82.2522	73.8109	17.7002	103.57	-2.54223	1.23e-09	3.69e-08	Niben261Chr09	101202146	101207578	+	1377	- && sp|Q8GW44|KN1_ARATH Kinesin-like protein KIN-1 OS=Arabidopsis thaliana OX=3702 GN=KIN1 PE=1 SV=1 && PF00225:Kinesin motor domain	SAP
Niben261Chr11g0886003	2.96937	7.45037	5.96072	29.3489	37.2093	28.3888	5.46015	31.649	-2.53075	0.000111214	0.00110508	Niben261Chr11	88646195	88648565	+	1488	- && sp|F8WLS6|UGT6_CATRO 7-deoxyloganetin glucosyltransferase OS=Catharanthus roseus OX=4058 GN=UGT85A23 PE=1 SV=1 && PF00201:UDP-glucoronosyl and UDP-glucosyl transferase	GRAS
Niben261Chr06g0266004	23.755	3.72518	13.9084	86.9178	68.5435	82.3275	13.7962	79.263	-2.52936	2.23e-07	4.48e-06	Niben261Chr06	26629871	26631302	-	624	- && - && PF01048:Phosphorylase superfamily	-
Niben261Chr18g1439006	38.6018	10.2443	7.94763	130.941	93.0234	102.2	18.9312	108.721	-2.52432	5.94e-08	1.33e-06	Niben261Chr18	143973043	143977062	+	815	- && - && -	-
Niben261Chr05g0331010	442.436	271.007	458.976	2780.24	2093.52	1851.9	390.806	2241.88	-2.52068	1.26e-40	6.25e-38	Niben261Chr05	33123627	33127227	+	864	- && sp|Q94AQ9|SGRL_ARATH Magnesium dechelatase SGRL, chloroplastic OS=Arabidopsis thaliana OX=3702 GN=SGRL PE=1 SV=1 && PF12638:Staygreen protein	-
Niben261Chr04g0900011	1.97958	3.72518	1.98691	20.3185	10.7711	13.2481	2.56389	14.7792	-2.5167	0.00750595	0.0371102	Niben261Chr04	89999706	90000067	-	285	- && sp|Q9SJL2|HIP5_ARATH Heavy metal-associated isoprenylated plant protein 5 OS=Arabidopsis thaliana OX=3702 GN=HIPP05 PE=1 SV=2 && -	-
Niben261Chr08g0648004	50.4793	38.1831	32.784	270.913	262.424	156.138	40.4821	229.825	-2.50415	2.95e-17	2.27e-15	Niben261Chr08	64801080	64805131	-	1413	- && sp|Q9SDZ9|PPAF2_IPOBA Purple acid phosphatase 2 OS=Ipomoea batatas OX=4120 GN=PAP2 PE=1 SV=1 && PF14008:Iron/zinc purple acid phosphatase-like protein C|PF00149:Calcineurin-like phosphoesterase|PF16656:Purple acid Phosphatase, N-terminal domain	SRS
Niben261Chr04g0122004	21.7754	18.6259	21.856	159.161	82.2522	111.663	20.7524	117.692	-2.50216	2.25e-11	8.75e-10	Niben261Chr04	12239010	12239558	+	345	- && sp|Q9SV72|EPFL9_ARATH EPIDERMAL PATTERNING FACTOR-like protein 9 OS=Arabidopsis thaliana OX=3702 GN=EPFL9 PE=1 SV=1 && PF16851:Stomagen	-
Niben261Chr18g1401004	7.91832	0	1.98691	11.288	15.6671	28.3888	3.30174	18.448	-2.49655	0.00935882	0.0442388	Niben261Chr18	140188062	140189038	-	498	- && sp|Q8LBW3|LBD12_ARATH LOB domain-containing protein 12 OS=Arabidopsis thaliana OX=3702 GN=LBD12 PE=1 SV=2 && PF03195:Lateral organ boundaries (LOB) domain	LBD
Niben261Chr09g0983002	67.3057	130.381	70.5352	421.044	888.128	204.399	89.4075	504.524	-2.49601	0.000161004	0.00152722	Niben261Chr09	98375228	98377528	+	888	- && sp|P93349|XTH_TOBAC Probable xyloglucan endotransglucosylase/hydrolase protein OS=Nicotiana tabacum OX=4097 GN=XTH PE=2 SV=1 && PF06955:Xyloglucan endo-transglycosylase (XET) C-terminus|PF00722:Glycosyl hydrolases family 16	NAC
Niben261Chr05g0078007	3.95916	1.86259	4.96727	22.5761	30.355	7.57035	3.59634	20.1671	-2.49146	0.00377924	0.0213691	Niben261Chr05	7794582	7800433	+	867	- && sp|Q9M1S3|ARP1_ARATH Probable RNA-binding protein ARP1 OS=Arabidopsis thaliana OX=3702 GN=ARP1 PE=2 SV=1 && PF00076:RNA recognition motif. (a.k.a. RRM, RBD, or RNP domain)	G2-like
Niben261Chr04g0264008	8.90811	16.7633	5.96072	66.5994	40.1469	71.9183	10.5441	59.5549	-2.49006	1.42e-06	2.35e-05	Niben261Chr04	26387435	26395166	+	579	- && sp|Q949Q5|PSAO_ARATH Photosystem I subunit O OS=Arabidopsis thaliana OX=3702 GN=PSAO PE=1 SV=1 && -	-
Niben261Chr18g1157005	577.048	420.015	474.871	3196.77	2779.93	2267.32	490.644	2748.01	-2.48577	3.25e-58	4.17e-55	Niben261Chr18	115680327	115682144	-	1818	- && sp|Q9C6T2|PPR68_ARATH Pentatricopeptide repeat-containing protein At1g31920 OS=Arabidopsis thaliana OX=3702 GN=PCMP-H11 PE=2 SV=1 && PF14432:DYW family of nucleic acid deaminases|PF13041:PPR repeat family	Nin-like
Niben261Chr17g1153001	1.97958	3.72518	3.97381	29.3489	15.6671	9.46293	3.22619	18.1596	-2.4844	0.00464759	0.0252993	Niben261Chr17	115345312	115347883	+	1026	- && sp|Q9C7G1|PUB45_ARATH U-box domain-containing protein 45 OS=Arabidopsis thaliana OX=3702 GN=PUB45 PE=1 SV=1 && PF00514:Armadillo/beta-catenin-like repeat	bHLH
novel.5438	5.93874	7.45037	1.98691	47.4097	29.3758	9.46293	5.12534	28.7495	-2.47682	0.00133647	0.00921038	Niben261Chr16	10656201	10658167	-	636	- && - && -	-
novel.5425	1.97958	17.6946	3.97381	11.288	66.5851	53.9387	7.88267	43.9373	-2.47228	0.000889775	0.00658928	Niben261Chr16	148200725	148201203	+	425	- && - && -	-
Niben261Chr17g0870006	80.173	52.1526	60.6007	480.87	350.551	239.412	64.3088	356.945	-2.47219	8.82e-20	8.87e-18	Niben261Chr17	87056398	87059868	+	372	- && - && -	-
Niben261Chr14g1507025	280.111	154.595	162.926	1242.81	1194.62	851.664	199.211	1096.36	-2.46084	4.33e-31	1.05e-28	Niben261Chr14	150776430	150778622	-	777	- && sp|Q9T0A4|NDHS_ARATH NAD(P)H-quinone oxidoreductase subunit S, chloroplastic OS=Arabidopsis thaliana OX=3702 GN=ndhS PE=1 SV=1 && PF11623:NAD(P)H dehydrogenase subunit S	-
Niben261Chr15g1496001	1.97958	3.72518	1.98691	12.4168	14.6879	15.1407	2.56389	14.0818	-2.45234	0.00922663	0.0437233	Niben261Chr15	149627043	149636728	+	384	- && sp|Q9C7Y2|MORF5_ARATH Multiple organellar RNA editing factor 5, chloroplastic/mitochondrial OS=Arabidopsis thaliana OX=3702 GN=MORF5 PE=1 SV=1 && -	M-type_MADS
Niben261Chr06g1110002	11.8775	12.1068	11.9214	40.6369	73.4395	81.3812	11.9686	65.1525	-2.44806	2.53e-07	5.02e-06	Niben261Chr06	110973171	110973611	+	441	- && sp|Q2V4B2|PQL3_ARATH PsbQ-like protein 3, chloroplastic OS=Arabidopsis thaliana OX=3702 GN=PQL3 PE=2 SV=1 && PF05757:Oxygen evolving enhancer protein 3 (PsbQ)	-
Niben261Chr19g0530002	1334.24	1152.94	1371.96	7018.9	8175.28	5790.37	1286.38	6994.85	-2.44312	1.44e-72	3.8e-69	Niben261Chr19	52941385	52944249	-	1629	- && sp|P93111|HEM11_CUCSA Glutamyl-tRNA reductase 1, chloroplastic OS=Cucumis sativus OX=3659 GN=HEMA1 PE=2 SV=1 && PF00745:Glutamyl-tRNAGlu reductase, dimerisation domain|PF01488:Shikimate / quinate 5-dehydrogenase|PF05201:Glutamyl-tRNAGlu reductase, N-	-
Niben261Chr07g0618002	1.97958	0	11.9214	31.6065	24.4798	18.9259	4.63367	25.0041	-2.44076	0.00484125	0.0261492	Niben261Chr07	61871977	61873808	-	1140	- && sp|Q9FJX5|BT4_ARATH BTB/POZ and TAZ domain-containing protein 4 OS=Arabidopsis thaliana OX=3702 GN=BT4 PE=1 SV=1 && PF02135:TAZ zinc finger|PF00651:BTB/POZ domain	G2-like
Niben261Chr02g0130002	62.3568	14.9007	54.64	325.095	217.381	171.279	43.9658	237.918	-2.43861	5.01e-11	1.85e-09	Niben261Chr02	13010538	13011233	-	360	- && - && -	-
novel.6010	2266.62	1665.16	1967.04	13620.1	9534.41	8792.01	1966.27	10648.9	-2.43716	2.11e-53	2.33e-50	Niben261Chr18	90494421	90496818	+	523	- && - && -	-
Niben261Chr19g0304002	126.693	47.4961	122.195	740.495	481.763	381.356	98.7947	534.538	-2.43627	1.16e-06	1.96e-05	Niben261Chr19	30445519	30452472	-	693	- && sp|Q9LJ45|CCU11_ARATH Cyclin-U1-1 OS=Arabidopsis thaliana OX=3702 GN=CYCU1-1 PE=1 SV=1 && PF08613:Cyclin	WRKY
Niben261Chr17g0030015	4645.09	3253.02	3819.83	25590	19634.8	17993.8	3905.98	21072.8	-2.43165	1.08e-59	1.53e-56	Niben261Chr17	3073139	3078768	-	1128	- && - && PF09439:Signal recognition particle receptor beta subunit	NF-X1
Niben261Chr19g0203003	11034.2	7889.94	11483.3	57553.2	59983.4	45572.5	10135.8	54369.7	-2.42337	3.59e-62	5.94e-59	Niben261Chr19	20286145	20287216	-	798	- && sp|P27494|CB23_TOBAC Chlorophyll a-b binding protein 36, chloroplastic OS=Nicotiana tabacum OX=4097 GN=CAB36 PE=3 SV=1 && PF00504:Chlorophyll A-B binding protein	ERF
Niben261Chr14g0621005	20.7856	14.9007	31.7905	144.487	96.9401	119.233	22.4923	120.22	-2.42067	4.27e-11	1.59e-09	Niben261Chr14	62117728	62125605	-	1020	- && sp|Q9FHN6|SKS2_ARATH Monocopper oxidase-like protein SKS2 OS=Arabidopsis thaliana OX=3702 GN=SKS2 PE=2 SV=1 && PF00394:Multicopper oxidase	-
Niben261Chr18g0029003	973.954	811.159	894.108	4674.37	4769.65	4882.87	893.074	4775.63	-2.4192	1.57e-104	1.56e-100	Niben261Chr18	2884583	2887010	-	735	- && sp|P10792|SODCP_PETHY Superoxide dismutase [Cu-Zn], chloroplastic OS=Petunia hybrida OX=4102 GN=SODCP PE=2 SV=1 && PF00080:Copper/zinc superoxide dismutase (SODC)	C2H2
novel.171	12.8673	13.0381	10.928	94.8195	52.8764	49.2072	12.2778	65.6344	-2.41341	3.82e-07	7.32e-06	Niben261Chr01	147862715	147864485	+	1690	- && - && -	-
Niben261Chr02g0566002	7508.55	5923.04	6245.84	41306.3	33251.4	30029.7	6559.14	34862.5	-2.41009	1.26e-72	3.58e-69	Niben261Chr02	56642371	56642814	-	444	- && sp|Q9S7N7|PSAG_ARATH Photosystem I reaction center subunit V, chloroplastic OS=Arabidopsis thaliana OX=3702 GN=PSAG PE=1 SV=1 && PF01241:Photosystem I psaG / psaK	-
Niben261Chr02g0078007	92.0505	82.8854	58.6138	467.325	416.157	355.806	77.8499	413.096	-2.40605	1.01e-27	1.99e-25	Niben261Chr02	7801396	7805120	+	1836	- && sp|Q9LXU9|IRKI_ARATH IRK-interacting protein OS=Arabidopsis thaliana OX=3702 GN=IRKI PE=1 SV=1 && -	-
Niben261Chr04g1037012	187.07	195.572	226.507	1243.94	1071.24	913.173	203.05	1076.12	-2.40549	3.89e-49	3.59e-46	Niben261Chr04	103752006	103752500	-	495	- && - && -	-
Niben261Chr04g0075004	0.98979	5.58778	2.98036	11.288	20.5631	18.9259	3.18598	16.9257	-2.40313	0.00715235	0.0357312	Niben261Chr04	7520581	7525847	-	1308	- && sp|Q9LJ42|PLY10_ARATH Probable pectate lyase 10 OS=Arabidopsis thaliana OX=3702 GN=At3g24670 PE=2 SV=2 && PF00544:Pectate lyase	AP2
novel.5559	33.6529	24.2137	49.6727	248.337	179.192	139.105	35.8464	188.878	-2.39855	1.82e-13	9.25e-12	Niben261Chr16	114390326	114391783	-	1373	- && - && -	bHLH
Niben261Chr03g0021008	119.765	117.343	123.188	716.79	690.331	482.61	120.099	629.91	-2.39022	1.15e-34	3.76e-32	Niben261Chr03	2112418	2113875	+	1170	- && sp|Q9LH89|Y3885_ARATH Uncharacterized protein At3g28850 OS=Arabidopsis thaliana OX=3702 GN=At3g28850 PE=4 SV=1 && PF00462:Glutaredoxin	ARF
Niben261Chr13g0256009	43.5508	14.9007	21.856	177.222	136.108	106.931	26.7692	140.087	-2.38974	2.96e-10	9.82e-09	Niben261Chr13	25671562	25673072	-	879	- && sp|Q6TBX7|LUT1_ARATH Carotene epsilon-monooxygenase, chloroplastic OS=Arabidopsis thaliana OX=3702 GN=CYP97C1 PE=1 SV=1 && -	-
Niben261Chr14g0147020	14.8469	10.2443	5.96072	86.9178	47.0013	29.3351	10.3506	54.4181	-2.38931	2.01e-05	0.000248774	Niben261Chr14	14709138	14710674	-	1188	- && sp|Q9SJI7|PLA20_ARATH Phospholipase A1-IIdelta OS=Arabidopsis thaliana OX=3702 GN=At2g42690 PE=1 SV=1 && PF01764:Lipase (class 3)	Trihelix
Niben261Chr13g0757003	12.8673	18.6259	6.95418	81.2738	21.5423	98.4145	12.8158	67.0769	-2.38325	2.5e-05	0.000302599	Niben261Chr13	75659273	75663804	+	1461	- && sp|Q9FMS6|CAF1K_ARATH Probable CCR4-associated factor 1 homolog 11 OS=Arabidopsis thaliana OX=3702 GN=CAF1-11 PE=2 SV=1 && PF04857:CAF1 family ribonuclease	-
Niben261Chr18g1180006	2877.32	2096.35	3020.1	14150.7	15768.9	11666.8	2664.59	13862.2	-2.3793	3.32e-59	4.39e-56	Niben261Chr18	118019366	118022255	+	1629	- && sp|P93111|HEM11_CUCSA Glutamyl-tRNA reductase 1, chloroplastic OS=Cucumis sativus OX=3659 GN=HEMA1 PE=2 SV=1 && PF05201:Glutamyl-tRNAGlu reductase, N-terminal domain|PF00745:Glutamyl-tRNAGlu reductase, dimerisation domain|PF01488:Shikimate / quinate	-
novel.6002	5.93874	1.86259	3.97381	9.03043	13.7087	37.8517	3.92505	20.197	-2.37529	0.0061122	0.0315744	Niben261Chr18	84939024	84940531	+	508	- && - && -	-
Niben261Chr06g0866002	31.6733	40.0457	33.7774	186.253	183.109	176.957	35.1655	182.106	-2.37057	9.82e-18	7.94e-16	Niben261Chr06	86652190	86655659	+	2085	- && sp|Q8LGM7|MOCOS_SOLLC Molybdenum cofactor sulfurase OS=Solanum lycopersicum OX=4081 GN=FLACCA PE=2 SV=1 && PF00266:Aminotransferase class-V	B3
Niben261Chr15g0661009	25.7345	14.9007	9.93454	73.3722	93.0234	94.6293	16.8566	87.0083	-2.37026	1.5e-08	3.72e-07	Niben261Chr15	66185752	66188259	-	993	- && sp|Q9C942|CSE_ARATH Caffeoylshikimate esterase OS=Arabidopsis thaliana OX=3702 GN=CSE PE=1 SV=1 && PF12146:Serine aminopeptidase, S33	G2-like
Niben261Chr05g0692014	33.6529	28.8702	27.8167	138.843	172.338	155.192	30.1132	155.458	-2.36944	2.6e-15	1.64e-13	Niben261Chr05	69268573	69270263	-	858	- && sp|Q9FMY4|Y5316_ARATH Uncharacterized protein At5g23160 OS=Arabidopsis thaliana OX=3702 GN=At5g23160 PE=2 SV=1 && -	-
Niben261Chr19g0893006	122.734	81.9541	85.437	633.259	473.93	388.927	96.7084	498.705	-2.36614	5.13e-25	8.02e-23	Niben261Chr19	89285623	89290018	-	1065	- && sp|Q8GYN9|MENB_ARATH 1,4-dihydroxy-2-naphthoyl-CoA synthase, peroxisomal OS=Arabidopsis thaliana OX=3702 GN=MENB PE=1 SV=2 && PF00378:Enoyl-CoA hydratase/isomerase	LBD
Niben261Chr01g1177005	11.8775	7.45037	1.98691	45.1521	27.4174	36.9054	7.10492	36.4917	-2.35771	0.000231117	0.00208567	Niben261Chr01	117706910	117713660	+	1515	- && sp|Q67YU0|CKX5_ARATH Cytokinin dehydrogenase 5 OS=Arabidopsis thaliana OX=3702 GN=CKX5 PE=2 SV=1 && PF09265:Cytokinin dehydrogenase 1, FAD and cytokinin binding|PF01565:FAD binding domain	bHLH
Niben261Chr19g0811003	1567.83	1087.75	1420.64	8584.55	6671.24	5617.2	1358.74	6957.66	-2.3564	6.94e-49	6.26e-46	Niben261Chr19	81144190	81146897	+	1233	- && - && PF01852:START domain	HB-other
Niben261Chr09g1204003	5.93874	7.45037	2.98036	36.1217	24.4798	23.6573	5.45649	28.0863	-2.35572	0.000557766	0.00445002	Niben261Chr09	120409266	120412878	+	669	- && sp|O22152|YAB1_ARATH Axial regulator YABBY 1 OS=Arabidopsis thaliana OX=3702 GN=YAB1 PE=1 SV=1 && PF04690:YABBY protein	YABBY
novel.3289	212.805	151.801	189.75	1214.59	895.962	716.344	184.785	942.299	-2.35025	7.05e-32	1.82e-29	Niben261Chr10	56142726	56143993	+	1184	- && sp|O80361|RK4_TOBAC Large ribosomal subunit protein uL4c OS=Nicotiana tabacum OX=4097 GN=RPL4 PE=2 SV=1 && PF00573:Ribosomal protein L4/L1 family	TALE
Niben261Chr05g0678001	57.4078	28.8702	56.6269	264.14	269.278	190.205	47.635	241.208	-2.34294	3.57e-16	2.43e-14	Niben261Chr05	67836287	67838581	+	699	- && sp|Q8VY52|PPD2_ARATH PsbP domain-containing protein 2, chloroplastic OS=Arabidopsis thaliana OX=3702 GN=PPD2 PE=1 SV=1 && PF01789:PsbP	-
Niben261Chr16g1172006	1.97958	3.72518	3.97381	13.5456	14.6879	20.8185	3.22619	16.3507	-2.34197	0.00698882	0.0351219	Niben261Chr16	117194967	117197262	-	1356	- && sp|O48716|JGB_ARATH Protein JINGUBANG OS=Arabidopsis thaliana OX=3702 GN=JGB PE=1 SV=1 && -	Dof
Niben261Chr10g0820003	3.95916	2.79389	3.97381	12.4168	30.355	11.3555	3.57562	18.0424	-2.34007	0.00640543	0.0327986	Niben261Chr10	82065166	82066112	+	579	- && sp|Q8LC95|ENL3_ARATH Early nodulin-like protein 3 OS=Arabidopsis thaliana OX=3702 GN=At5g25090 PE=2 SV=2 && PF02298:Plastocyanin-like domain	HD-ZIP
Niben261Chr18g0652005	35.6324	26.0763	36.7578	144.487	193.88	158.977	32.8222	165.781	-2.33993	5.28e-15	3.22e-13	Niben261Chr18	65255906	65257857	+	1113	- && sp|B2KPR3|LAMT_CATRO Loganic acid O-methyltransferase OS=Catharanthus roseus OX=4058 GN=LAMT PE=1 SV=1 && PF03492:SAM dependent carboxyl methyltransferase	MYB_related
novel.4376	3.95916	11.1756	11.9214	46.2809	56.7932	34.0666	9.01872	45.7136	-2.33847	2.94e-05	0.000349184	Niben261Chr13	122321273	122323348	+	366	- && - && -	-
Niben261Chr14g0728001	9.8979	18.6259	25.8298	100.463	97.9193	76.6498	18.1179	91.6775	-2.33808	9.52e-09	2.45e-07	Niben261Chr14	72859463	72862950	+	1431	- && sp|Q9LFU0|DOT3_ARATH BTB/POZ domain-containing protein DOT3 OS=Arabidopsis thaliana OX=3702 GN=DOT3 PE=2 SV=1 && PF03000:NPH3 family	MYB
novel.6569	21.7754	15.832	13.9084	134.328	9.79193	114.501	17.1719	86.207	-2.3265	0.000146932	0.00141228	Niben261Scf02472	5102	16767	-	1859	- && - && -	-
Niben261Chr01g1007004	10.8877	16.7633	1.98691	80.145	42.1053	27.4425	9.87931	49.8976	-2.3257	0.000203525	0.00186464	Niben261Chr01	100667855	100678186	+	954	- && sp|B3H6K1|Y4791_ARATH Uncharacterized protein At4g17910 OS=Arabidopsis thaliana OX=3702 GN=At4g17910 PE=2 SV=2 && PF06423:GWT1	C3H
novel.3337	5.93874	3.72518	6.95418	48.5385	21.5423	13.2481	5.53937	27.7763	-2.32288	0.00153286	0.0102976	Niben261Chr10	99161842	99164103	+	634	- && sp|Q9M0N8|MZT1B_ARATH Mitotic-spindle organizing protein 1B OS=Arabidopsis thaliana OX=3702 GN=GIP1 PE=1 SV=1 && PF12554:Mitotic-spindle organizing gamma-tubulin ring associated	-
Niben261Chr04g1076007	11.8775	5.58778	1.98691	13.5456	31.3342	52.0461	6.48406	32.3087	-2.32279	0.00142779	0.00971993	Niben261Chr04	107667567	107671100	-	1479	- && sp|Q42600|C84A1_ARATH Cytochrome P450 84A1 OS=Arabidopsis thaliana OX=3702 GN=CYP84A1 PE=1 SV=1 && PF00067:Cytochrome P450	bHLH
Niben261Chr02g1237001	1.97958	5.58778	7.94763	25.9625	14.6879	36.9054	5.17166	25.8519	-2.3218	0.00175922	0.0115201	Niben261Chr02	123724447	123742225	-	1536	- && sp|Q0WLC7|Y5053_ARATH CBS domain-containing protein CBSCBSPB4 OS=Arabidopsis thaliana OX=3702 GN=CBSCBSPB4 PE=1 SV=2 && PF00571:CBS domain|PF00564:PB1 domain	CAMTA
Niben261Chr02g0343012	516.67	419.083	519.576	2648.17	2766.22	1859.47	485.11	2424.62	-2.32156	6.7e-48	5.43e-45	Niben261Chr02	34256088	34269724	-	5652	- && sp|F4JKH6|TSS_ARATH Protein TSS OS=Arabidopsis thaliana OX=3702 GN=TSS PE=1 SV=1 && PF13424:Tetratricopeptide repeat|PF12807:Translation initiation factor eIF3 subunit 135|PF15044:Mitochondrial function, CLU-N-term	MYB_related
Niben261Chr19g0664009	11.8775	10.2443	13.9084	48.5385	69.5227	61.5091	12.01	59.8568	-2.32112	6.07e-07	1.1e-05	Niben261Chr19	66405404	66408214	+	1125	- && sp|Q9LDZ5|PBL21_ARATH Probable serine/threonine-protein kinase PBL21 OS=Arabidopsis thaliana OX=3702 GN=PBL21 PE=1 SV=1 && PF07714:Protein tyrosine kinase	WRKY
Niben261Chr12g1382001	3.95916	9.31296	3.97381	18.0609	43.0845	24.6036	5.74865	28.583	-2.30934	0.00100276	0.00728472	Niben261Chr12	138258580	138261311	+	2448	- && sp|Q940V3|U91A1_ARATH UDP-glycosyltransferase 91A1 OS=Arabidopsis thaliana OX=3702 GN=UGT91A1 PE=2 SV=1 && PF00201:UDP-glucoronosyl and UDP-glucosyl transferase	bHLH
Niben261Chr14g0031007	6.92853	13.0381	11.9214	36.1217	48.9597	72.8646	10.6294	52.6486	-2.30921	9.26e-06	0.00012631	Niben261Chr14	3178100	3180713	-	363	- && sp|Q9XI33|WIN1_ARATH Ethylene-responsive transcription factor WIN1 OS=Arabidopsis thaliana OX=3702 GN=WIN1 PE=2 SV=1 && -	ERF
novel.5606	5.93874	13.0381	7.94763	24.8337	50.9181	57.7239	8.97484	44.4919	-2.30858	5.97e-05	0.000650059	Niben261Chr17	7348802	7349390	+	492	- && - && -	-
Niben261Chr14g1277004	22.7652	29.8015	17.8822	115.138	164.504	70.0257	23.4829	116.556	-2.30818	4.62e-09	1.25e-07	Niben261Chr14	127718303	127720503	+	1179	- && sp|O23090|BH014_ARATH Transcription factor bHLH14 OS=Arabidopsis thaliana OX=3702 GN=BHLH14 PE=1 SV=1 && PF00010:Helix-loop-helix DNA-binding domain|PF14215:bHLH-MYC and R2R3-MYB transcription factors N-terminal	bHLH
Niben261Chr06g0586002	232.601	214.198	211.606	1093.81	1224.97	940.615	219.468	1086.47	-2.30755	7.81e-51	7.76e-48	Niben261Chr06	58572552	58580706	-	3252	- && - && -	-
Niben261Chr12g0064017	1.97958	13.0381	2.98036	14.6744	32.3134	42.5832	5.99936	29.857	-2.30749	0.00226665	0.0141522	Niben261Chr12	6414432	6417716	-	882	- && sp|Q940G0|TMN1_ARATH Transmembrane 9 superfamily member 1 OS=Arabidopsis thaliana OX=3702 GN=TMN1 PE=1 SV=1 && PF02990:Endomembrane protein 70	-
Niben261Chr11g0315006	9.8979	3.72518	9.93454	38.3793	22.5214	54.885	7.85254	38.5953	-2.30408	0.000195533	0.00180013	Niben261Chr11	31513112	31513372	+	261	- && - && -	Nin-like
Niben261Chr08g0156001	7.91832	9.31296	1.98691	45.1521	33.2926	17.0333	6.40606	31.826	-2.30317	0.000870763	0.00647626	Niben261Chr08	15595721	15596372	+	492	- && - && -	-
Niben261Chr08g0689005	12.8673	24.2137	25.8298	76.7586	93.0234	140.051	20.9703	103.278	-2.3011	7.3e-09	1.91e-07	Niben261Chr08	68968505	68969783	-	930	- && sp|B6VJS4|ROMT_VITVI Trans-resveratrol di-O-methyltransferase OS=Vitis vinifera OX=29760 GN=ROMT PE=1 SV=2 && PF00891:O-methyltransferase domain|PF08100:Dimerisation domain	-
Niben261Chr11g1057002	772.036	508.488	753.038	3982.42	3224.48	2754.66	677.854	3320.52	-2.29262	1.47e-42	8.58e-40	Niben261Chr11	105752728	105759647	+	795	- && sp|Q94AQ9|SGRL_ARATH Magnesium dechelatase SGRL, chloroplastic OS=Arabidopsis thaliana OX=3702 GN=SGRL PE=1 SV=1 && PF12638:Staygreen protein	-
novel.5870	4.94895	7.45037	1.98691	41.7657	12.7295	16.087	4.79541	23.5274	-2.28134	0.00420299	0.0233039	Niben261Chr17	124296058	124296999	-	546	- && - && -	-
Niben261Chr09g0283008	5.93874	9.31296	0.993454	28.2201	29.3758	21.7647	5.41505	26.4535	-2.27876	0.0018759	0.0121321	Niben261Chr09	28356162	28357904	-	609	- && sp|O22797|GLTP1_ARATH Glycolipid transfer protein 1 OS=Arabidopsis thaliana OX=3702 GN=GLTP1 PE=2 SV=1 && PF08718:Glycolipid transfer protein (GLTP)	-
Niben261Chr02g0735004	612.68	342.717	490.766	2570.28	2588.99	1850.95	482.054	2336.74	-2.27771	8.63e-35	2.83e-32	Niben261Chr02	73545816	73548645	+	984	- && sp|Q8GYN9|MENB_ARATH 1,4-dihydroxy-2-naphthoyl-CoA synthase, peroxisomal OS=Arabidopsis thaliana OX=3702 GN=MENB PE=1 SV=2 && PF00378:Enoyl-CoA hydratase/isomerase	FAR1
Niben261Chr02g1280003	13.8571	11.1756	10.928	75.6298	40.1469	58.6702	11.9869	58.149	-2.27635	2.51e-06	3.92e-05	Niben261Chr02	128010372	128012194	-	747	- && sp|O80622|EXP15_ARATH Expansin-A15 OS=Arabidopsis thaliana OX=3702 GN=EXPA15 PE=2 SV=2 && PF03330:Lytic transglycolase|PF01357:Pollen allergen	bZIP
Niben261Chr06g0369013	5.93874	8.38166	6.95418	54.1826	26.4382	22.711	7.09153	34.4439	-2.2722	0.000333731	0.00285779	Niben261Chr06	36907997	36909415	+	609	- && - && -	-
Niben261Chr09g0630001	682.955	474.03	784.828	3805.2	3209.8	2361.95	647.271	3125.65	-2.27194	6.23e-35	2.08e-32	Niben261Chr09	63047693	63050140	-	1032	- && sp|P82658|TL19_ARATH Thylakoid lumenal 19 kDa protein, chloroplastic OS=Arabidopsis thaliana OX=3702 GN=At3g63540 PE=1 SV=2 && PF01789:PsbP	-
Niben261Chr10g1182002	5.93874	1.86259	8.94108	19.1897	38.1885	22.711	5.58081	26.6964	-2.26828	0.00176157	0.0115316	Niben261Chr10	118200839	118203979	-	486	- && sp|Q0JBP5|LOGL6_ORYSJ Probable cytokinin riboside 5'-monophosphate phosphoribohydrolase LOGL6 OS=Oryza sativa subsp. japonica OX=39947 GN=LOGL6 PE=2 SV=1 && PF03641:Possible lysine decarboxylase	-
Niben261Chr12g1313010	11.8775	8.38166	1.98691	55.3114	28.3966	23.6573	7.41535	35.7884	-2.26446	0.000669471	0.00519717	Niben261Chr12	131337210	131348733	+	351	- && - && -	-
Niben261Chr10g0747006	67.3057	47.4961	50.6661	309.292	263.403	220.486	55.156	264.394	-2.26097	2.81e-19	2.72e-17	Niben261Chr10	74781337	74782968	-	303	- && - && -	-
Niben261Chr18g0961008	184.101	144.351	195.71	896.27	519.952	1090.13	174.721	835.45	-2.25823	5.01e-23	6.86e-21	Niben261Chr18	96132027	96132971	-	441	- && sp|Q9ZVF3|ML328_ARATH MLP-like protein 328 OS=Arabidopsis thaliana OX=3702 GN=MLP328 PE=2 SV=1 && PF00407:Pathogenesis-related protein Bet v I family	-
Niben261Chr19g0613004	309.804	239.343	288.102	1578.07	1264.14	1161.1	279.083	1334.44	-2.25754	4.68e-45	3.1e-42	Niben261Chr19	61292401	61294841	-	1107	- && sp|Q9SX78|CXE2_ARATH Probable carboxylesterase 2 OS=Arabidopsis thaliana OX=3702 GN=CXE2 PE=2 SV=1 && PF07859:alpha/beta hydrolase fold	NAC
Niben261Chr19g0027003	286.049	230.03	243.396	1366.98	1239.66	1024.84	253.159	1210.49	-2.2574	1.95e-46	1.46e-43	Niben261Chr19	2698537	2703233	-	2436	- && - && -	-
Niben261Chr17g0016006	29.6937	13.9694	24.8363	155.775	92.0442	79.4886	22.8332	109.103	-2.25694	1.61e-08	3.96e-07	Niben261Chr17	1631205	1634107	-	2043	- && sp|P0DO05|9DC1_SOLPI Receptor-like protein 9DC1 OS=Solanum pimpinellifolium OX=4084 GN=9DC1 PE=3 SV=1 && PF13855:Leucine rich repeat	GATA
Niben261Chr08g0302009	26.7243	16.7633	13.9084	125.297	69.5227	78.5423	19.132	91.1207	-2.24983	5.64e-08	1.27e-06	Niben261Chr08	30238879	30240446	+	1224	- && sp|Q9FH92|IX15L_ARATH Protein IRX15-LIKE OS=Arabidopsis thaliana OX=3702 GN=IRX15-L PE=2 SV=1 && PF04669:Polysaccharide biosynthesis	NF-YC
novel.6153	6.92853	1.86259	1.98691	20.3185	15.6671	15.1407	3.59268	17.0421	-2.24945	0.0095499	0.0449868	Niben261Chr18	115878282	115878698	-	291	- && - && -	-
Niben261Chr14g0844013	18.806	1.86259	7.94763	54.1826	47.0013	34.0666	9.53874	45.0835	-2.24649	0.000299965	0.00260801	Niben261Chr14	84417508	84419112	-	678	- && - && -	bHLH
Niben261Chr17g0252006	27.7141	5.58778	9.93454	73.3722	63.6476	67.1868	14.4121	68.0689	-2.24473	9.2e-06	0.000125606	Niben261Chr17	25249157	25252435	+	1617	- && sp|Q9CA89|ROGFC_ARATH Rop guanine nucleotide exchange factor 12 OS=Arabidopsis thaliana OX=3702 GN=ROPGEF12 PE=1 SV=1 && PF03759:PRONE (Plant-specific Rop nucleotide exchanger)	bHLH
Niben261Chr14g0762005	98.979	67.0533	55.6334	357.831	344.676	346.343	73.8886	349.617	-2.24287	2.61e-22	3.33e-20	Niben261Chr14	76210255	76219179	+	666	- && sp|Q8H1T3|FRI2_TOBAC Ferritin-2, chloroplastic OS=Nicotiana tabacum OX=4097 GN=FER2 PE=2 SV=1 && PF00210:Ferritin-like domain	B3
novel.6108	1.97958	3.72518	7.94763	33.8641	17.6255	13.2481	4.5508	21.5792	-2.24232	0.00521232	0.0278131	Niben261Chr18	61004624	61005413	-	430	- && - && -	-
Niben261Chr18g0470001	85.122	40.977	57.6203	339.77	291.8	236.573	61.2398	289.381	-2.24186	1.08e-16	7.85e-15	Niben261Chr18	47022579	47023860	+	603	- && sp|O82480|RAC7_ARATH Rac-like GTP-binding protein ARAC7 OS=Arabidopsis thaliana OX=3702 GN=ARAC7 PE=1 SV=1 && PF00071:Ras family	bZIP
Niben261Chr02g0528001	6.92853	4.65648	2.98036	13.5456	35.251	19.8722	4.85512	22.8896	-2.24077	0.00325923	0.01893	Niben261Chr02	52838434	52854453	-	633	- && sp|O81831|CARP1_ARATH Calcium-binding protein KRP1 OS=Arabidopsis thaliana OX=3702 GN=KRP1 PE=2 SV=1 && PF13833:EF-hand domain pair	MYB_related
Niben261Chr04g1877007	82.1526	75.435	56.6269	398.468	302.571	312.277	71.4048	337.772	-2.24004	1.55e-22	2.03e-20	Niben261Chr04	187736689	187737023	+	270	- && - && -	-
Niben261Chr13g1246002	3.95916	3.72518	3.97381	20.3185	16.6463	17.9796	3.88605	18.3148	-2.23597	0.00505124	0.0270882	Niben261Chr13	124654066	124654401	-	255	- && sp|F2VYU4|PIK1_ORYSJ Disease resistance protein Pik-1 OS=Oryza sativa subsp. japonica OX=39947 GN=PIK-1 PE=1 SV=1 && -	-
novel.497	53.4487	29.8015	14.9018	154.646	139.045	167.494	32.7173	153.728	-2.23279	7.2e-10	2.23e-08	Niben261Chr02	87659877	87660745	+	579	- && - && -	Dof
Niben261Chr19g0880011	2.96937	2.79389	11.9214	20.3185	21.5423	40.6906	5.8949	27.5171	-2.23196	0.00245568	0.0150672	Niben261Chr19	88006897	88007292	+	300	- && - && -	-
novel.687	81.1628	47.4961	46.6923	330.739	271.237	220.486	58.4504	274.154	-2.22972	1.7e-16	1.2e-14	Niben261Chr02	120663834	120665744	-	435	- && - && -	-
Niben261Chr06g0525022	11.8775	10.2443	0	33.8641	58.7516	11.3555	7.37391	34.6571	-2.22858	0.004961	0.0266799	Niben261Chr06	52549569	52553457	+	1905	- && - && PF13086:AAA domain	MYB_related
Niben261Chr19g1427022	162.326	164.839	127.162	796.935	693.269	638.748	151.442	709.651	-2.22684	2.73e-37	1.07e-34	Niben261Chr19	142690027	142697803	+	525	- && sp|Q9SX22|RRP31_ARATH 30S ribosomal protein 3-1, chloroplastic OS=Arabidopsis thaliana OX=3702 GN=At1g68590 PE=1 SV=1 && PF04839:Plastid and cyanobacterial ribosomal protein (PSRP-3 / Ycf65)	MYB
Niben261Chr09g0253006	835.383	672.396	875.233	3901.14	3991.19	3256.2	794.337	3716.18	-2.2263	6.73e-62	1.07e-58	Niben261Chr09	25289569	25291767	-	813	- && sp|Q08935|ROC1_NICSY 29 kDa ribonucleoprotein A, chloroplastic OS=Nicotiana sylvestris OX=4096 PE=2 SV=1 && PF00076:RNA recognition motif. (a.k.a. RRM, RBD, or RNP domain)	NF-YA
Niben261Chr04g0510011	36.6222	46.5648	63.581	234.791	236.965	214.809	48.9227	228.855	-2.22623	2.16e-17	1.69e-15	Niben261Chr04	50967584	50970365	-	264	- && - && -	-
novel.1558	31.6733	9.31296	15.8953	115.138	77.3563	71.9183	18.9605	88.1375	-2.21907	5.89e-07	1.07e-05	Niben261Chr05	18746861	18748452	+	958	- && sp|Q9C826|ABA2_ARATH Xanthoxin dehydrogenase OS=Arabidopsis thaliana OX=3702 GN=ABA2 PE=1 SV=1 && -	NAC
novel.6665	0	14.9007	2.98036	23.7049	45.0429	15.1407	5.96037	27.9628	-2.21815	0.00953524	0.0449391	Niben261Scf10757	2827	4570	-	1237	- && sp|Q56WM6|ROGFE_ARATH Rop guanine nucleotide exchange factor 14 OS=Arabidopsis thaliana OX=3702 GN=ROPGEF14 PE=1 SV=1 && PF03759:PRONE (Plant-specific Rop nucleotide exchanger)	bHLH
Niben261Chr06g0654009	142.53	97.7861	118.221	655.835	548.348	460.845	119.512	555.009	-2.21559	8.31e-28	1.67e-25	Niben261Chr06	65473180	65481776	+	1548	- && sp|B3H5A8|RVE7_ARATH Protein REVEILLE 7 OS=Arabidopsis thaliana OX=3702 GN=RVE7 PE=2 SV=1 && PF00249:Myb-like DNA-binding domain	MYB_related
Niben261Chr01g1835005	207.856	229.099	210.612	1184.11	1059.49	757.035	215.856	1000.21	-2.21102	1.81e-35	6.21e-33	Niben261Chr01	183554549	183558668	+	612	- && sp|Q54760|EFP_SYNE7 Elongation factor P OS=Synechococcus elongatus (strain PCC 7942 / FACHB-805) OX=1140 GN=efp PE=3 SV=1 && PF08207:Elongation factor P (EF-P) KOW-like domain|PF09285:Elongation factor P, C-terminal	-
Niben261Chr10g0607028	10359.1	7773.53	10413.4	48816.2	47015	36172.1	9515.35	44001.1	-2.20923	5.82e-56	6.79e-53	Niben261Chr10	60689681	60692196	+	966	- && sp|P27524|CB4A_SOLLC Chlorophyll a-b binding protein CP24 10A, chloroplastic OS=Solanum lycopersicum OX=4081 GN=CAP10A PE=3 SV=1 && PF00504:Chlorophyll A-B binding protein	ERF
Niben261Chr06g0073015	15.8366	7.45037	0.993454	41.7657	35.251	35.0129	8.09349	37.3432	-2.20532	0.000859034	0.00640301	Niben261Chr06	7362223	7369105	-	237	- && sp|Q8W489|RAD4_ARATH DNA repair protein RAD4 OS=Arabidopsis thaliana OX=3702 GN=RAD4 PE=1 SV=1 && -	-
novel.3989	20091.8	14418.3	18969	94518.1	83321.5	67971.3	17826.4	81937	-2.20051	1.44e-53	1.63e-50	Niben261Chr12	62266487	62267713	+	1023	- && sp|P27489|CB23_SOLLC Chlorophyll a-b binding protein 13, chloroplastic OS=Solanum lycopersicum OX=4081 GN=CAB13 PE=1 SV=1 && -	ERF
Niben261Chr16g0230006	23.755	8.38166	15.8953	119.653	52.8764	48.261	16.0106	73.5968	-2.20039	1.04e-05	0.000140177	Niben261Chr16	23036004	23041449	+	2202	- && sp|A2WT95|PLA1_ORYSI Phospholipase A1-II 1 OS=Oryza sativa subsp. indica OX=39946 GN=OsI_03083 PE=3 SV=2 && PF01764:Lipase (class 3)	Trihelix
Niben261Chr04g1816011	5.93874	6.51907	0.993454	14.6744	23.5006	23.6573	4.48376	20.6108	-2.19776	0.00610915	0.0315679	Niben261Chr04	181613237	181616472	-	741	- && sp|Q8GYD2|MND1_ARATH Meiotic nuclear division protein 1 homolog OS=Arabidopsis thaliana OX=3702 GN=MND1 PE=1 SV=1 && PF18517:Leucine zipper with capping helix domain|PF03962:Mnd1 HTH domain	MYB
Niben261Chr07g1223015	107.887	65.1907	94.3781	435.718	455.325	333.095	89.152	408.046	-2.19591	3.67e-22	4.56e-20	Niben261Chr07	122303782	122309544	+	2019	- && sp|Q8VYJ1|MENE_ARATH 2-succinylbenzoate--CoA ligase, chloroplastic/peroxisomal OS=Arabidopsis thaliana OX=3702 GN=AAE14 PE=1 SV=1 && PF00501:AMP-binding enzyme|PF12146:Serine aminopeptidase, S33	FAR1
Niben261Chr12g0125002	3.95916	16.7633	5.96072	20.3185	29.3758	72.8646	8.8944	40.8529	-2.19583	0.00102179	0.00739323	Niben261Chr12	12551132	12554982	+	1563	- && sp|O48766|GUN11_ARATH Endoglucanase 11 OS=Arabidopsis thaliana OX=3702 GN=At2g32990 PE=2 SV=1 && PF00759:Glycosyl hydrolase family 9	WRKY
Niben261Chr14g1234007	17.8162	4.65648	18.8756	88.0467	29.3758	70.972	13.7828	62.7981	-2.19139	6.91e-05	0.000736088	Niben261Chr14	123407519	123408319	-	417	- && - && -	-
Niben261Chr12g0947009	7.91832	8.38166	0.993454	13.5456	47.9805	17.0333	5.76448	26.1865	-2.18162	0.0060035	0.0311283	Niben261Chr12	94757440	94760856	+	564	- && sp|F4J1H7|RNZ4_ARATH tRNAse Z TRZ4, mitochondrial OS=Arabidopsis thaliana OX=3702 GN=TRZ4 PE=2 SV=1 && PF13691:tRNase Z endonuclease	bHLH
Niben261Chr14g0352017	15.8366	7.45037	14.9018	71.1146	37.2093	64.3479	12.7296	57.5573	-2.17965	1.2e-05	0.000158227	Niben261Chr14	35126059	35132979	+	948	- && sp|Q9SIZ2|IF2AH_ARATH Eukaryotic translation initiation factor 2 subunit alpha homolog OS=Arabidopsis thaliana OX=3702 GN=At2g40290 PE=1 SV=2 && PF07541:Eukaryotic translation initiation factor 2 alpha subunit	-
novel.2156	54.4385	43.7709	29.8036	225.761	199.755	155.192	42.671	193.569	-2.17965	1.07e-13	5.61e-12	Niben261Chr06	88060406	88062991	-	1793	- && - && -	-
Niben261Chr01g1704007	683.945	498.243	631.837	2964.24	2983.6	2267.32	604.675	2738.39	-2.17939	1.28e-47	1.01e-44	Niben261Chr01	170380752	170382723	+	837	- && sp|P49314|ROC2_NICPL 31 kDa ribonucleoprotein, chloroplastic OS=Nicotiana plumbaginifolia OX=4092 PE=2 SV=1 && PF00076:RNA recognition motif. (a.k.a. RRM, RBD, or RNP domain)	NF-YA
novel.511	284.07	182.534	307.971	1286.84	1232.8	973.736	258.191	1164.46	-2.17404	2.17e-31	5.39e-29	Niben261Chr02	99029037	99030583	+	807	- && sp|Q9SX22|RRP31_ARATH Small ribosomal subunit protein cS23z OS=Arabidopsis thaliana OX=3702 GN=At1g68590 PE=1 SV=1 && PF04839:Plastid and cyanobacterial ribosomal protein (PSRP-3 / Ycf65)	MYB
Niben261Chr17g0251004	112.836	100.58	106.3	515.863	510.16	416.369	106.572	480.797	-2.17342	1.31e-30	3.08e-28	Niben261Chr17	25132600	25134775	-	942	- && sp|Q65CJ7|HPPR_PLESU Hydroxyphenylpyruvate reductase OS=Plectranthus scutellarioides OX=4142 GN=HPPR PE=1 SV=2 && PF02826:D-isomer specific 2-hydroxyacid dehydrogenase, NAD binding domain|PF00389:D-isomer specific 2-hydroxyacid dehydrogenase, catalyt	bHLH
Niben261Chr17g0056019	79.1832	66.122	41.7251	317.194	290.82	236.573	62.3434	281.529	-2.17332	4.05e-17	3.06e-15	Niben261Chr17	5595068	5597722	+	1200	- && sp|Q9SRT2|BH062_ARATH Transcription factor bHLH62 OS=Arabidopsis thaliana OX=3702 GN=BHLH62 PE=2 SV=1 && -	bHLH
Niben261Chr16g1104004	619.609	397.663	508.648	2660.59	2258.02	1953.15	508.64	2290.59	-2.17127	8.16e-40	4e-37	Niben261Chr16	110341487	110343791	-	543	- && - && PF10674:Protein of unknown function (DUF2488)	-
Niben261Chr11g0064003	27.7141	30.7328	37.7512	190.768	135.129	106.931	32.066	144.276	-2.16741	5.32e-11	1.95e-09	Niben261Chr11	6390373	6394783	+	936	- && sp|O82279|CG160_ARATH Protein CONSERVED ONLY IN THE GREEN LINEAGE 160, chloroplastic OS=Arabidopsis thaliana OX=3702 GN=CGL160 PE=1 SV=1 && -	-
Niben261Chr01g1314001	29.6937	27.9389	22.8494	133.199	133.17	94.6293	26.8273	120.333	-2.16334	1.32e-10	4.6e-09	Niben261Chr01	131463832	131465426	-	999	- && sp|Q9SN11|CCD33_ARATH Cyclin-D3-3 OS=Arabidopsis thaliana OX=3702 GN=CYCD3-3 PE=2 SV=1 && PF00134:Cyclin, N-terminal domain|PF02984:Cyclin, C-terminal domain	MYB_related
Niben261Chr03g1213007	7.91832	1.86259	5.96072	23.7049	27.4174	18.9259	5.24721	23.3494	-2.16089	0.00342573	0.0197211	Niben261Chr03	121322091	121324737	+	936	- && sp|Q8L817|ATCA7_ARATH Alpha carbonic anhydrase 7 OS=Arabidopsis thaliana OX=3702 GN=ACA7 PE=2 SV=1 && PF00194:Eukaryotic-type carbonic anhydrase	GATA
novel.5547	9.8979	1.86259	5.96072	34.9929	32.3134	11.3555	5.90707	26.2206	-2.15354	0.004385	0.0241078	Niben261Chr16	106256618	106257986	-	479	- && - && -	-
Niben261Chr10g0322014	11.8775	3.72518	5.96072	58.6978	32.3134	4.73147	7.1878	31.9142	-2.14847	0.00666376	0.0338437	Niben261Chr10	32213973	32217170	+	1782	- && sp|Q6EU49|WNK4_ORYSJ Probable serine/threonine-protein kinase WNK4 OS=Oryza sativa subsp. japonica OX=39947 GN=WNK4 PE=2 SV=1 && PF00069:Protein kinase domain	MIKC_MADS
Niben261Chr08g0700019	5.93874	12.1068	7.94763	68.857	19.5839	27.4425	8.66441	38.6278	-2.14629	0.000776276	0.00588595	Niben261Chr08	69995864	69996755	+	708	- && sp|A0A1D6HSP4|C92C5_MAIZE Dimethylnonatriene synthase OS=Zea mays OX=4577 GN=CYP92C5 PE=1 SV=1 && PF00067:Cytochrome P450	MYB
Niben261Chr07g1296006	9.8979	16.7633	1.98691	49.6673	26.4382	51.0998	9.54938	42.4018	-2.14238	0.00060888	0.0048002	Niben261Chr07	129658128	129660691	+	780	- && sp|O22959|PER19_ARATH Peroxidase 19 OS=Arabidopsis thaliana OX=3702 GN=PER19 PE=2 SV=1 && PF00141:Peroxidase	NAC
Niben261Chr16g0884010	2.96937	5.58778	5.96072	15.8032	27.4174	20.8185	4.83929	21.3464	-2.14199	0.00427493	0.023608	Niben261Chr16	88259949	88260710	+	672	- && sp|Q03664|GSTX3_TOBAC Probable glutathione S-transferase OS=Nicotiana tabacum OX=4097 PE=2 SV=1 && PF02798:Glutathione S-transferase, N-terminal domain|PF00043:Glutathione S-transferase, C-terminal domain	-
Niben261Chr10g0414027	54.4385	45.6335	46.6923	251.723	216.402	179.796	48.9214	215.974	-2.14136	2.43e-16	1.69e-14	Niben261Chr10	41464809	41468763	-	1695	- && sp|F4K4C5|KN14S_ARATH Kinesin-like protein KIN-14S OS=Arabidopsis thaliana OX=3702 GN=KIN14S PE=3 SV=1 && PF00225:Kinesin motor domain	bHLH
Niben261Chr06g0346007	6.92853	2.79389	5.96072	21.4473	33.2926	14.1944	5.22771	22.9781	-2.1413	0.00412414	0.0229436	Niben261Chr06	34607191	34675604	-	1319	- && sp|Q148G4|TATD1_BOVIN Putative deoxyribonuclease TATDN1 OS=Bos taurus OX=9913 GN=TATDN1 PE=2 SV=1 && PF01026:TatD related DNase	-
Niben261Chr15g0656002	16386	11089.9	14780.6	68697.8	65853.7	51628.8	14085.5	62060.1	-2.13947	1.17e-48	1.03e-45	Niben261Chr15	65592828	65594820	+	738	- && sp|P12360|CB11_SOLLC Chlorophyll a-b binding protein 6A, chloroplastic OS=Solanum lycopersicum OX=4081 GN=CAB6A PE=2 SV=1 && PF00504:Chlorophyll A-B binding protein	ERF
novel.5507	27.7141	29.8015	19.8691	178.351	105.753	57.7239	25.7949	113.943	-2.13798	2.91e-07	5.71e-06	Niben261Chr16	65898941	65901581	-	1732	- && sp|Q9LM02|SMT1_ARATH Cycloartenol-C-24-methyltransferase OS=Arabidopsis thaliana OX=3702 GN=SMT1 PE=1 SV=1 && -	-
novel.27	63.3466	78.2289	72.5221	460.552	258.507	224.271	71.3659	314.443	-2.13646	1.16e-14	6.83e-13	Niben261Chr01	25933748	25935241	+	1379	- && - && -	HSF
novel.4856	3.95916	19.5572	11.9214	34.9929	68.5435	52.0461	11.8126	51.8609	-2.1305	0.000125086	0.00122363	Niben261Chr14	91954104	91955034	-	451	- && - && -	C2H2
Niben261Chr14g0465007	266.254	203.023	230.481	1114.13	1024.24	924.528	233.252	1020.96	-2.13029	1.54e-42	8.72e-40	Niben261Chr14	46536268	46538334	-	807	- && - && PF00583:Acetyltransferase (GNAT) family	-
Niben261Chr14g0098004	238.539	179.74	189.75	791.291	928.275	931.153	202.676	883.573	-2.12544	8.17e-39	3.73e-36	Niben261Chr14	9800452	9802261	+	960	- && sp|Q9SZI6|GAT22_ARATH Putative GATA transcription factor 22 OS=Arabidopsis thaliana OX=3702 GN=GATA22 PE=1 SV=1 && PF00320:GATA zinc finger	GATA
Niben261Chr03g1133003	39.5916	38.1831	22.8494	220.117	127.295	92.7367	33.5414	146.716	-2.1245	7.81e-09	2.03e-07	Niben261Chr03	113380327	113381645	-	564	- && sp|Q9FJF4|MBD7_ARATH Methyl-CpG-binding domain-containing protein 7 OS=Arabidopsis thaliana OX=3702 GN=MBD7 PE=1 SV=1 && PF01429:Methyl-CpG binding domain	-
Niben261Chr16g1008011	21145.9	16863	17910	95716.9	76559.2	70974.8	18639.6	81083.6	-2.12104	8.31e-60	1.22e-56	Niben261Chr16	100774272	100774706	+	435	- && sp|Q43517|FER1_SOLLC Ferredoxin-1, chloroplastic OS=Solanum lycopersicum OX=4081 GN=SEND33 PE=2 SV=1 && PF00111:2Fe-2S iron-sulfur cluster binding domain	-
Niben261Chr13g0736011	39.5916	61.4655	39.7381	235.92	181.151	195.883	46.9318	204.318	-2.1179	1.68e-14	9.71e-13	Niben261Chr13	73607685	73608995	-	612	- && sp|Q67YC9|Y4141_ARATH Uncharacterized protein At4g14100 OS=Arabidopsis thaliana OX=3702 GN=At4g14100 PE=2 SV=1 && -	-
Niben261Chr04g1647012	7.91832	14.9007	5.96072	39.5081	45.0429	40.6906	9.59326	41.7472	-2.11545	0.000122496	0.00120243	Niben261Chr04	164690696	164694686	-	1056	- && sp|Q0WRW8|B561K_ARATH Cytochrome b561 and DOMON domain-containing protein At3g07570 OS=Arabidopsis thaliana OX=3702 GN=At3g07570 PE=2 SV=1 && PF03351:DOMON domain|PF03188:Eukaryotic cytochrome b561	bZIP
Niben261Chr14g0061004	3.95916	5.58778	4.96727	18.0609	33.2926	11.3555	4.83807	20.903	-2.10976	0.00668998	0.0339335	Niben261Chr14	6185811	6187054	-	861	- && sp|Q3E9B4|OFP8_ARATH Transcription repressor OFP8 OS=Arabidopsis thaliana OX=3702 GN=OFP8 PE=1 SV=1 && PF04844:Transcriptional repressor, ovate	E2F/DP
Niben261Chr09g0823003	0	9.31296	10.928	16.932	35.251	35.0129	6.74698	29.0653	-2.10706	0.00595314	0.0309308	Niben261Chr09	82355622	82357868	-	1401	- && sp|A0A3Q7GFB5|WK72A_SOLLC WRKY transcription factor 72A OS=Solanum lycopersicum OX=4081 GN=WRKY72A PE=2 SV=1 && -	WRKY
novel.5492	137.581	134.107	129.149	647.933	512.118	566.83	133.612	575.627	-2.10622	5.84e-33	1.6e-30	Niben261Chr16	50433106	50433672	-	471	- && - && -	-
Niben261Chr02g1483007	3.95916	5.58778	7.94763	32.7353	31.3342	11.3555	5.83152	25.1417	-2.10502	0.00377627	0.0213583	Niben261Chr02	148358683	148361537	+	1086	- && sp|Q3SZD7|CBR1_BOVIN Carbonyl reductase [NADPH] 1 OS=Bos taurus OX=9913 GN=CBR1 PE=2 SV=1 && PF00106:short chain dehydrogenase	MYB_related
Niben261Chr01g0967010	75.2241	38.1831	82.4567	235.92	236.965	367.162	65.2879	280.015	-2.10453	3.16e-13	1.57e-11	Niben261Chr01	96752186	96762009	-	876	- && sp|O04200|PXN_ARATH Peroxisomal nicotinamide adenine dinucleotide carrier OS=Arabidopsis thaliana OX=3702 GN=PXN PE=1 SV=1 && PF00153:Mitochondrial carrier protein	M-type_MADS
Niben261Chr11g0714003	1.97958	13.0381	3.97381	24.8337	15.6671	41.6369	6.33051	27.3792	-2.10396	0.00518999	0.0277125	Niben261Chr11	71478914	71481217	-	993	- && - && -	B3
Niben261Chr09g0854001	10.8877	5.58778	5.96072	39.5081	32.3134	24.6036	7.47873	32.1417	-2.10363	0.000675864	0.00523758	Niben261Chr09	85397088	85406606	+	195	- && sp|Q0VBY0|CMC4_BOVIN Cx9C motif-containing protein 4 OS=Bos taurus OX=9913 GN=CMC4 PE=3 SV=1 && -	-
Niben261Chr03g0003005	0	7.45037	9.93454	27.0913	11.7503	35.9591	5.79497	24.9336	-2.10317	0.0108779	0.049767	Niben261Chr03	373980	374535	-	456	- && - && -	ZF-HD
Niben261Chr06g0028003	590.905	476.824	458.976	2524	2439.17	1575.58	508.901	2179.58	-2.09839	8.12e-34	2.41e-31	Niben261Chr06	2869231	2874969	-	1632	- && sp|Q8LG88|TDT_ARATH Tonoplast dicarboxylate transporter OS=Arabidopsis thaliana OX=3702 GN=TDT PE=2 SV=2 && PF00939:Sodium:sulfate symporter transmembrane region	-
Niben261Chr01g1777003	588.925	554.121	664.621	2943.92	2745.66	2044.94	602.556	2578.17	-2.09709	4.91e-45	3.19e-42	Niben261Chr01	177686181	177690653	+	1179	- && sp|Q944G9|ALFP2_ARATH Fructose-bisphosphate aldolase 2, chloroplastic OS=Arabidopsis thaliana OX=3702 GN=FBA2 PE=1 SV=2 && PF00274:Fructose-bisphosphate aldolase class-I	FAR1
novel.5281	9735.58	6168.91	9155.67	40457.4	37511.9	29189.4	8353.38	35719.6	-2.09631	1.31e-39	6.27e-37	Niben261Chr16	15965426	15971513	+	1721	- && sp|P27493|CB22_TOBAC Chlorophyll a-b binding protein 21, chloroplastic OS=Nicotiana tabacum OX=4097 GN=CAB21 PE=2 SV=1 && -	ERF
Niben261Chr19g0496004	115.805	154.595	153.985	780.003	534.64	496.804	141.462	603.816	-2.09182	1.26e-23	1.77e-21	Niben261Chr19	49607895	49608224	-	330	- && sp|P82411|PSRP6_SPIOL 50S ribosomal protein 6, chloroplastic OS=Spinacia oleracea OX=3562 GN=PSRP6 PE=1 SV=1 && PF17257:Family of unknown function (DUF5323)	-
Niben261Chr18g0117008	218.744	187.191	210.612	914.331	981.152	730.538	205.515	875.34	-2.09081	1.23e-36	4.52e-34	Niben261Chr18	11671812	11673632	+	459	- && sp|A0A3G5BB24|NBS_NARPS Norbelladine synthase OS=Narcissus pseudonarcissus OX=39639 GN=NBS PE=1 SV=1 && PF00407:Pathogenesis-related protein Bet v I family	-
Niben261Chr07g0880011	4.94895	7.45037	6.95418	40.6369	14.6879	27.4425	6.45117	27.5891	-2.0904	0.00223138	0.0139672	Niben261Chr07	87983365	87984769	-	513	- && sp|Q9SUN3|ARAE3_ARATH Probable UDP-arabinose 4-epimerase 3 OS=Arabidopsis thaliana OX=3702 GN=At4g20460 PE=2 SV=3 && PF01370:NAD dependent epimerase/dehydratase family|PF16363:GDP-mannose 4,6 dehydratase	MYB
Niben261Chr17g1369010	490.936	403.251	468.91	2460.79	1837.95	1495.14	454.366	1931.29	-2.08737	1.4e-34	4.46e-32	Niben261Chr17	136981833	136983284	-	630	- && sp|Q0JG75|PSB28_ORYSJ Photosystem II reaction center PSB28 protein, chloroplastic OS=Oryza sativa subsp. japonica OX=39947 GN=PSB28 PE=2 SV=2 && PF03912:Psb28 protein	-
Niben261Chr07g1484001	516.67	412.564	456.989	2389.68	1951.53	1546.24	462.074	1962.48	-2.08628	6.53e-38	2.73e-35	Niben261Chr07	148307632	148310389	+	1170	- && sp|Q9SSA5|CYP38_ARATH Peptidyl-prolyl cis-trans isomerase CYP38, chloroplastic OS=Arabidopsis thaliana OX=3702 GN=CYP38 PE=1 SV=1 && PF00160:Cyclophilin type peptidyl-prolyl cis-trans isomerase/CLD	-
Niben261Chr03g0703003	718.588	604.411	796.75	3481.23	3167.69	2347.75	706.583	2998.89	-2.08554	6.83e-41	3.48e-38	Niben261Chr03	70355021	70366578	+	1293	- && sp|P43210|HEM2_SOYBN Delta-aminolevulinic acid dehydratase, chloroplastic OS=Glycine max OX=3847 GN=HEMB PE=2 SV=1 && PF00490:Delta-aminolevulinic acid dehydratase	-
Niben261Chr12g0342001	11.8775	42.8396	13.9084	91.4331	101.836	99.3608	22.8752	97.5433	-2.08548	1.78e-06	2.89e-05	Niben261Chr12	34250073	34250896	+	744	- && sp|Q03664|GSTX3_TOBAC Probable glutathione S-transferase OS=Nicotiana tabacum OX=4097 PE=2 SV=1 && PF00043:Glutathione S-transferase, C-terminal domain|PF02798:Glutathione S-transferase, N-terminal domain	-
Niben261Chr14g0332003	9.8979	17.6946	19.8691	38.3793	89.1066	72.8646	15.8205	66.7835	-2.08011	1.19e-05	0.000156867	Niben261Chr14	33152886	33154491	+	1497	- && sp|Q9C5L3|GLPT1_ARATH Putative glycerol-3-phosphate transporter 1 OS=Arabidopsis thaliana OX=3702 GN=At3g47420 PE=2 SV=1 && PF07690:Major Facilitator Superfamily	-
Niben261Chr01g0065004	23.755	36.3205	29.8036	194.154	94.0026	92.7367	29.9597	126.964	-2.07784	3.14e-08	7.39e-07	Niben261Chr01	6499855	6500289	+	435	- && - && -	-
Niben261Chr08g0137004	65.3262	51.2213	39.7381	273.17	214.443	172.225	52.0952	219.946	-2.07603	1.15e-13	5.98e-12	Niben261Chr08	13694293	13696367	-	1149	- && sp|Q8S9J6|ASPA_ARATH Aspartyl protease family protein At5g10770 OS=Arabidopsis thaliana OX=3702 GN=At5g10770 PE=2 SV=1 && PF14541:Xylanase inhibitor C-terminal|PF14543:Xylanase inhibitor N-terminal	Trihelix
Niben261Chr09g0805005	13.8571	2.79389	13.9084	34.9929	61.6892	31.2277	10.1864	42.6366	-2.07335	0.000587666	0.00465693	Niben261Chr09	80573204	80573747	-	447	- && sp|Q58FZ0|NAKR2_ARATH Protein SODIUM POTASSIUM ROOT DEFECTIVE 2 OS=Arabidopsis thaliana OX=3702 GN=NAKR2 PE=2 SV=1 && -	-
Niben261Chr13g0630020	3097.05	2169.92	2848.23	12884.2	11722.9	9377.77	2705.07	11328.3	-2.06625	3.31e-45	2.23e-42	Niben261Chr13	63006119	63007345	-	426	- && sp|Q41228|PSAEA_NICSY Photosystem I reaction center subunit IV A, chloroplastic OS=Nicotiana sylvestris OX=4096 GN=PSAEA PE=1 SV=1 && PF02427:Photosystem I reaction centre subunit IV / PsaE	-
Niben261Chr15g1499008	9.8979	9.31296	15.8953	20.3185	59.7308	66.2405	11.702	48.7633	-2.06605	0.000242036	0.00217433	Niben261Chr15	149889505	149898754	+	1260	- && sp|Q84TE6|NAC22_ARATH NAC domain-containing protein 21/22 OS=Arabidopsis thaliana OX=3702 GN=NAC021 PE=1 SV=2 && PF02365:No apical meristem (NAM) protein	NAC
Niben261Chr14g0031002	1607.42	791.602	805.691	5359.56	4653.13	3400.03	1068.24	4470.91	-2.06535	4.11e-07	7.79e-06	Niben261Chr14	3091196	3092026	-	831	- && sp|Q00451|PRF1_SOLLC 36.4 kDa proline-rich protein OS=Solanum lycopersicum OX=4081 GN=TPRP-F1 PE=2 SV=1 && PF14547:Hydrophobic seed protein	Trihelix
Niben261Chr08g0165001	3.95916	3.72518	11.9214	41.7657	11.7503	28.3888	6.53526	27.3016	-2.06327	0.00510246	0.0272965	Niben261Chr08	16515205	16523434	-	2796	- && sp|Q947D2|PRAF1_ARATH PH, RCC1 and FYVE domains-containing protein 1 OS=Arabidopsis thaliana OX=3702 GN=PRAF1 PE=1 SV=1 && PF00415:Regulator of chromosome condensation (RCC1) repeat|PF01363:FYVE zinc finger	HB-other
Niben261Chr15g1439011	3537.51	2726.83	2949.56	14260.2	13728.3	10467.9	3071.3	12818.8	-2.06135	7.31e-51	7.44e-48	Niben261Chr15	143922771	143927038	+	1413	- && sp|Q9STF2|PTA16_ARATH Protein PLASTID TRANSCRIPTIONALLY ACTIVE 16, chloroplastic OS=Arabidopsis thaliana OX=3702 GN=PTAC16 PE=1 SV=1 && PF13460:NAD(P)H-binding	-
Niben261Chr07g0935012	0.98979	11.1756	7.94763	29.3489	28.3966	26.4962	6.70432	28.0806	-2.05926	0.00353927	0.0202573	Niben261Chr07	93512949	93518315	-	1242	- && sp|B8AQW7|PLP1_ORYSI Patatin-like protein 1 OS=Oryza sativa subsp. indica OX=39946 GN=PLP1 PE=3 SV=1 && PF01734:Patatin-like phospholipase	-
Niben261Chr15g1008012	4.94895	1.86259	6.95418	19.1897	22.5214	15.1407	4.58857	18.9506	-2.05282	0.00987891	0.0462296	Niben261Chr15	100841021	100846145	+	486	- && - && PF08615:Ribonuclease H2 non-catalytic subunit (Ylr154p-like)	-
Niben261Chr17g0701013	573.088	477.755	517.589	2424.67	2185.56	1891.64	522.811	2167.29	-2.05148	1.89e-51	1.98e-48	Niben261Chr17	70139120	70139602	-	483	- && - && -	-
novel.6176	19.7958	22.3511	13.9084	51.9249	61.6892	118.287	18.6851	77.3003	-2.04993	4.51e-06	6.65e-05	Niben261Chr18	141808272	141809504	-	800	- && - && -	-
novel.1953	33.6529	39.1144	37.7512	145.616	172.338	138.159	36.8395	152.037	-2.04464	1.98e-12	8.89e-11	Niben261Chr06	60155298	60157973	+	2676	- && - && -	-
Niben261Chr02g0981002	5.93874	5.58778	3.97381	36.1217	19.5839	8.51664	5.16678	21.4074	-2.04248	0.00965701	0.0453891	Niben261Chr02	98160959	98163564	+	1203	- && sp|Q8VZS3|HHO2_ARATH Transcription factor HHO2 OS=Arabidopsis thaliana OX=3702 GN=HHO2 PE=1 SV=1 && PF00249:Myb-like DNA-binding domain	G2-like
Niben261Chr02g1220007	1335.23	1164.12	1352.09	6544.8	4886.17	4427.71	1283.81	5286.23	-2.04169	1.98e-45	1.36e-42	Niben261Chr02	122069043	122071837	-	1233	- && - && -	HB-other
Niben261Chr05g0865009	37.612	26.0763	38.7447	197.541	120.441	103.146	34.1443	140.376	-2.0385	2.92e-09	8.21e-08	Niben261Chr05	86585785	86587684	+	1278	- && sp|K4D3V7|U76E1_SOLLC UDP-glycosyltransferase 76E1 OS=Solanum lycopersicum OX=4081 GN=UGT76E1 PE=1 SV=1 && PF00201:UDP-glucoronosyl and UDP-glucosyl transferase	GRAS
Niben261Chr06g1451010	84.1322	36.3205	71.5287	241.564	268.299	272.532	63.9938	260.798	-2.03066	1.35e-13	6.96e-12	Niben261Chr06	145092143	145092678	-	246	- && - && -	-
Niben261Chr13g1032003	14.8469	14.9007	23.8429	80.145	71.4811	67.1868	17.8635	72.9377	-2.03061	8.04e-07	1.42e-05	Niben261Chr13	103190839	103192972	-	777	- && - && PF12906:RING-variant domain	MYB
novel.2679	83.1424	74.5037	72.5221	396.21	328.03	215.755	76.7227	313.332	-2.02829	8.77e-16	5.74e-14	Niben261Chr08	97975771	97979158	+	2492	- && - && -	-
Niben261Chr07g1367013	9.8979	3.72518	9.93454	28.2201	31.3342	35.9591	7.85254	31.8378	-2.02703	0.00103745	0.00747386	Niben261Chr07	136728396	136729321	+	528	- && - && PF04398:Protein of unknown function, DUF538	FAR1
Niben261Chr06g1203018	247.448	233.755	218.56	1049.79	990.944	810.973	233.254	950.568	-2.02621	2.6e-38	1.16e-35	Niben261Chr06	120278615	120280855	-	876	- && sp|Q9C5D7|CAMT3_ARATH Probable caffeoyl-CoA O-methyltransferase At4g26220 OS=Arabidopsis thaliana OX=3702 GN=At4g26220 PE=2 SV=1 && PF01596:O-methyltransferase	ERF
Niben261Chr01g0353009	299.906	164.839	284.128	1198.79	972.339	875.321	249.625	1015.48	-2.02508	9.33e-24	1.32e-21	Niben261Chr01	35375511	35376335	-	342	- && sp|O02414|DYL1_HELCR Dynein light chain LC6, flagellar outer arm OS=Heliocidaris crassispina OX=1043166 PE=3 SV=1 && PF01221:Dynein light chain type 1	bHLH
Niben261Chr08g0021002	11018.3	9077.34	8604.3	42976.9	38360.9	35372.4	9566.66	38903.4	-2.0238	9.72e-63	1.68e-59	Niben261Chr08	2143452	2144078	+	627	- && sp|Q9ZRA4|AB19A_PRUPE Auxin-binding protein ABP19a OS=Prunus persica OX=3760 GN=ABP19A PE=3 SV=1 && PF00190:Cupin	bZIP
Niben261Chr02g0098006	3.95916	8.38166	3.97381	36.1217	13.7087	17.0333	5.43821	22.2879	-2.02288	0.00779707	0.0382496	Niben261Chr02	9808997	9809302	-	222	- && - && -	-
Niben261Chr09g1348003	27.7141	7.45037	21.856	84.6602	71.4811	74.7572	19.0068	76.9662	-2.02262	5.58e-06	8.03e-05	Niben261Chr09	134841787	134850501	+	480	- && sp|O65695|SAU50_ARATH Auxin-responsive protein SAUR50 OS=Arabidopsis thaliana OX=3702 GN=SAUR50 PE=1 SV=1 && PF02519:Auxin responsive protein	bHLH
Niben261Chr17g0314008	5.93874	9.31296	3.97381	34.9929	29.3758	14.1944	6.40851	26.1877	-2.02162	0.00380367	0.0214736	Niben261Chr17	31404405	31406377	+	648	- && sp|O80386|CIP7_ARATH COP1-interacting protein 7 OS=Arabidopsis thaliana OX=3702 GN=CIP7 PE=1 SV=1 && -	-
novel.6151	141.54	210.473	172.861	723.563	806.855	600.896	174.958	710.438	-2.02026	2.2e-27	4.18e-25	Niben261Chr18	113292807	113296660	-	3322	- && - && -	-
Niben261Chr05g0638007	20.7856	24.2137	7.94763	53.0538	81.273	80.4349	17.649	71.5872	-2.01851	9.23e-06	0.000125984	Niben261Chr05	63774134	63774711	-	324	- && sp|Q8S8S3|DVL11_ARATH Small polypeptide DEVIL 11 OS=Arabidopsis thaliana OX=3702 GN=DVL11 PE=3 SV=1 && PF08137:DVL family	-
Niben261Chr05g0902011	11.8775	1.86259	3.97381	36.1217	12.7295	22.711	5.90463	23.8541	-2.01655	0.0101218	0.0471441	Niben261Chr05	90227959	90228669	-	495	- && sp|B6JY16|SLX1_SCHJY Structure-specific endonuclease subunit slx1 OS=Schizosaccharomyces japonicus (strain yFS275 / FY16936) OX=402676 GN=slx1 PE=3 SV=1 && PF01541:GIY-YIG catalytic domain	LBD
Niben261Chr06g0378016	29.6937	15.832	15.8953	128.684	57.7724	62.4554	20.4737	82.9704	-2.01652	6.77e-06	9.56e-05	Niben261Chr06	37847470	37851641	-	657	- && sp|O23051|KAO1_ARATH Ent-kaurenoic acid oxidase 1 OS=Arabidopsis thaliana OX=3702 GN=KAO1 PE=1 SV=1 && PF00067:Cytochrome P450	FAR1
Niben261Chr12g0216014	124.714	105.236	84.4436	467.325	486.659	317.008	104.798	423.664	-2.01439	4.46e-19	4.16e-17	Niben261Chr12	21590090	21594865	-	843	- && - && PF13301:Protein of unknown function (DUF4079)	-
Niben261Chr02g1180003	5.93874	18.6259	23.8429	82.4026	56.7932	56.7776	16.1359	65.3245	-2.01404	3.21e-05	0.000375459	Niben261Chr02	118053390	118067006	-	792	- && sp|Q9ZP40|PG1_PEA Plastoglobulin-1, chloroplastic OS=Pisum sativum OX=3888 GN=PG1 PE=1 SV=1 && PF04755:PAP_fibrillin	-
Niben261Chr01g1673009	7633.26	4970.33	7834.38	30291.4	29553	22630.6	6812.65	27491.7	-2.01275	1.84e-36	6.58e-34	Niben261Chr01	167231308	167247842	+	1458	- && sp|Q40565|RCA2_TOBAC Ribulose bisphosphate carboxylase/oxygenase activase 2, chloroplastic OS=Nicotiana tabacum OX=4097 GN=RCA PE=2 SV=1 && PF05627:Cleavage site for pathogenic type III effector avirulence factor Avr|PF00004:ATPase family associated	Trihelix
Niben261Chr17g0569069	794.801	614.655	796.75	3850.35	2455.82	2596.63	735.402	2967.6	-2.01261	7.23e-33	1.97e-30	Niben261Chr17	56578919	56579392	-	417	- && sp|P12331|CB22_ORYSJ Chlorophyll a-b binding protein 2, chloroplastic OS=Oryza sativa subsp. japonica OX=39947 GN=CAB2R PE=2 SV=2 && PF00504:Chlorophyll A-B binding protein	ERF
Niben261Chr04g0329008	73.2445	53.0839	85.437	357.831	265.361	228.057	70.5885	283.75	-2.00729	5.73e-15	3.49e-13	Niben261Chr04	32957151	32958360	+	786	- && sp|Q8GXF8|SHGR9_ARATH E3 ubiquitin-protein ligase SGR9, amyloplastic OS=Arabidopsis thaliana OX=3702 GN=SGR9 PE=1 SV=1 && -	-
Niben261Chr10g0622013	15.8366	24.2137	5.96072	54.1826	45.0429	86.1127	15.337	61.7794	-2.00622	8.32e-05	0.000861422	Niben261Chr10	62246158	62247752	+	252	- && - && -	-
Niben261Chr15g0993014	3535.53	2256.53	3267.47	13201.4	13268.1	9865.11	3019.84	12111.5	-2.00392	1.63e-36	5.89e-34	Niben261Chr15	99384785	99385907	+	621	- && sp|P46486|PSAF_FLATR Photosystem I reaction center subunit III, chloroplastic OS=Flaveria trinervia OX=4227 GN=PSAF PE=2 SV=1 && PF02507:Photosystem I reaction centre subunit III	-
Niben261Chr01g0426002	35.6324	13.0381	23.8429	123.04	90.0858	76.6498	24.1712	96.5917	-2.00039	7.36e-07	1.31e-05	Niben261Chr01	42653977	42657903	-	588	- && - && -	-
Niben261Chr04g0964004	20240.2	13699.4	17669.6	76018.1	73929.1	56294	17203.1	68747.1	-1.99865	5.61e-42	3.05e-39	Niben261Chr04	96386375	96394083	+	966	- && sp|P04783|CB25_PETSP Chlorophyll a-b binding protein 91R, chloroplastic OS=Petunia sp. OX=4104 GN=CAB91R PE=3 SV=1 && PF00504:Chlorophyll A-B binding protein	ERF
Niben261Chr13g1281009	5564.6	4021.34	4313.58	23339.1	16613	15586.4	4633.17	18512.8	-1.99843	1.52e-37	6.17e-35	Niben261Chr13	128113540	128116013	-	1284	- && sp|P27522|CB13_SOLLC Chlorophyll a-b binding protein 8, chloroplastic OS=Solanum lycopersicum OX=4081 GN=CAB8 PE=3 SV=1 && PF00504:Chlorophyll A-B binding protein	ERF
Niben261Chr16g0459002	91.0607	163.908	129.149	329.611	586.537	616.983	128.039	511.044	-1.9969	2.25e-15	1.43e-13	Niben261Chr16	45968776	45970444	-	723	- && sp|Q9LDR9|EXP10_ARATH Expansin-A10 OS=Arabidopsis thaliana OX=3702 GN=EXPA10 PE=2 SV=1 && PF03330:Lytic transglycolase|PF01357:Pollen allergen	bZIP
novel.3672	5.93874	3.72518	8.94108	23.7049	26.4382	23.6573	6.20167	24.6001	-1.9932	0.00352199	0.0201891	Niben261Chr11	73438484	73440187	+	880	- && - && -	-
Niben261Chr16g0974012	12.8673	9.31296	12.9149	48.5385	29.3758	61.5091	11.6984	46.4745	-1.99263	0.000140793	0.00136019	Niben261Chr16	97447031	97448631	+	636	- && sp|P0DI52|CASP1_ERYGU Casparian strip membrane protein 1 OS=Erythranthe guttata OX=4155 PE=2 SV=1 && PF04535:Domain of unknown function (DUF588)	NAC
Niben261Chr04g0278006	8.90811	1.86259	13.9084	28.2201	30.355	38.798	8.22635	32.4577	-1.98965	0.00247452	0.015171	Niben261Chr04	27811587	27815070	-	1255	- && sp|Q5PNZ1|ZDH21_ARATH Probable protein S-acyltransferase 3 OS=Arabidopsis thaliana OX=3702 GN=PAT03 PE=2 SV=1 && PF01529:DHHC palmitoyltransferase	M-type_MADS
Niben261Chr02g1114003	24.7448	11.1756	5.96072	74.501	47.0013	44.4758	13.9603	55.326	-1.98523	0.000180487	0.00168071	Niben261Chr02	111332066	111337305	-	660	- && sp|Q8L8B8|LOG3_ARATH Cytokinin riboside 5'-monophosphate phosphoribohydrolase LOG3 OS=Arabidopsis thaliana OX=3702 GN=LOG3 PE=1 SV=1 && PF03641:Possible lysine decarboxylase	WRKY
Niben261Chr01g0348004	11.8775	5.58778	13.9084	28.2201	47.0013	48.261	10.4579	41.1608	-1.985	0.000377589	0.00318461	Niben261Chr01	34807117	34808746	+	921	- && sp|A2VDL9|T184B_BOVIN Transmembrane protein 184B OS=Bos taurus OX=9913 GN=TMEM184B PE=2 SV=1 && PF03619:Organic solute transporter Ostalpha	GRAS
Niben261Chr01g0094006	251.407	190.916	239.422	1003.51	814.689	873.429	227.248	897.208	-1.98159	2.63e-34	8.16e-32	Niben261Chr01	9415062	9415817	-	756	- && sp|Q9ZWA8|FLA9_ARATH Fasciclin-like arabinogalactan protein 9 OS=Arabidopsis thaliana OX=3702 GN=FLA9 PE=2 SV=1 && PF02469:Fasciclin domain	HSF
Niben261Chr07g1428003	54.4385	27.9389	18.8756	160.29	169.4	70.0257	33.751	133.239	-1.98044	1.52e-06	2.5e-05	Niben261Chr07	142824505	142826983	-	1395	- && sp|Q43147|C85A1_SOLLC Cytochrome P450 85A1 OS=Solanum lycopersicum OX=4081 GN=CYP85A1 PE=2 SV=1 && PF00067:Cytochrome P450	FAR1
Niben261Chr07g0695010	17.8162	9.31296	8.94108	68.857	40.1469	33.1203	12.0234	47.3747	-1.97592	0.000228815	0.00206728	Niben261Chr07	69513584	69517863	-	1137	- && - && -	-
Niben261Chr01g0082017	47.5099	29.8015	27.8167	123.04	164.504	124.911	35.0427	137.485	-1.97406	9.93e-10	3.02e-08	Niben261Chr01	8210108	8210773	+	666	- && sp|Q9SI72|PMEI9_ARATH Pectinesterase inhibitor 9 OS=Arabidopsis thaliana OX=3702 GN=PMEI9 PE=2 SV=1 && PF04043:Plant invertase/pectin methylesterase inhibitor	Trihelix
Niben261Chr14g1512021	239.529	144.351	241.409	828.542	903.795	709.72	208.43	814.019	-1.96683	4.04e-24	5.92e-22	Niben261Chr14	151194289	151196427	-	1167	- && sp|Q9LH89|Y3885_ARATH Uncharacterized protein At3g28850 OS=Arabidopsis thaliana OX=3702 GN=At3g28850 PE=4 SV=1 && PF00462:Glutaredoxin	ARF
Niben261Chr12g0227008	5.93874	6.51907	7.94763	33.8641	15.6671	30.2814	6.80181	26.6042	-1.96583	0.00323901	0.0188429	Niben261Chr12	22727784	22728427	+	270	- && - && -	TCP
Niben261Chr19g1377003	96.0096	86.6105	94.3781	444.748	321.175	317.008	92.3328	360.977	-1.9658	1.24e-19	1.23e-17	Niben261Chr19	137664468	137670400	+	980	- && - && PF03893:Lipase 3 N-terminal region|PF01764:Lipase (class 3)	-
Niben261Chr09g1307004	2990.16	2521.02	2777.7	13063.6	10048.5	9219.74	2762.96	10777.3	-1.96365	5.97e-48	4.94e-45	Niben261Chr09	130750513	130751133	+	489	- && sp|P80883|PETM_SPIOL Cytochrome b6-f complex subunit 7 (Fragment) OS=Spinacia oleracea OX=3562 GN=petM PE=1 SV=1 && PF08041:PetM family of cytochrome b6f complex subunit 7	B3
Niben261Chr08g0071014	2356.69	1576.68	1796.16	8103.68	7934.4	6268.25	1909.85	7435.44	-1.96104	2.59e-39	1.2e-36	Niben261Chr08	7153140	7154941	+	729	- && sp|Q41951|TIP21_ARATH Aquaporin TIP2-1 OS=Arabidopsis thaliana OX=3702 GN=TIP2-1 PE=1 SV=2 && PF00230:Major intrinsic protein	BES1
Niben261Chr11g1275005	316.733	230.961	339.761	1006.89	838.189	1605.86	295.818	1150.31	-1.96029	5.96e-20	6.09e-18	Niben261Chr11	127515845	127516902	+	447	- && sp|Q9ZVF2|ML329_ARATH MLP-like protein 329 OS=Arabidopsis thaliana OX=3702 GN=MLP329 PE=2 SV=1 && PF00407:Pathogenesis-related protein Bet v I family	-
Niben261Chr05g0659014	5.93874	0.931296	12.9149	31.6065	14.6879	30.2814	6.59498	25.5253	-1.95927	0.0109291	0.0499553	Niben261Chr05	65931531	65933319	-	591	- && sp|Q9M836|LSH2_ARATH Protein LIGHT-DEPENDENT SHORT HYPOCOTYLS 2 OS=Arabidopsis thaliana OX=3702 GN=LSH2 PE=1 SV=1 && PF04852:Protein of unknown function (DUF640)	NF-YA
Niben261Chr04g0259006	339.498	285.908	291.082	1300.38	1270.99	989.823	305.496	1187.07	-1.95799	1.08e-36	4e-34	Niben261Chr04	25889799	25891397	-	372	- && - && PF11347:Protein of unknown function (DUF3148)	-
Niben261Chr16g0319003	6.92853	3.72518	5.96072	23.7049	26.4382	14.1944	5.53815	21.4458	-1.95514	0.0076	0.0374819	Niben261Chr16	31929076	31929810	-	528	- && sp|Q8GX77|FB316_ARATH F-box protein At1g61340 OS=Arabidopsis thaliana OX=3702 GN=At1g61340 PE=2 SV=1 && -	-
Niben261Chr19g0071003	131.642	108.03	113.254	624.228	360.343	383.249	117.642	455.94	-1.9531	2.37e-17	1.84e-15	Niben261Chr19	7178760	7181208	+	1557	- && sp|A0A0S2IHL2|C7A39_KALSE Cytochrome P450 72A397 OS=Kalopanax septemlobus OX=228393 GN=CYP72A397 PE=1 SV=1 && PF00067:Cytochrome P450	bHLH
Niben261Chr19g0729006	9.8979	13.0381	13.9084	55.3114	36.2302	51.0998	12.2815	47.5471	-1.95081	8.7e-05	0.000894414	Niben261Chr19	72970484	72971463	+	615	- && sp|O80622|EXP15_ARATH Expansin-A15 OS=Arabidopsis thaliana OX=3702 GN=EXPA15 PE=2 SV=2 && PF03330:Lytic transglycolase|PF01357:Pollen allergen	bZIP
Niben261Chr16g1304010	10457.1	7709.27	9552.06	43055.9	34084.7	29744.8	9239.49	35628.5	-1.94715	1.99e-41	1.03e-38	Niben261Chr16	130370659	130370994	-	336	- && - && -	-
Niben261Chr02g0477005	216.764	135.969	160.939	739.366	705.019	535.602	171.224	659.996	-1.94699	1.74e-22	2.26e-20	Niben261Chr02	47732186	47734050	-	417	- && - && -	-
Niben261Chr01g1007002	186.081	141.557	151.998	627.615	775.521	441.919	159.879	615.018	-1.9439	5.89e-20	6.03e-18	Niben261Chr01	100719756	100722004	+	927	- && sp|Q9SK91|BH094_ARATH Transcription factor bHLH94 OS=Arabidopsis thaliana OX=3702 GN=BHLH94 PE=1 SV=2 && PF00010:Helix-loop-helix DNA-binding domain	bHLH
Niben261Chr10g0262012	26001.8	18468.5	25716.5	96271.1	94452	78840.4	23395.6	89854.5	-1.94137	8.29e-46	5.99e-43	Niben261Chr10	26196105	26196908	-	804	- && sp|P27496|CB25_TOBAC Chlorophyll a-b binding protein 50, chloroplastic OS=Nicotiana tabacum OX=4097 GN=CAB50 PE=2 SV=1 && PF00504:Chlorophyll A-B binding protein	ERF
Niben261Chr18g1476029	247.448	162.046	157.959	1081.39	578.703	513.837	189.151	724.645	-1.93689	1.45e-14	8.44e-13	Niben261Chr18	147542559	147544143	-	978	- && sp|Q9SW18|CHLM_ARATH Magnesium protoporphyrin IX methyltransferase, chloroplastic OS=Arabidopsis thaliana OX=3702 GN=CHLM PE=1 SV=1 && PF07109:Magnesium-protoporphyrin IX methyltransferase C-terminus	Trihelix
Niben261Chr13g1060001	22.7652	44.7022	16.8887	137.714	111.628	73.8109	28.1187	107.718	-1.93065	1.56e-06	2.56e-05	Niben261Chr13	106025021	106026611	+	873	- && - && PF03634:TCP family transcription factor	TCP
Niben261Chr01g0501010	1233.28	1081.23	1246.78	5260.22	4730.48	3578.88	1187.1	4523.2	-1.92982	6.78e-42	3.64e-39	Niben261Chr01	50086045	50098419	+	2256	- && sp|Q8VYB2|UKL3_ARATH Uridine kinase-like protein 3 OS=Arabidopsis thaliana OX=3702 GN=UKL3 PE=2 SV=1 && PF14681:Uracil phosphoribosyltransferase|PF00274:Fructose-bisphosphate aldolase class-I|PF00485:Phosphoribulokinase / Uridine kinase family	ERF
Niben261Chr19g0868018	18.806	3.72518	13.9084	63.213	44.0637	31.2277	12.1465	46.1681	-1.92924	0.000790633	0.00597314	Niben261Chr19	86840283	86844233	-	1191	- && sp|Q9S7N2|TAA1_ARATH L-tryptophan--pyruvate aminotransferase 1 OS=Arabidopsis thaliana OX=3702 GN=TAA1 PE=1 SV=1 && PF04864:Allinase	-
novel.3755	462.232	392.076	357.643	1977.66	1354.22	1277.5	403.984	1536.46	-1.92659	1.85e-28	3.85e-26	Niben261Chr11	136484751	136488315	+	1132	- && - && -	-
Niben261Chr09g0987002	6.92853	5.58778	9.93454	27.0913	36.2302	21.7647	7.48361	28.3621	-1.92514	0.00249046	0.015257	Niben261Chr09	98719199	98719694	+	384	- && - && -	-
Niben261Chr06g0353014	9659.36	7274.35	8954.99	35086.6	35470.3	27599.6	8629.57	32718.8	-1.92278	5.53e-48	4.67e-45	Niben261Chr06	35311973	35315156	-	1215	- && sp|Q6SJV8|CRD1_GOSHI Magnesium-protoporphyrin IX monomethyl ester [oxidative] cyclase, chloroplastic OS=Gossypium hirsutum OX=3635 GN=CRD1 PE=2 SV=2 && PF02915:Rubrerythrin	-
Niben261Chr16g0146004	4.94895	15.832	8.94108	46.2809	48.9597	17.9796	9.90736	37.7401	-1.92135	0.00197237	0.0126407	Niben261Chr16	14617047	14621573	+	1290	- && sp|Q9T071|HXKL2_ARATH Probable hexokinase-like 2 protein OS=Arabidopsis thaliana OX=3702 GN=At4g37840 PE=3 SV=1 && PF03727:Hexokinase|PF00349:Hexokinase	-
Niben261Chr19g1210020	785.893	709.648	841.455	2977.78	2260.96	3594.97	778.999	2944.57	-1.9186	1.58e-34	4.98e-32	Niben261Chr19	121074550	121074972	-	270	- && - && -	-
Niben261Chr17g0569022	3.95916	7.45037	23.8429	36.1217	31.3342	65.2942	11.7508	44.25	-1.91821	0.00193359	0.0124464	Niben261Chr17	56631612	56633100	-	537	- && sp|P12331|CB22_ORYSJ Chlorophyll a-b binding protein 2, chloroplastic OS=Oryza sativa subsp. japonica OX=39947 GN=CAB2R PE=2 SV=2 && PF00504:Chlorophyll A-B binding protein	ERF
Niben261Chr03g0286002	161.336	92.1983	106.3	507.961	417.136	432.456	119.945	452.518	-1.91636	1.57e-18	1.39e-16	Niben261Chr03	28621486	28624333	+	966	- && sp|O81884|GALDH_ARATH L-galactose dehydrogenase OS=Arabidopsis thaliana OX=3702 GN=LGALDH PE=1 SV=1 && PF00248:Aldo/keto reductase family	-
Niben261Chr02g0822033	163.315	133.175	134.116	665.994	454.346	505.321	143.536	541.887	-1.91576	2.21e-22	2.83e-20	Niben261Chr02	82267280	82278357	-	954	- && - && -	Whirly
Niben261Chr13g0630019	8.90811	10.2443	3.97381	27.0913	48.9597	11.3555	7.70873	29.1355	-1.91444	0.00664776	0.0337754	Niben261Chr13	63074066	63081081	+	2310	- && - && -	-
Niben261Chr15g1462012	24.7448	15.832	10.928	69.9858	63.6476	60.5628	17.1683	64.732	-1.91442	1.32e-05	0.00017242	Niben261Chr15	146207894	146211638	-	1311	- && sp|O24661|ASNS_TRIVS Asparagine synthetase [glutamine-hydrolyzing] OS=Triphysaria versicolor OX=64093 GN=AS PE=2 SV=3 && PF13537:Glutamine amidotransferase domain|PF00733:Asparagine synthase	G2-like
Niben261Chr14g0492006	3.95916	13.9694	13.9084	39.5081	32.3134	48.261	10.6123	40.0275	-1.91282	0.000817123	0.0061394	Niben261Chr14	49231742	49236084	-	945	- && sp|F4JJE0|CCT2_ARATH Choline-phosphate cytidylyltransferase 2 OS=Arabidopsis thaliana OX=3702 GN=CCT2 PE=1 SV=1 && PF01467:Cytidylyltransferase-like	FAR1
Niben261Chr08g0492005	262.294	149.939	185.776	917.717	705.998	627.392	199.336	750.369	-1.9126	4.03e-20	4.19e-18	Niben261Chr08	49233465	49236645	-	1974	- && sp|Q9ZPH9|PMTF_ARATH Probable methyltransferase PMT15 OS=Arabidopsis thaliana OX=3702 GN=At4g00750 PE=2 SV=1 && PF03141:Putative S-adenosyl-L-methionine-dependent methyltransferase	NAC
Niben261Chr19g0520001	158.366	121.068	150.012	549.727	605.141	453.274	143.149	536.048	-1.9056	7.75e-24	1.11e-21	Niben261Chr19	52047500	52049906	+	2271	- && sp|Q9SVP7|PP307_ARATH Pentatricopeptide repeat-containing protein At4g13650 OS=Arabidopsis thaliana OX=3702 GN=PCMP-H42 PE=2 SV=2 && PF14432:DYW family of nucleic acid deaminases|PF13041:PPR repeat family	bHLH
Niben261Chr04g0278001	8110.34	6293.7	7699.27	29234.9	30599.8	22976	7367.77	27603.6	-1.90558	4.93e-47	3.76e-44	Niben261Chr04	27786430	27788529	-	1215	- && sp|Q6SJV8|CRD1_GOSHI Magnesium-protoporphyrin IX monomethyl ester [oxidative] cyclase, chloroplastic OS=Gossypium hirsutum OX=3635 GN=CRD1 PE=2 SV=2 && PF02915:Rubrerythrin	-
Niben261Chr03g1073002	9.8979	3.72518	8.94108	21.4473	32.3134	30.2814	7.52139	28.014	-1.90517	0.00330559	0.0191378	Niben261Chr03	107272076	107273465	+	765	- && sp|Q9FG13|CXE15_ARATH Probable carboxylesterase 15 OS=Arabidopsis thaliana OX=3702 GN=CXE15 PE=2 SV=1 && PF07859:alpha/beta hydrolase fold	NAC
Niben261Chr10g0518002	387.008	299.877	330.82	1429.06	1225.95	1155.42	339.235	1270.15	-1.90465	3.29e-37	1.28e-34	Niben261Chr10	51848275	51851608	-	822	- && sp|Q8L9J9|CAES_ARATH Probable carbohydrate esterase At4g34215 OS=Arabidopsis thaliana OX=3702 GN=At4g34215 PE=1 SV=2 && PF03629:Carbohydrate esterase, sialic acid-specific acetylesterase	C2H2
Niben261Scf13394g0000002	7.91832	2.79389	11.9214	23.7049	26.4382	34.0666	7.54455	28.0699	-1.90429	0.0042167	0.0233604	Niben261Scf13394	2	1035	+	633	- && sp|K4B6C9|EOT1_SOLLC Protein EXPRESSION OF TERPENOIDS 1 OS=Solanum lycopersicum OX=4081 GN=EOT1 PE=2 SV=1 && PF05142:Domain of unknown function (DUF702)	SRS
Niben261Chr11g0867032	116.795	112.687	126.169	487.643	439.658	398.389	118.55	441.897	-1.89775	2.87e-24	4.29e-22	Niben261Chr11	86730032	86733189	+	885	- && sp|Q8VYM4|PSRP2_ARATH 30S ribosomal protein 2, chloroplastic OS=Arabidopsis thaliana OX=3702 GN=PSRP2 PE=2 SV=1 && PF00076:RNA recognition motif. (a.k.a. RRM, RBD, or RNP domain)	NF-YA
Niben261Chr04g0966010	42.561	43.7709	22.8494	168.192	141.983	97.4682	36.3938	135.881	-1.89661	3.17e-08	7.44e-07	Niben261Chr04	96595303	96597690	-	306	- && - && -	-
Niben261Chr12g0026001	289.019	220.717	204.651	942.551	943.942	773.122	238.129	886.538	-1.8964	4.87e-29	1.05e-26	Niben261Chr12	2590048	2598696	+	2058	- && sp|Q96480|P5CS_SOLLC Delta-1-pyrroline-5-carboxylate synthase OS=Solanum lycopersicum OX=4081 GN=PRO2 PE=2 SV=1 && PF00171:Aldehyde dehydrogenase family|PF00696:Amino acid kinase family	B3
novel.3807	19.7958	37.2518	33.7774	110.623	101.836	125.857	30.275	112.772	-1.89543	3.19e-08	7.5e-07	Niben261Chr11	51039023	51041368	-	1764	- && sp|O48716|JGB_ARATH Protein JINGUBANG OS=Arabidopsis thaliana OX=3702 GN=JGB PE=1 SV=1 && -	Dof
Niben261Chr18g0116003	21.7754	22.3511	22.8494	112.88	74.4187	61.5091	22.3253	82.936	-1.88961	1.84e-06	2.97e-05	Niben261Chr18	11560176	11568468	-	1001	- && - && PF00319:SRF-type transcription factor (DNA-binding and dimerisation domain)	M-type_MADS
novel.1931	6.92853	20.4885	21.856	71.1146	61.6892	50.1535	16.4243	60.9858	-1.88882	7.25e-05	0.000764448	Niben261Chr06	49018735	49021027	+	842	- && - && -	-
Niben261Chr15g1078007	47.5099	39.1144	61.5941	256.238	127.295	164.655	49.4062	182.729	-1.886	2.25e-09	6.41e-08	Niben261Chr15	107869164	107871447	+	1374	- && sp|Q9LX66|HERK_ARATH Receptor-like protein kinase HERK 1 OS=Arabidopsis thaliana OX=3702 GN=HERK1 PE=1 SV=1 && PF00069:Protein kinase domain	bHLH
Niben261Chr11g1417001	5004.38	4266.27	4844.08	17961.5	20139.1	14035.4	4704.91	17378.7	-1.8851	1.38e-45	9.6e-43	Niben261Chr11	141684144	141689699	-	4170	- && sp|Q9FNB0|CHLH_ARATH Magnesium-chelatase subunit ChlH, chloroplastic OS=Arabidopsis thaliana OX=3702 GN=CHLH PE=1 SV=1 && PF11965:Domain of unknown function (DUF3479)|PF02514:CobN/Magnesium Chelatase	HSF
Niben261Chr06g0985013	1587.62	1185.54	1329.24	5692.55	5049.7	4403.1	1367.47	5048.45	-1.88436	1.39e-43	8.37e-41	Niben261Chr06	98488850	98491302	+	636	- && sp|O48529|STR9_ARATH Rhodanese-like domain-containing protein 9, chloroplastic OS=Arabidopsis thaliana OX=3702 GN=STR9 PE=2 SV=1 && PF00581:Rhodanese-like domain	G2-like
Niben261Chr13g0847006	5.93874	14.9007	7.94763	40.6369	44.0637	21.7647	9.5957	35.4885	-1.87922	0.00176456	0.0115474	Niben261Chr13	84699366	84705418	+	2074	- && sp|F4I114|Y1960_ARATH Probable serine/threonine-protein kinase At1g09600 OS=Arabidopsis thaliana OX=3702 GN=At1g09600 PE=3 SV=1 && PF00069:Protein kinase domain	C3H
novel.4082	22.7652	15.832	6.95418	74.501	47.9805	45.4221	15.1838	55.9679	-1.87834	0.000175783	0.00164309	Niben261Chr12	154953849	154955681	+	950	- && - && -	-
Niben261Chr04g1675007	4.94895	13.0381	4.96727	21.4473	21.5423	41.6369	7.65145	28.2088	-1.87828	0.00534724	0.0283881	Niben261Chr04	167528887	167533757	+	930	- && sp|Q9FLJ2|NC100_ARATH NAC domain-containing protein 100 OS=Arabidopsis thaliana OX=3702 GN=NAC100 PE=2 SV=1 && PF02365:No apical meristem (NAM) protein	NAC
Niben261Chr06g0052009	24.7448	13.0381	22.8494	69.9858	82.2522	70.0257	20.2108	74.0879	-1.87827	3.81e-06	5.73e-05	Niben261Chr06	5246418	5248657	+	765	- && sp|F4I1I4|SAU67_ARATH Auxin-responsive protein SAUR67 OS=Arabidopsis thaliana OX=3702 GN=SAUR67 PE=2 SV=1 && PF02519:Auxin responsive protein	NAC
Niben261Chr13g0959011	868.046	524.32	816.619	2766.7	3036.48	2300.44	736.328	2701.2	-1.87563	3.88e-28	7.96e-26	Niben261Chr13	95942136	95948848	-	2037	- && sp|Q9MBA1|CAO_ARATH Chlorophyllide a oxygenase, chloroplastic OS=Arabidopsis thaliana OX=3702 GN=CAO PE=1 SV=1 && PF08417:Pheophorbide a oxygenase|PF00355:Rieske [2Fe-2S] domain	NF-YA
Niben261Chr03g0409007	23.755	6.51907	13.9084	50.7961	52.8764	57.7239	14.7275	53.7988	-1.87491	0.000182729	0.00169999	Niben261Chr03	40925364	40940466	-	2937	- && - && PF05686:Glycosyl transferase family 90	-
Niben261Chr08g0752001	124.714	73.5724	58.6138	338.641	348.593	253.607	85.6332	313.613	-1.87288	1.88e-12	8.47e-11	Niben261Chr08	75246018	75252793	+	1443	- && sp|Q42569|C90A1_ARATH Cytochrome P450 90A1 OS=Arabidopsis thaliana OX=3702 GN=CYP90A1 PE=1 SV=1 && PF00067:Cytochrome P450	FAR1
Niben261Chr02g1336001	101.948	95.9235	116.234	502.317	382.865	264.962	104.702	383.381	-1.87119	7.4e-15	4.44e-13	Niben261Chr02	133621238	133626038	-	693	- && sp|Q9S720|PPD3_ARATH PsbP domain-containing protein 3, chloroplastic OS=Arabidopsis thaliana OX=3702 GN=PPD3 PE=1 SV=2 && PF01789:PsbP	-
novel.2190	17.8162	20.4885	18.8756	59.8266	82.2522	66.2405	19.0601	69.4398	-1.86569	4.41e-06	6.52e-05	Niben261Chr06	119603646	119604710	-	1065	- && sp|Q8GT41|PLA1_PLAAC Putative invertase inhibitor OS=Platanus acerifolia OX=140101 PE=1 SV=1 && PF04043:Plant invertase/pectin methylesterase inhibitor	-
Niben261Chr08g0466006	63.3466	20.4885	50.6661	226.889	153.733	108.824	44.8337	163.149	-1.86455	6.11e-07	1.11e-05	Niben261Chr08	46647150	46650066	+	1524	- && sp|F4JTB3|DTX35_ARATH Protein DETOXIFICATION 35 OS=Arabidopsis thaliana OX=3702 GN=DTX35 PE=1 SV=1 && PF01554:MatE	MYB_related
Niben261Chr19g0121023	320.692	338.992	298.036	1462.93	1107.47	919.797	319.24	1163.4	-1.86445	3.34e-27	6.31e-25	Niben261Chr19	12145183	12149909	-	1659	- && sp|Q66PF3|UFOG3_FRAAN Putative UDP-glucose flavonoid 3-O-glucosyltransferase 3 OS=Fragaria ananassa OX=3747 GN=GT3 PE=2 SV=1 && PF00201:UDP-glucoronosyl and UDP-glucosyl transferase	bHLH
Niben261Chr13g0622002	3.95916	11.1756	7.94763	29.3489	32.3134	22.711	7.69411	28.1244	-1.86431	0.00376305	0.0212957	Niben261Chr13	62261712	62264563	-	747	- && sp|O04017|NAC98_ARATH Protein CUP-SHAPED COTYLEDON 2 OS=Arabidopsis thaliana OX=3702 GN=NAC098 PE=1 SV=1 && PF02365:No apical meristem (NAM) protein	NAC
Niben261Chr04g0253002	20.7856	24.2137	33.7774	74.501	132.191	79.4886	26.2589	95.3936	-1.86339	1.32e-06	2.22e-05	Niben261Chr04	25345384	25348405	+	474	- && - && PF00498:FHA domain	-
novel.459	20.7856	46.5648	19.8691	92.5619	121.42	104.092	29.0732	106.025	-1.86235	9.68e-07	1.68e-05	Niben261Chr02	53146136	53147865	+	752	- && - && -	FAR1
Niben261Chr02g0372005	7.91832	13.0381	1.98691	27.0913	24.4798	32.174	7.64779	27.915	-1.86122	0.00630282	0.0323723	Niben261Chr02	37237803	37239225	+	399	- && - && -	-
Niben261Chr14g1401001	654.251	516.869	599.053	2083.77	1619.59	2725.32	590.058	2142.89	-1.86105	1.93e-27	3.7e-25	Niben261Chr14	140098361	140112141	-	384	- && - && PF10950:Organ specific protein	-
Niben261Chr06g0089004	15.8366	9.31296	17.8822	39.5081	47.0013	69.0794	14.3439	51.8629	-1.86081	0.000149558	0.00143475	Niben261Chr06	8946789	8949506	+	966	- && sp|Q6V4H0|10HGO_CATRO 8-hydroxygeraniol dehydrogenase OS=Catharanthus roseus OX=4058 GN=10HGO PE=1 SV=1 && PF08240:Alcohol dehydrogenase GroES-like domain|PF00107:Zinc-binding dehydrogenase	HB-other
Niben261Chr12g1051003	47.5099	38.1831	33.7774	244.95	94.9817	94.6293	39.8235	144.854	-1.85918	1.24e-06	2.09e-05	Niben261Chr12	105104880	105106109	+	198	- && - && -	-
Niben261Chr16g1177004	4096.74	3026.71	3343.97	13746.6	13387.5	10814.2	3489.14	12649.4	-1.85816	1.01e-43	6.15e-41	Niben261Chr16	117713737	117715822	+	438	- && sp|Q9SUI6|PSAH2_ARATH Photosystem I reaction center subunit VI-2, chloroplastic OS=Arabidopsis thaliana OX=3702 GN=PSAH2 PE=2 SV=1 && PF03244:Photosystem I reaction centre subunit VI	CPP
Niben261Chr03g0868002	342.467	364.137	374.532	1512.6	1403.18	1001.18	360.379	1305.65	-1.85652	7.16e-30	1.65e-27	Niben261Chr03	86866529	86869564	+	1158	- && sp|Q43082|HEM3_PEA Porphobilinogen deaminase, chloroplastic OS=Pisum sativum OX=3888 GN=HEMC PE=1 SV=1 && PF01379:Porphobilinogen deaminase, dipyromethane cofactor binding domain|PF03900:Porphobilinogen deaminase, C-terminal domain	-
Niben261Chr11g1226004	299.906	130.381	222.534	884.982	824.481	651.05	217.607	786.837	-1.85525	6.7e-16	4.46e-14	Niben261Chr11	122620200	122635816	-	4023	- && sp|Q15KI9|PHYLO_ARATH Protein PHYLLO, chloroplastic OS=Arabidopsis thaliana OX=3702 GN=PHYLLO PE=2 SV=2 && PF13378:Enolase C-terminal domain-like|PF02776:Thiamine pyrophosphate enzyme, N-terminal TPP binding domain|PF16582:Middle domain of thiamine p	-
Niben261Chr10g0122003	35.6324	24.2137	39.7381	118.524	112.607	127.75	33.1948	119.627	-1.85257	9.78e-09	2.52e-07	Niben261Chr10	12221650	12226680	-	810	- && sp|P10967|ACCH3_SOLLC 1-aminocyclopropane-1-carboxylate oxidase homolog OS=Solanum lycopersicum OX=4081 GN=ACO3 PE=2 SV=1 && PF14226:non-haem dioxygenase in morphine synthesis N-terminal	NAC
Niben261Chr16g0957012	30.6835	16.7633	17.8822	68.857	102.815	63.4016	21.7763	78.358	-1.85003	7.96e-06	0.000110465	Niben261Chr16	95702874	95705460	-	765	- && sp|Q58FZ0|NAKR2_ARATH Protein SODIUM POTASSIUM ROOT DEFECTIVE 2 OS=Arabidopsis thaliana OX=3702 GN=NAKR2 PE=2 SV=1 && PF00403:Heavy-metal-associated domain	MIKC_MADS
Niben261Chr07g0961014	87.1015	44.7022	56.6269	234.791	287.883	154.246	62.8102	225.64	-1.84616	9.35e-10	2.86e-08	Niben261Chr07	96134614	96137136	-	741	- && - && PF09366:Protein of unknown function (DUF1997)	-
Niben261Chr18g0034006	3.95916	13.0381	5.96072	27.0913	28.3966	27.4425	7.65268	27.6435	-1.84562	0.00482084	0.0260709	Niben261Chr18	3428875	3431112	-	744	- && - && PF07557:Shugoshin C terminus	-
Niben261Chr02g1247016	25.7345	26.0763	19.8691	98.2059	83.2314	76.6498	23.8933	86.029	-1.84548	5.28e-07	9.74e-06	Niben261Chr02	124735460	124738506	-	807	- && sp|P0A9Q0|IDNO_ECOL6 5-keto-D-gluconate 5-reductase OS=Escherichia coli O6:H1 (strain CFT073 / ATCC 700928 / UPEC) OX=199310 GN=idnO PE=3 SV=1 && PF00106:short chain dehydrogenase	LBD
Niben261Scf04182g0000001	5901.13	5586.85	5975.62	20223.6	15700.4	26755.5	5821.2	20893.2	-1.84367	1.35e-33	3.94e-31	Niben261Scf04182	3859	6426	-	441	- && sp|P85524|KIRO_ACTDE Kirola OS=Actinidia deliciosa OX=3627 PE=1 SV=1 && PF00407:Pathogenesis-related protein Bet v I family	-
Niben261Chr02g0796007	41.5712	29.8015	24.8363	120.782	105.753	118.287	32.0697	114.94	-1.84176	2.31e-08	5.54e-07	Niben261Chr02	79665008	79669720	+	1995	- && sp|Q93ZH1|TORL4_ARATH TORTIFOLIA1-like protein 4 OS=Arabidopsis thaliana OX=3702 GN=TOR1L4 PE=2 SV=1 && -	E2F/DP
Niben261Chr18g0816004	143.52	109.893	137.097	410.884	484.701	501.535	130.17	465.707	-1.84113	2.94e-22	3.68e-20	Niben261Chr18	81591779	81595422	-	2802	- && sp|Q6L439|R1A4_SOLDE Putative late blight resistance protein homolog R1A-4 OS=Solanum demissum OX=50514 GN=R1A-4 PE=5 SV=2 && PF00931:NB-ARC domain	C3H
Niben261Chr04g1617005	7028.5	5136.1	6543.88	24497.3	21799.8	20617.8	6236.16	22305	-1.83867	4.37e-47	3.4e-44	Niben261Chr04	161761032	161762411	-	378	- && sp|Q41228|PSAEA_NICSY Photosystem I reaction center subunit IV A, chloroplastic OS=Nicotiana sylvestris OX=4096 GN=PSAEA PE=1 SV=1 && PF02427:Photosystem I reaction centre subunit IV / PsaE	-
Niben261Chr19g0225011	6.92853	3.72518	11.9214	22.5761	26.4382	31.2277	7.52505	26.7473	-1.83721	0.00546895	0.028949	Niben261Chr19	22471657	22478324	-	1434	- && sp|Q41141|PFPB_RICCO Pyrophosphate--fructose 6-phosphate 1-phosphotransferase subunit beta OS=Ricinus communis OX=3988 GN=PFP-BETA PE=3 SV=1 && PF00365:Phosphofructokinase	-
Niben261Chr09g1347031	55.4282	35.3893	33.7774	159.161	159.609	125.857	41.5316	148.209	-1.8357	1.72e-09	5.03e-08	Niben261Chr09	134773158	134774064	-	705	- && - && -	-
novel.1057	2222.08	1924.99	1913.39	9018.01	6217.88	6367.61	2020.15	7201.16	-1.83362	3.92e-37	1.51e-34	Niben261Chr03	138545731	138547644	-	502	- && - && -	-
Niben261Chr02g0938007	132.632	105.236	112.26	465.067	416.157	366.215	116.71	415.813	-1.83277	9.88e-21	1.08e-18	Niben261Chr02	93807747	93808328	+	582	- && sp|Q6Z1Y6|SNAT2_ORYSJ Serotonin N-acetyltransferase 2, chloroplastic OS=Oryza sativa subsp. japonica OX=39947 GN=SNAT2 PE=1 SV=1 && PF00583:Acetyltransferase (GNAT) family	-
novel.2872	16.8264	13.9694	38.7447	119.653	33.2926	94.6293	23.1802	82.525	-1.8325	0.000251197	0.00224377	Niben261Chr08	133068541	133086995	-	403	- && - && -	-
Niben261Chr04g1785002	334.549	185.328	221.54	966.256	821.543	843.147	247.139	876.982	-1.82785	4.29e-21	4.85e-19	Niben261Chr04	178497617	178498044	+	216	- && - && -	-
Niben261Chr01g0028013	19.7958	14.9007	4.96727	46.2809	52.8764	41.6369	13.2213	46.9314	-1.82605	0.000576945	0.00458279	Niben261Chr01	2816676	2817191	-	381	- && - && -	-
Niben261Chr02g1206011	148.469	153.664	126.169	653.577	481.763	384.195	142.767	506.512	-1.82486	1.19e-17	9.59e-16	Niben261Chr02	120655046	120661231	-	1119	- && sp|Q9LZB2|GDL74_ARATH GDSL esterase/lipase At5g03980 OS=Arabidopsis thaliana OX=3702 GN=At5g03980 PE=2 SV=1 && PF00657:GDSL-like Lipase/Acylhydrolase	B3
Niben261Chr10g0122001	299.906	242.137	286.115	1155.89	919.463	853.557	276.053	976.305	-1.82215	7.07e-29	1.52e-26	Niben261Chr10	12213036	12221585	-	1332	- && sp|P10967|ACCH3_SOLLC 1-aminocyclopropane-1-carboxylate oxidase homolog OS=Solanum lycopersicum OX=4081 GN=ACO3 PE=2 SV=1 && PF14226:non-haem dioxygenase in morphine synthesis N-terminal|PF03171:2OG-Fe(II) oxygenase superfamily	C3H
Niben261Chr01g1632001	5.93874	12.1068	13.9084	34.9929	39.1677	38.798	10.6513	37.6529	-1.82126	0.000943035	0.00691026	Niben261Chr01	163246932	163248644	+	948	- && sp|Q8GYJ2|Y2608_ARATH B3 domain-containing protein At2g36080 OS=Arabidopsis thaliana OX=3702 GN=ARF31 PE=2 SV=1 && PF02362:B3 DNA binding domain	B3
Niben261Chr08g0901002	1123.41	841.892	1220.95	4191.25	3708.21	3334.74	1062.09	3744.73	-1.81815	8.35e-36	2.93e-33	Niben261Chr08	90186424	90188566	+	687	- && sp|O48529|STR9_ARATH Rhodanese-like domain-containing protein 9, chloroplastic OS=Arabidopsis thaliana OX=3702 GN=STR9 PE=2 SV=1 && PF00581:Rhodanese-like domain	SBP
novel.2950	28.7039	25.145	2.98036	76.7586	56.7932	67.1868	18.9431	66.9129	-1.81721	0.000611638	0.00481598	Niben261Chr09	71402457	71404651	+	1920	- && sp|Q7FNS5|RK20_ATRBE Large ribosomal subunit protein bL20c OS=Atropa belladonna OX=33113 GN=rpl20 PE=3 SV=1 && PF01084:Ribosomal protein S18|PF00471:Ribosomal protein L33|PF00453:Ribosomal protein L20	C2H2
Niben261Chr06g0035009	49.4895	39.1144	32.784	228.018	117.503	83.2738	40.4626	142.932	-1.81704	1.12e-06	1.91e-05	Niben261Chr06	3523890	3526427	+	1479	- && sp|Q6NKW9|E138_ARATH Glucan endo-1,3-beta-glucosidase 8 OS=Arabidopsis thaliana OX=3702 GN=At1g64760 PE=2 SV=2 && PF07983:X8 domain|PF00332:Glycosyl hydrolases family 17	LBD
Niben261Chr10g0811013	44.5406	69.8472	68.5483	195.283	224.235	225.218	60.9787	214.912	-1.81697	1.43e-12	6.55e-11	Niben261Chr10	81105180	81112399	-	1281	- && sp|Q7XQT2|DGK1_ORYSJ Diacylglycerol kinase 1 OS=Oryza sativa subsp. japonica OX=39947 GN=DGK1 PE=1 SV=2 && PF00609:Diacylglycerol kinase accessory domain|PF00781:Diacylglycerol kinase catalytic domain	-
Niben261Chr08g0087006	648.313	467.511	496.727	1958.47	2070.01	1651.28	537.517	1893.26	-1.81673	1.49e-33	4.31e-31	Niben261Chr08	8779720	8780971	-	981	- && sp|F4HTT6|CP26B_ARATH Peptidyl-prolyl cis-trans isomerase CYP26-2, chloroplastic OS=Arabidopsis thaliana OX=3702 GN=CYP26-2 PE=2 SV=1 && PF00160:Cyclophilin type peptidyl-prolyl cis-trans isomerase/CLD	-
novel.3946	33.6529	16.7633	10.928	85.789	77.3563	52.9924	20.4481	72.0459	-1.81634	6.53e-05	0.000701452	Niben261Chr12	26834663	26840729	+	1857	- && - && -	-
Niben261Chr02g0084019	339.498	351.099	357.643	1013.67	1466.83	1206.52	349.413	1229.01	-1.81507	3.41e-31	8.35e-29	Niben261Chr02	8394899	8406611	-	2688	- && sp|O24370|LOX21_SOLTU Linoleate 13S-lipoxygenase 2-1, chloroplastic OS=Solanum tuberosum OX=4113 GN=LOX2.1 PE=1 SV=1 && PF01477:PLAT/LH2 domain|PF00305:Lipoxygenase	NF-YA
Niben261Chr03g1132010	34.6427	22.3511	13.9084	115.138	65.606	69.0794	23.634	83.2744	-1.8141	1.87e-05	0.000234105	Niben261Chr03	113188243	113190368	+	381	- && - && -	-
Niben261Chr04g1467002	11.8775	13.9694	10.928	47.4097	46.0221	35.9591	12.2583	43.1303	-1.81187	0.000315501	0.00272164	Niben261Chr04	146709128	146711462	-	1545	- && sp|Q9CAA9|BH049_ARATH Transcription factor bHLH49 OS=Arabidopsis thaliana OX=3702 GN=BHLH49 PE=1 SV=1 && PF00010:Helix-loop-helix DNA-binding domain	bHLH
Niben261Chr05g0116013	25.7345	4.65648	4.96727	31.6065	32.3134	59.6165	11.7861	41.1788	-1.81109	0.00506988	0.0271588	Niben261Chr05	11559720	11561690	+	453	- && sp|Q9SGZ5|BXL7_ARATH Probable beta-D-xylosidase 7 OS=Arabidopsis thaliana OX=3702 GN=BXL7 PE=2 SV=2 && -	-
Niben261Chr18g1190003	268.233	132.244	203.658	864.663	589.474	664.298	201.378	706.145	-1.81063	5.62e-16	3.76e-14	Niben261Chr18	119079306	119080850	-	942	- && sp|Q9LSL1|BH093_ARATH Transcription factor bHLH93 OS=Arabidopsis thaliana OX=3702 GN=BHLH93 PE=1 SV=1 && PF00010:Helix-loop-helix DNA-binding domain	bHLH
Niben261Chr08g0793001	25.7345	16.7633	24.8363	83.5314	82.2522	70.0257	22.4447	78.6031	-1.81004	2.49e-06	3.91e-05	Niben261Chr08	79352635	79357612	+	537	- && - && PF12906:RING-variant domain	MYB
Niben261Chr12g1133010	1711.35	1453.75	1607.41	6042.48	6035.75	4647.25	1590.84	5575.16	-1.80922	8.21e-45	5.26e-42	Niben261Chr12	113308260	113311084	+	1284	- && sp|O22436|CHLI_TOBAC Magnesium-chelatase subunit ChlI, chloroplastic OS=Nicotiana tabacum OX=4097 GN=CHLI PE=2 SV=1 && PF17863:AAA lid domain|PF01078:Magnesium chelatase, subunit ChlI	GRAS
Niben261Chr04g1825002	17.8162	2.79389	19.8691	57.569	35.251	48.261	13.4931	47.027	-1.80625	0.00177409	0.0115983	Niben261Chr04	182496071	182497559	-	462	- && - && -	B3
novel.5879	7.91832	13.0381	5.96072	31.6065	36.2302	26.4962	8.9724	31.4443	-1.80379	0.00259874	0.0158033	Niben261Chr17	129770240	129771111	-	806	- && - && -	-
Niben261Chr08g0162005	9.8979	5.58778	13.9084	32.7353	39.1677	30.2814	9.79801	34.0615	-1.8025	0.00187678	0.0121338	Niben261Chr08	16245310	16247047	-	1683	- && sp|Q9SSR6|PPR78_ARATH Pentatricopeptide repeat-containing protein At1g52640, mitochondrial OS=Arabidopsis thaliana OX=3702 GN=At1g52640 PE=2 SV=1 && PF13041:PPR repeat family|PF12854:PPR repeat|PF17177:Pentacotripeptide-repeat region of PRORP	E2F/DP
Niben261Chr07g1213011	13145.4	9285.95	11585.7	43659.9	42210.1	32784.3	11339	39551.4	-1.80245	2.08e-37	8.34e-35	Niben261Chr07	121325752	121326662	-	675	- && sp|P46486|PSAF_FLATR Photosystem I reaction center subunit III, chloroplastic OS=Flaveria trinervia OX=4227 GN=PSAF PE=2 SV=1 && PF02507:Photosystem I reaction centre subunit III	-
Niben261Chr05g0889011	106.897	69.8472	80.4697	349.929	336.842	210.077	85.7381	298.95	-1.80175	2.06e-12	9.15e-11	Niben261Chr05	88951280	88959537	+	678	- && sp|Q54760|EFP_SYNE7 Elongation factor P OS=Synechococcus elongatus (strain PCC 7942 / FACHB-805) OX=1140 GN=efp PE=3 SV=1 && PF01132:Elongation factor P (EF-P) OB domain|PF09285:Elongation factor P, C-terminal|PF08207:Elongation factor P (EF-P) KOW-l	-
Niben261Chr11g0695008	23.755	37.2518	21.856	79.0162	85.1898	124.911	27.6209	96.3722	-1.80165	1.5e-06	2.48e-05	Niben261Chr11	69564219	69565810	-	804	- && sp|Q2QDF6|DET2_GOSHI Steroid 5-alpha-reductase DET2 OS=Gossypium hirsutum OX=3635 GN=DET2 PE=1 SV=1 && PF02544:3-oxo-5-alpha-steroid 4-dehydrogenase	FAR1
Niben261Chr16g0699014	148.469	109.893	144.051	550.856	395.594	454.221	134.137	466.89	-1.79954	3.83e-19	3.59e-17	Niben261Chr16	69907651	69914427	+	1224	- && sp|Q6ICX4|PTBP3_ARATH Polypyrimidine tract-binding protein homolog 3 OS=Arabidopsis thaliana OX=3702 GN=At1g43190 PE=2 SV=1 && PF00076:RNA recognition motif. (a.k.a. RRM, RBD, or RNP domain)|PF13893:RNA recognition motif. (a.k.a. RRM, RBD, or RNP dom	-
Niben261Chr12g0075003	347.416	162.046	109.28	712.275	737.333	704.042	206.247	717.883	-1.79953	0.000188915	0.0017469	Niben261Chr12	7581713	7582570	+	858	- && sp|Q9FMC8|OPF13_ARATH Transcription repressor OFP13 OS=Arabidopsis thaliana OX=3702 GN=OFP13 PE=1 SV=1 && PF04844:Transcriptional repressor, ovate	E2F/DP
Niben261Chr18g0997003	64.3364	24.2137	53.6465	204.313	149.817	140.051	47.3989	164.727	-1.79893	7.38e-08	1.62e-06	Niben261Chr18	99780476	99781419	-	420	- && sp|Q9ZVE7|CRR3_ARATH Probable NAD(P)H dehydrogenase subunit CRR3, chloroplastic OS=Arabidopsis thaliana OX=3702 GN=CRR3 PE=2 SV=1 && -	-
Niben261Chr06g1088003	34165.6	21527.8	31167.6	105885	107743	87579.4	28953.7	100402	-1.79399	5.15e-33	1.44e-30	Niben261Chr06	108843818	108845270	-	828	- && sp|Q9SQL2|CB24_PEA Chlorophyll a-b binding protein P4, chloroplastic OS=Pisum sativum OX=3888 GN=lhcA-P4 PE=1 SV=1 && PF00504:Chlorophyll A-B binding protein	M-type_MADS
Niben261Chr09g1350002	11.8775	15.832	1.98691	40.6369	40.1469	22.711	9.89881	34.4983	-1.79377	0.00568317	0.029872	Niben261Chr09	135028176	135032409	+	603	- && sp|P33081|AX15A_SOYBN Auxin-induced protein 15A OS=Glycine max OX=3847 PE=2 SV=1 && PF02519:Auxin responsive protein	NF-YC
Niben261Chr07g1128061	8872.48	7689.71	9427.88	37707.7	30373.6	21834.8	8663.36	29972	-1.7906	1.34e-29	3.03e-27	Niben261Chr07	112792376	112793540	+	546	- && sp|P22433|RBS2_NICSY Ribulose bisphosphate carboxylase small subunit, chloroplastic 2 OS=Nicotiana sylvestris OX=4096 GN=RBCS2 PE=3 SV=1 && PF12338:Ribulose-1,5-bisphosphate carboxylase small subunit|PF00101:Ribulose bisphosphate carboxylase, small c	M-type_MADS
Niben261Chr11g0642003	320.692	210.473	233.462	1039.63	847.002	757.035	254.876	881.222	-1.7897	2.68e-22	3.39e-20	Niben261Chr11	64193580	64196388	-	429	- && sp|K4BVL1|SPA_SOLLC Protein SPA, chloroplastic OS=Solanum lycopersicum OX=4081 GN=SPA PE=2 SV=1 && -	NF-YC
Niben261Chr04g1207011	130.652	137.832	123.188	463.938	417.136	472.2	130.557	451.092	-1.7881	2.3e-23	3.2e-21	Niben261Chr04	120722781	120724732	+	453	- && - && -	-
Niben261Chr18g1473003	260.315	244	155.972	890.626	751.041	638.748	220.096	760.138	-1.78686	2.16e-19	2.1e-17	Niben261Chr18	147322121	147325507	+	657	- && sp|P53844|PDR17_YEAST Phosphatidylinositol transfer protein PDR17 OS=Saccharomyces cerevisiae (strain ATCC 204508 / S288c) OX=559292 GN=PDR17 PE=1 SV=1 && PF00650:CRAL/TRIO domain	ARR-B
Niben261Chr12g0882002	11.8775	16.7633	20.8625	66.5994	61.6892	42.5832	16.5011	56.9573	-1.78514	9.42e-05	0.000956599	Niben261Chr12	88235950	88238528	+	1044	- && - && PF12697:Alpha/beta hydrolase family	bZIP
Niben261Chr09g1349026	96.9994	56.8091	57.6203	330.739	227.173	171.279	70.4763	243.064	-1.78504	1.39e-09	4.12e-08	Niben261Chr09	134861735	134865054	-	489	- && sp|P33081|AX15A_SOYBN Auxin-induced protein 15A OS=Glycine max OX=3847 PE=2 SV=1 && PF02519:Auxin responsive protein	NF-YC
Niben261Chr03g1904003	519.64	496.381	547.393	2038.62	1660.71	1686.29	521.138	1795.21	-1.78412	1.27e-41	6.75e-39	Niben261Chr03	190425796	190427317	-	369	- && - && -	-
Niben261Chr01g0664001	14.8469	23.2824	14.9018	46.2809	84.2106	52.0461	17.677	60.8459	-1.78204	9.34e-05	0.000950017	Niben261Chr01	66419131	66420621	-	933	- && - && -	-
Niben261Chr13g0258002	134.611	98.7174	103.319	507.961	325.092	324.579	112.216	385.877	-1.78073	1.69e-14	9.73e-13	Niben261Chr13	25813887	25818396	-	381	- && - && -	MYB
Niben261Chr15g0222002	37.612	30.7328	44.7054	115.138	168.421	104.092	37.6834	129.217	-1.78004	5.04e-08	1.14e-06	Niben261Chr15	22270971	22273352	-	420	- && - && -	-
Niben261Chr06g0009001	9.8979	8.38166	10.928	25.9625	31.3342	42.5832	9.73585	33.2933	-1.77842	0.00191494	0.0123404	Niben261Chr06	874141	878886	+	744	- && - && -	-
Niben261Chr05g1022014	7.91832	4.65648	8.94108	29.3489	25.459	18.9259	7.17196	24.5779	-1.77826	0.00757138	0.0373792	Niben261Chr05	102220012	102221926	+	786	- && sp|P85204|NLTP1_ACTCC Non-specific lipid-transfer protein 1 OS=Actinidia chinensis var. chinensis OX=1590841 GN=NLTP1 PE=1 SV=2 && PF00234:Protease inhibitor/seed storage/LTP family	ARF
Niben261Chr10g0622012	118.775	96.8548	100.339	384.922	353.489	344.451	105.323	360.954	-1.77705	2.09e-19	2.04e-17	Niben261Chr10	62245029	62246154	+	549	- && - && PF03004:Plant transposase (Ptta/En/Spm family)	-
Niben261Chr13g0760001	14486.6	9994.67	13109.6	50025.2	42357.9	36282.8	12530.3	42888.6	-1.77518	3.07e-34	9.37e-32	Niben261Chr13	75922033	75922975	+	438	- && sp|Q949Q5|PSAO_ARATH Photosystem I subunit O OS=Arabidopsis thaliana OX=3702 GN=PSAO PE=1 SV=1 && -	-
Niben261Chr02g0733001	41.5712	42.8396	36.7578	160.29	121.42	133.427	40.3895	138.379	-1.77435	1.87e-09	5.43e-08	Niben261Chr02	73320028	73323635	+	1518	- && sp|Q949Z1|PGLR4_ARATH Polygalacturonase At1g48100 OS=Arabidopsis thaliana OX=3702 GN=At1g48100 PE=2 SV=1 && PF00295:Glycosyl hydrolases family 28	C3H
Niben261Chr01g0653020	3.95916	13.9694	5.96072	22.5761	22.5214	36.9054	7.96311	27.3343	-1.77424	0.00831765	0.0402809	Niben261Chr01	65335256	65337811	-	1137	- && sp|Q9LYR0|IQD11_ARATH Protein IQ-DOMAIN 11 OS=Arabidopsis thaliana OX=3702 GN=IQD11 PE=1 SV=1 && PF00612:IQ calmodulin-binding motif|PF13178:Protein of unknown function (DUF4005)	-
Niben261Chr11g0786002	400.865	272.87	207.632	1117.52	995.84	899.925	293.789	1004.43	-1.77334	3.73e-19	3.52e-17	Niben261Chr11	78633451	78634360	-	495	- && sp|Q8L9K4|SOFL5_ARATH Protein SOB FIVE-LIKE 5 OS=Arabidopsis thaliana OX=3702 GN=SOFL5 PE=2 SV=1 && -	-
Niben261Chr11g1275004	569.129	466.579	456.989	1579.2	1319.95	2199.19	497.566	1699.44	-1.77251	6.25e-24	9.02e-22	Niben261Chr11	127423084	127424211	+	441	- && sp|P85524|KIRO_ACTDE Kirola OS=Actinidia deliciosa OX=3627 PE=1 SV=1 && PF00407:Pathogenesis-related protein Bet v I family	-
Niben261Chr05g1240004	12.8673	12.1068	9.93454	47.4097	23.5006	48.261	11.6362	39.7238	-1.76948	0.00118855	0.00837852	Niben261Chr05	124041357	124043191	+	555	- && sp|P0DH85|REM10_ARATH B3 domain-containing protein REM10 OS=Arabidopsis thaliana OX=3702 GN=REM10 PE=1 SV=1 && PF02362:B3 DNA binding domain	B3
Niben261Chr16g0832003	35628.5	27220.9	33959.2	120204	118442	90682.3	32269.5	109776	-1.76633	1.22e-39	5.9e-37	Niben261Chr16	83203173	83205557	-	855	- && sp|Q07473|CB4A_ARATH Chlorophyll a-b binding protein CP29.1, chloroplastic OS=Arabidopsis thaliana OX=3702 GN=LHCB4.1 PE=1 SV=1 && PF00504:Chlorophyll A-B binding protein	ERF
Niben261Chr06g0328011	578.037	606.274	596.072	1984.44	2337.33	1718.47	593.461	2013.41	-1.7623	1.13e-37	4.62e-35	Niben261Chr06	32837025	32837997	-	396	- && sp|Q9S829|NDHO_ARATH NAD(P)H-quinone oxidoreductase subunit O, chloroplastic OS=Arabidopsis thaliana OX=3702 GN=ndhO PE=2 SV=1 && PF11910:Cyanobacterial and plant NDH-1 subunit O	-
novel.6600	31.6733	17.6946	12.9149	71.1146	79.3147	60.5628	20.7609	70.3307	-1.76106	4.11e-05	0.000467902	Niben261Scf03606	300	2645	-	459	- && - && -	-
Niben261Chr03g0416006	18.806	18.6259	6.95418	63.213	45.0429	42.5832	14.7954	50.2797	-1.75952	0.000467716	0.00382533	Niben261Chr03	41597864	41600754	-	210	- && - && -	-
Niben261Chr15g1078002	294.957	210.473	336.781	988.832	1090.82	766.498	280.737	948.717	-1.75748	9.05e-21	9.9e-19	Niben261Chr15	107866208	107867665	+	1458	- && sp|O32434|CGOX_PROFF Coproporphyrinogen III oxidase OS=Propionibacterium freudenreichii subsp. freudenreichii OX=66712 GN=cgoX PE=3 SV=1 && PF01593:Flavin containing amine oxidoreductase	C3H
novel.5818	10.8877	7.45037	22.8494	57.569	26.4382	54.885	13.7292	46.2974	-1.75631	0.00150916	0.0101676	Niben261Chr17	62611816	62614962	-	3147	- && sp|Q9C942|CSE_ARATH Caffeoylshikimate esterase OS=Arabidopsis thaliana OX=3702 GN=CSE PE=1 SV=1 && -	G2-like
Niben261Chr19g0894003	53.4487	47.4961	34.7709	126.426	209.547	122.072	45.2385	152.682	-1.75531	3.73e-08	8.66e-07	Niben261Chr19	89400938	89404528	-	1518	- && sp|Q949Z1|PGLR4_ARATH Polygalacturonase At1g48100 OS=Arabidopsis thaliana OX=3702 GN=At1g48100 PE=2 SV=1 && PF00295:Glycosyl hydrolases family 28	C3H
novel.2170	15.8366	24.2137	34.7709	116.267	67.5643	69.0794	24.9404	84.3035	-1.75427	2.02e-05	0.000250277	Niben261Chr06	100426883	100429439	-	973	- && - && -	-
Niben261Chr11g0044007	123.724	88.4731	82.4567	366.861	329.988	297.136	98.2179	331.328	-1.75399	1.83e-15	1.17e-13	Niben261Chr11	4459681	4461613	+	909	- && sp|F4IN23|BZP34_ARATH Basic leucine zipper 34 OS=Arabidopsis thaliana OX=3702 GN=BZIP34 PE=1 SV=1 && PF00170:bZIP transcription factor	bZIP
Niben261Chr05g0246004	184.101	124.794	197.697	636.645	601.225	467.469	168.864	568.446	-1.75187	5.46e-18	4.57e-16	Niben261Chr05	24632018	24634035	-	618	- && - && -	-
Niben261Chr08g0022009	9.8979	5.58778	9.93454	29.3489	31.3342	24.6036	8.4734	28.4289	-1.74946	0.00437186	0.0240522	Niben261Chr08	2180293	2186147	-	1731	- && - && PF00561:alpha/beta hydrolase fold	CAMTA
Niben261Chr09g0913003	13.8571	13.0381	2.98036	37.2505	25.459	37.8517	9.95852	33.5204	-1.74709	0.00475737	0.0258049	Niben261Chr09	91306669	91308306	+	789	- && sp|Q8L9J9|CAES_ARATH Probable carbohydrate esterase At4g34215 OS=Arabidopsis thaliana OX=3702 GN=At4g34215 PE=1 SV=2 && PF03629:Carbohydrate esterase, sialic acid-specific acetylesterase	C2H2
Niben261Chr10g0049006	39.5916	37.2518	28.8102	100.463	114.566	139.105	35.2179	118.045	-1.74605	5.62e-08	1.26e-06	Niben261Chr10	4956518	4958442	+	391	- && sp|Q9SEE4|PIRL_SOLLC Pirin-like protein OS=Solanum lycopersicum OX=4081 PE=2 SV=1 && PF02678:Pirin	-
Niben261Chr19g0603014	702.751	608.136	544.413	2091.67	2507.71	1607.75	618.433	2069.05	-1.74218	1.03e-26	1.94e-24	Niben261Chr19	60249420	60253825	+	1032	- && sp|Q9THX6|TL29_SOLLC Thylakoid lumenal 29 kDa protein, chloroplastic OS=Solanum lycopersicum OX=4081 GN=CLEB3J9 PE=3 SV=1 && PF00141:Peroxidase	-
Niben261Chr10g1199005	3990.83	2846.97	3510.87	13759	11539.8	9314.36	3449.56	11537.7	-1.74187	4.92e-31	1.18e-28	Niben261Chr10	119946789	119948856	-	756	- && sp|O64964|TIP11_MAIZE Aquaporin TIP1-1 OS=Zea mays OX=4577 GN=TIP1-1 PE=2 SV=1 && PF00230:Major intrinsic protein	BES1
novel.4469	106.897	62.3968	54.64	314.936	277.112	156.138	74.6447	249.395	-1.73952	1.27e-08	3.21e-07	Niben261Chr13	59608328	59613110	-	1815	- && - && -	-
Niben261Chr11g0008002	287.039	257.038	263.265	1083.65	905.754	705.935	269.114	898.447	-1.73842	1.13e-23	1.59e-21	Niben261Chr11	830266	834451	-	2409	- && - && -	-
Niben261Chr19g0714004	56.418	39.1144	56.6269	215.601	159.609	131.535	50.7198	168.915	-1.73513	4.48e-09	1.22e-07	Niben261Chr19	71279901	71410165	+	456	- && sp|Q9LN01|PPR21_ARATH Pentatricopeptide repeat-containing protein At1g08070, chloroplastic OS=Arabidopsis thaliana OX=3702 GN=PCMP-H12 PE=2 SV=1 && PF14432:DYW family of nucleic acid deaminases	bHLH
Niben261Chr06g0555017	237.55	260.763	225.514	890.626	849.94	669.976	241.276	803.514	-1.73444	3.46e-26	6.16e-24	Niben261Chr06	55513920	55519537	+	2616	- && sp|C0LGF4|FEI1_ARATH LRR receptor-like serine/threonine-protein kinase FEI 1 OS=Arabidopsis thaliana OX=3702 GN=FEI1 PE=1 SV=1 && PF13561:Enoyl-(Acyl carrier protein) reductase|PF08263:Leucine rich repeat N-terminal domain|PF00069:Protein kinase doma	Trihelix
Niben261Chr15g1034019	192.019	128.519	162.926	589.235	561.078	456.113	161.155	535.475	-1.73288	3.49e-19	3.31e-17	Niben261Chr15	103201953	103207872	+	1404	- && sp|C0M0V4|AAH1_SOYBN Allantoate deiminase 1 OS=Glycine max OX=3847 GN=AAH1 PE=1 SV=1 && PF01546:Peptidase family M20/M25/M40	-
Niben261Chr17g0252012	7548.14	5325.15	6115.7	24251.2	20925.4	17920	6329.66	21032.2	-1.7324	1.99e-34	6.23e-32	Niben261Chr17	25253136	25255702	-	438	- && sp|Q9SUI6|PSAH2_ARATH Photosystem I reaction center subunit VI-2, chloroplastic OS=Arabidopsis thaliana OX=3702 GN=PSAH2 PE=2 SV=1 && PF03244:Photosystem I reaction centre subunit VI	CPP
Niben261Chr15g1225008	14.8469	16.7633	10.928	42.8945	58.7516	39.7443	14.1794	47.1301	-1.7314	0.000374352	0.00316268	Niben261Chr15	122493832	122495463	-	1416	- && - && PF07690:Major Facilitator Superfamily	HSF
Niben261Chr10g0683011	287.039	186.259	158.953	786.776	658.997	649.157	210.75	698.31	-1.72825	1.67e-17	1.33e-15	Niben261Chr10	68322902	68326068	-	1386	- && sp|Q9LJK2|ABAH4_ARATH Abscisic acid 8'-hydroxylase 4 OS=Arabidopsis thaliana OX=3702 GN=CYP707A4 PE=2 SV=2 && PF00067:Cytochrome P450	G2-like
Niben261Chr11g0775003	163.315	162.977	84.4436	493.287	377.969	489.234	136.912	453.496	-1.7265	1.9e-13	9.64e-12	Niben261Chr11	77512412	77513911	-	990	- && - && -	-
Niben261Chr12g0980014	60.3772	27.0076	34.7709	115.138	152.754	135.32	40.7186	134.404	-1.72644	2.54e-07	5.03e-06	Niben261Chr12	97987007	97994260	+	1482	- && sp|Q9W133|ADCK_DROME AarF domain-containing kinase 1 OS=Drosophila melanogaster OX=7227 GN=Adck1 PE=1 SV=2 && PF03109:ABC1 family	B3
Niben261Chr01g1063004	60.3772	48.4274	52.653	221.245	157.65	155.192	53.8192	178.029	-1.72452	3.59e-10	1.17e-08	Niben261Chr01	106350682	106351555	+	402	- && - && -	-
Niben261Chr01g1186002	29.6937	23.2824	16.8887	69.9858	80.2939	80.4349	23.2883	76.9049	-1.72429	8.52e-06	0.000117508	Niben261Chr01	118602042	118609354	+	1257	- && sp|Q9SFZ3|BH110_ARATH Transcription factor bHLH110 OS=Arabidopsis thaliana OX=3702 GN=BHLH110 PE=2 SV=2 && -	bHLH
Niben261Chr16g0426016	988.8	736.655	878.213	3282.56	2931.7	2386.55	867.89	2866.94	-1.72394	1.05e-31	2.68e-29	Niben261Chr16	42590712	42594098	-	1359	- && sp|O49939|TLP40_SPIOL Peptidyl-prolyl cis-trans isomerase, chloroplastic OS=Spinacia oleracea OX=3562 GN=TLP40 PE=1 SV=1 && PF00160:Cyclophilin type peptidyl-prolyl cis-trans isomerase/CLD	-
Niben261Chr10g0228013	6826.58	4964.74	5930.92	18980.8	22153.3	17388.1	5907.41	19507.4	-1.72348	1.25e-38	5.62e-36	Niben261Chr10	22734139	22734582	+	444	- && sp|Q9S7N7|PSAG_ARATH Photosystem I reaction center subunit V, chloroplastic OS=Arabidopsis thaliana OX=3702 GN=PSAG PE=1 SV=1 && PF01241:Photosystem I psaG / psaK	-
Niben261Chr08g1274008	66.3159	181.603	105.306	263.011	528.764	374.732	117.742	388.836	-1.72256	1.47e-08	3.66e-07	Niben261Chr08	127388996	127392878	+	1047	- && - && PF04862:Protein of unknown function (DUF642)	B3
Niben261Chr04g1807009	476.089	309.19	299.03	1345.53	1160.34	1072.15	361.436	1192.68	-1.72242	5.85e-22	7.17e-20	Niben261Chr04	180737121	180738927	+	950	- && sp|Q9SZI6|GAT22_ARATH Putative GATA transcription factor 22 OS=Arabidopsis thaliana OX=3702 GN=GATA22 PE=1 SV=1 && PF00320:GATA zinc finger	GATA
Niben261Chr14g0812001	19.7958	40.977	21.856	90.3043	63.6476	119.233	27.5429	91.0616	-1.72177	1.93e-05	0.000240009	Niben261Chr14	81222267	81228067	+	1065	- && sp|A4ZDG8|BSMT3_PETHY S-adenosyl-L-methionine:benzoic acid/salicylic acid carboxyl methyltransferase 3 OS=Petunia hybrida OX=4102 GN=BSMT3 PE=2 SV=1 && PF03492:SAM dependent carboxyl methyltransferase	MYB_related
Niben261Chr16g0242016	7.91832	5.58778	16.8887	19.1897	28.3966	52.0461	10.1316	33.2108	-1.72154	0.00689022	0.0347186	Niben261Chr16	24189707	24191220	-	1209	- && sp|O49523|DSEL_ARATH Phospholipase A1-IIgamma OS=Arabidopsis thaliana OX=3702 GN=DSEL PE=1 SV=1 && PF01764:Lipase (class 3)	Trihelix
Niben261Chr15g0830005	595.854	507.556	479.838	2039.75	1665.61	1516.91	527.749	1740.75	-1.72134	1.45e-31	3.64e-29	Niben261Chr15	83036763	83037695	-	357	- && - && -	-
Niben261Chr08g0595002	1037.3	776.701	928.879	3458.65	3015.92	2566.35	914.293	3013.64	-1.72079	5.34e-33	1.48e-30	Niben261Chr08	59511916	59522425	+	1098	- && sp|Q42967|DCUP_TOBAC Uroporphyrinogen decarboxylase, chloroplastic OS=Nicotiana tabacum OX=4097 GN=DCUP PE=1 SV=1 && PF01208:Uroporphyrinogen decarboxylase (URO-D)	-
novel.5783	5.93874	12.1068	12.9149	49.6673	22.5214	30.2814	10.3202	34.1567	-1.72072	0.00391547	0.0219673	Niben261Chr17	25182463	25184413	-	570	- && - && -	-
Niben261Chr08g0126005	69.2853	55.8778	52.653	235.92	196.818	153.3	59.272	195.346	-1.71902	1.86e-10	6.3e-09	Niben261Chr08	12673587	12674863	-	678	- && sp|Q67YC9|Y4141_ARATH Uncharacterized protein At4g14100 OS=Arabidopsis thaliana OX=3702 GN=At4g14100 PE=2 SV=1 && -	-
Niben261Chr02g0947015	36.6222	17.6946	19.8691	95.9483	70.5019	77.596	24.7286	81.3487	-1.71873	1.65e-05	0.000208437	Niben261Chr02	94779518	94781524	-	1827	- && sp|Q9CAA7|PUB42_ARATH Putative U-box domain-containing protein 42 OS=Arabidopsis thaliana OX=3702 GN=PUB42 PE=3 SV=1 && -	GeBP
Niben261Chr02g0343004	23.755	40.0457	57.6203	162.548	107.711	129.642	40.4737	133.3	-1.71833	5.89e-07	1.07e-05	Niben261Chr02	34323277	34323967	-	369	- && - && -	-
novel.4293	8.90811	13.9694	3.97381	41.7657	21.5423	25.5499	8.95046	29.6193	-1.7169	0.00779603	0.0382492	Niben261Chr13	47995494	47997158	+	1635	- && sp|Q9M2U1|DOF36_ARATH Dof zinc finger protein DOF3.6 OS=Arabidopsis thaliana OX=3702 GN=DOF3.6 PE=1 SV=2 && PF02701:Dof domain, zinc finger	Dof
Niben261Chr09g0804004	26061.2	18912.8	25017.2	82716.4	81229	66021	23330.4	76655.5	-1.71619	2.33e-37	9.25e-35	Niben261Chr09	80351017	80351991	-	774	- && sp|P27524|CB4A_SOLLC Chlorophyll a-b binding protein CP24 10A, chloroplastic OS=Solanum lycopersicum OX=4081 GN=CAP10A PE=3 SV=1 && PF00504:Chlorophyll A-B binding protein	ERF
Niben261Chr05g0940001	1654.93	1122.21	1619.33	4795.16	5378.71	4264.94	1465.49	4812.94	-1.7158	1.23e-30	2.91e-28	Niben261Chr05	94014074	94019185	-	1605	- && sp|Q9MBA1|CAO_ARATH Chlorophyllide a oxygenase, chloroplastic OS=Arabidopsis thaliana OX=3702 GN=CAO PE=1 SV=1 && PF08417:Pheophorbide a oxygenase|PF00355:Rieske [2Fe-2S] domain	NF-YA
Niben261Chr10g0622010	39.5916	43.7709	44.7054	95.9483	174.296	149.514	42.6893	139.92	-1.71509	5.44e-08	1.23e-06	Niben261Chr10	62240668	62244466	+	396	- && sp|Q8RY99|RECAM_ARATH DNA repair protein recA homolog 2, mitochondrial OS=Arabidopsis thaliana OX=3702 GN=At3g10140 PE=2 SV=1 && PF00154:recA bacterial DNA recombination protein	NAC
Niben261Chr07g1375004	9.8979	13.9694	14.9018	51.9249	53.8556	21.7647	12.923	42.5151	-1.71442	0.00166362	0.0110286	Niben261Chr07	137494918	137497179	+	426	- && sp|Q9M0Y9|RIC10_ARATH CRIB domain-containing protein RIC10 OS=Arabidopsis thaliana OX=3702 GN=RIC10 PE=2 SV=1 && PF00786:P21-Rho-binding domain	-
novel.4438	43.5508	39.1144	95.3716	194.154	229.131	159.924	59.3456	194.403	-1.71388	1.04e-07	2.21e-06	Niben261Chr13	25667564	25670765	-	2888	- && - && -	-
Niben261Chr04g1440023	44.5406	40.0457	18.8756	121.911	116.524	101.253	34.4873	113.229	-1.71275	1.15e-06	1.95e-05	Niben261Chr04	144017102	144024643	-	792	- && sp|Q6NQK9|CCB4_ARATH Protein COFACTOR ASSEMBLY OF COMPLEX C SUBUNIT B CCB4, chloroplastic OS=Arabidopsis thaliana OX=3702 GN=CCB4 PE=1 SV=1 && PF11152:Cofactor assembly of complex C subunit B, CCB2/CCB4	M-type_MADS
Niben261Chr14g1410001	1084.81	920.121	1019.28	3559.12	3784.58	2559.72	1008.07	3301.14	-1.71134	4.93e-31	1.18e-28	Niben261Chr14	140999091	141001618	+	921	- && sp|O22436|CHLI_TOBAC Magnesium-chelatase subunit ChlI, chloroplastic OS=Nicotiana tabacum OX=4097 GN=CHLI PE=2 SV=1 && PF17863:AAA lid domain	TCP
novel.1355	104.918	108.03	62.5876	336.383	270.257	296.19	91.8452	300.943	-1.7101	7.83e-13	3.73e-11	Niben261Chr04	34927374	34929756	-	2383	- && - && -	-
Niben261Chr05g1138006	48.4997	45.6335	53.6465	203.185	126.316	154.246	49.2599	161.249	-1.70925	3.51e-09	9.75e-08	Niben261Chr05	113875261	113877432	-	477	- && sp|F4JP46|PURU2_ARATH Formyltetrahydrofolate deformylase 2, mitochondrial OS=Arabidopsis thaliana OX=3702 GN=PURU2 PE=1 SV=1 && PF00551:Formyl transferase	-
Niben261Chr04g1620020	2409.15	2127.08	1875.64	6097.79	8084.22	6773.57	2137.29	6985.19	-1.70861	5.82e-38	2.46e-35	Niben261Chr04	161916684	161925643	+	984	- && sp|Q9M8Y5|LTL1_ARATH GDSL esterase/lipase LTL1 OS=Arabidopsis thaliana OX=3702 GN=LTL1 PE=2 SV=1 && PF00657:GDSL-like Lipase/Acylhydrolase	ERF
Niben261Chr12g1357008	19.7958	1.86259	38.7447	63.213	83.2314	50.1535	20.1344	65.5327	-1.70752	0.00396916	0.0222184	Niben261Chr12	135627773	135636525	-	2313	- && sp|Q6L3Z4|R1B12_SOLDE Putative late blight resistance protein homolog R1B-12 OS=Solanum demissum OX=50514 GN=R1B-12 PE=3 SV=2 && PF00931:NB-ARC domain	bHLH
Niben261Chr03g1291004	428.579	319.435	400.362	952.71	1420.81	1371.18	382.792	1248.23	-1.70652	8.64e-23	1.14e-20	Niben261Chr03	129037759	129039720	+	648	- && sp|P10792|SODCP_PETHY Superoxide dismutase [Cu-Zn], chloroplastic OS=Petunia hybrida OX=4102 GN=SODCP PE=2 SV=1 && PF00080:Copper/zinc superoxide dismutase (SODC)	C2H2
Niben261Chr06g0792010	7.91832	7.45037	10.928	27.0913	19.5839	38.798	8.76556	28.4911	-1.70363	0.00617618	0.031834	Niben261Chr06	79125217	79147042	+	498	- && sp|Q9FUY2|LEUNG_ARATH Transcriptional corepressor LEUNIG OS=Arabidopsis thaliana OX=3702 GN=LUG PE=1 SV=2 && -	WRKY
Niben261Chr02g0477008	25.7345	26.0763	29.8036	108.365	103.794	53.9387	27.2048	88.6994	-1.70289	1.19e-05	0.000156426	Niben261Chr02	47741089	47745453	+	507	- && sp|B9I0G0|CSPLA_POPTR CASP-like protein 2A1 OS=Populus trichocarpa OX=3694 GN=POPTRDRAFT_834139 PE=3 SV=1 && PF04535:Domain of unknown function (DUF588)	MYB_related
novel.784	3.95916	20.4885	9.93454	18.0609	34.2718	59.6165	11.4607	37.3164	-1.70173	0.00870502	0.0417194	Niben261Chr03	75229313	75231182	+	581	- && - && -	-
Niben261Chr11g0382006	735.414	483.343	410.296	2089.41	1630.36	1571.79	543.018	1763.85	-1.69951	1.17e-19	1.17e-17	Niben261Chr11	38227171	38228975	-	1008	- && sp|K4PW38|RSS3_ORYSJ Protein RICE SALT SENSITIVE 3 OS=Oryza sativa subsp. japonica OX=39947 GN=RSS3 PE=1 SV=1 && PF14215:bHLH-MYC and R2R3-MYB transcription factors N-terminal	bHLH
novel.3347	43.5508	26.0763	23.8429	91.4331	86.169	124.911	31.1566	100.838	-1.69694	2.89e-06	4.46e-05	Niben261Chr10	106326808	106327874	+	1067	- && - && -	-
Niben261Chr16g0542011	54.4385	35.3893	34.7709	146.744	132.191	124.911	41.5329	134.615	-1.69682	2.72e-08	6.47e-07	Niben261Chr16	54241023	54243188	-	1080	- && - && PF03417:Acyl-coenzyme A:6-aminopenicillanic acid acyl-transferase	-
Niben261Chr04g1591006	120.754	55.8778	72.5221	282.201	290.82	233.734	83.0514	268.919	-1.6966	2.77e-10	9.22e-09	Niben261Chr04	159140374	159147532	-	540	- && - && -	ARF
Niben261Chr04g0806009	160.346	152.733	180.809	597.137	539.536	459.899	164.629	532.19	-1.69229	3.15e-21	3.62e-19	Niben261Chr04	80636488	80638539	+	1593	- && sp|Q9M8K5|HIP32_ARATH Heavy metal-associated isoprenylated plant protein 32 OS=Arabidopsis thaliana OX=3702 GN=HIPP32 PE=2 SV=1 && PF00403:Heavy-metal-associated domain	MIKC_MADS
novel.5364	136.591	195.572	79.4763	524.893	461.2	346.343	137.213	444.146	-1.69204	1.14e-10	3.98e-09	Niben261Chr16	78370024	78373467	+	3444	- && - && -	B3
Niben261Scf01063g0000001	7.91832	11.1756	5.96072	29.3489	19.5839	32.174	8.35153	27.0356	-1.69063	0.00756497	0.0373573	Niben261Scf01063	2333	2836	-	504	- && sp|Q42712|FATA_CORSA Oleoyl-acyl carrier protein thioesterase, chloroplastic (Fragment) OS=Coriandrum sativum OX=4047 GN=FATA PE=2 SV=1 && PF01643:Acyl-ACP thioesterase	-
novel.3295	20.7856	57.7404	31.7905	134.328	108.69	113.555	36.7722	118.858	-1.68731	3.43e-06	5.21e-05	Niben261Chr10	60175049	60177903	+	1417	- && sp|Q66GI4|PRRP1_ARATH Proteinaceous RNase P 1, chloroplastic/mitochondrial OS=Arabidopsis thaliana OX=3702 GN=PRORP1 PE=1 SV=1 && -	-
Niben261Chr17g0735001	42.561	39.1144	37.7512	92.5619	202.693	88.9516	39.8089	128.069	-1.68718	3.83e-06	5.74e-05	Niben261Chr17	73492535	73495382	+	1935	- && - && -	WRKY
Niben261Chr16g0341002	9.8979	20.4885	18.8756	42.8945	66.5851	49.2072	16.4207	52.8956	-1.68702	0.0003753	0.0031675	Niben261Chr16	34120141	34123169	+	2490	- && sp|Q9SXB4|Y1130_ARATH G-type lectin S-receptor-like serine/threonine-protein kinase At1g11300 OS=Arabidopsis thaliana OX=3702 GN=At1g11300 PE=2 SV=1 && PF07714:Protein tyrosine kinase|PF01453:D-mannose binding lectin|PF11883:Domain of unknown functio	MYB_related
novel.5796	2280.48	1931.51	2437.94	6491.75	5726.32	9183.78	2216.64	7133.95	-1.68651	8.77e-27	1.65e-24	Niben261Chr17	40787502	40788662	-	1046	- && sp|A0A165U5V5|ADH1_EUPLT Short chain aldehyde dehydrogenase 1 OS=Euphorbia lathyris OX=212925 GN=ADH1 PE=1 SV=1 && -	NAC
novel.1217	11.8775	11.1756	4.96727	38.3793	31.3342	20.8185	9.3401	30.1773	-1.68637	0.00627899	0.0322817	Niben261Chr04	108988541	108990015	+	869	- && - && -	-
Niben261Chr03g0423015	40.5814	43.7709	40.7316	156.904	134.149	111.663	41.6946	134.239	-1.68442	1.6e-08	3.93e-07	Niben261Chr03	42273255	42280098	+	1266	- && sp|Q652N5|PHT44_ORYSJ Probable anion transporter 4, chloroplastic OS=Oryza sativa subsp. japonica OX=39947 GN=PHT4;4 PE=2 SV=1 && -	-
Niben261Chr04g1306001	63.3466	50.29	51.6596	197.541	201.714	131.535	55.0987	176.93	-1.68239	2.04e-09	5.88e-08	Niben261Chr04	130649658	130651054	+	360	- && sp|O64645|SOC1_ARATH MADS-box protein SOC1 OS=Arabidopsis thaliana OX=3702 GN=SOC1 PE=1 SV=1 && PF01486:K-box region	MIKC_MADS
Niben261Chr03g0555003	5.93874	15.832	15.8953	22.5761	18.6047	79.4886	12.5553	40.2231	-1.68226	0.00939165	0.04436	Niben261Chr03	55556229	55557292	+	441	- && - && PF00407:Pathogenesis-related protein Bet v I family	-
Niben261Chr06g1218004	14.8469	23.2824	20.8625	57.569	57.7724	73.8109	19.6639	63.0507	-1.68044	6.39e-05	0.000688875	Niben261Chr06	121804478	121811213	-	426	- && sp|O65695|SAU50_ARATH Auxin-responsive protein SAUR50 OS=Arabidopsis thaliana OX=3702 GN=SAUR50 PE=1 SV=1 && PF02519:Auxin responsive protein	bHLH
Niben261Chr04g1725005	206.866	122.931	197.697	684.055	555.203	450.436	175.832	563.231	-1.67989	1.15e-14	6.77e-13	Niben261Chr04	172549347	172549718	-	372	- && sp|P62302|RS13_SOYBN 40S ribosomal protein S13 OS=Glycine max OX=3847 GN=RPS13 PE=2 SV=1 && PF00312:Ribosomal protein S15|PF08069:Ribosomal S13/S15 N-terminal domain	-
novel.2938	183.111	158.32	213.593	708.888	593.391	475.039	185.008	592.44	-1.67874	3.73e-18	3.19e-16	Niben261Chr09	59169916	59172915	+	2886	- && sp|O82777|SBT3_SOLLC Subtilisin-like protease SBT3 OS=Solanum lycopersicum OX=4081 GN=sbt3 PE=1 SV=1 && PF00082:Subtilase family	bHLH
Niben261Chr18g0110005	586.946	361.343	405.329	1502.44	1579.44	1247.21	451.206	1443.03	-1.67761	5.99e-22	7.33e-20	Niben261Chr18	11005120	11010792	-	1239	- && sp|P48627|FAD6C_BRANA Omega-6 fatty acid desaturase, chloroplastic OS=Brassica napus OX=3708 PE=1 SV=1 && PF00487:Fatty acid desaturase	HSF
Niben261Chr12g0962010	103.928	97.7861	70.5352	313.807	301.592	255.499	90.7498	290.299	-1.67607	1.19e-13	6.17e-12	Niben261Chr12	96211999	96214846	-	651	- && sp|Q8S8N6|PLA2A_ARATH Phospholipase A2-alpha OS=Arabidopsis thaliana OX=3702 GN=PLA2-ALPHA PE=1 SV=1 && -	-
Niben261Chr13g0799004	11.8775	5.58778	15.8953	24.8337	50.9181	30.2814	11.1202	35.3444	-1.67544	0.00466754	0.0253974	Niben261Chr13	79870281	79876812	-	3015	- && sp|F1R345|DDX11_DANRE ATP-dependent DNA helicase DDX11 OS=Danio rerio OX=7955 GN=ddx11 PE=2 SV=1 && PF06733:DEAD_2|PF13307:Helicase C-terminal domain	C2H2
Niben261Chr18g1476030	36.6222	26.0763	23.8429	101.592	105.753	69.0794	28.8471	92.1415	-1.67476	4.94e-06	7.21e-05	Niben261Chr18	147549589	147551176	-	981	- && sp|Q9SW18|CHLM_ARATH Magnesium protoporphyrin IX methyltransferase, chloroplastic OS=Arabidopsis thaliana OX=3702 GN=CHLM PE=1 SV=1 && PF07109:Magnesium-protoporphyrin IX methyltransferase C-terminus	Trihelix
Niben261Chr04g0523003	177.172	151.801	226.507	726.949	568.911	476.932	185.16	590.931	-1.67397	1.89e-16	1.33e-14	Niben261Chr04	52208338	52209668	+	795	- && sp|F4J7A7|PPD7_ARATH PsbP domain-containing protein 7, chloroplastic OS=Arabidopsis thaliana OX=3702 GN=PPD7 PE=2 SV=1 && PF01789:PsbP	C2H2
Niben261Chr17g0569061	675.037	472.167	681.509	2251.96	1798.78	1782.82	609.571	1944.52	-1.67375	4.29e-26	7.57e-24	Niben261Chr17	56579399	56600494	-	267	- && sp|P27495|CB24_TOBAC Chlorophyll a-b binding protein 40, chloroplastic OS=Nicotiana tabacum OX=4097 GN=CAB40 PE=2 SV=1 && -	ERF
Niben261Chr17g0091001	97.9892	77.2976	85.437	365.732	211.506	254.553	86.9079	277.264	-1.67233	2.63e-11	1.01e-09	Niben261Chr17	9157810	9161440	+	483	- && sp|Q9AT76|AGL27_ARATH Agamous-like MADS-box protein AGL27 OS=Arabidopsis thaliana OX=3702 GN=AGL27 PE=1 SV=1 && PF01486:K-box region	MIKC_MADS
Niben261Chr06g1450020	244.478	198.366	288.102	895.141	740.27	690.794	243.649	775.402	-1.67032	2.46e-21	2.87e-19	Niben261Chr06	145030684	145046292	-	5715	- && sp|F4JKH6|TSS_ARATH Protein TSS OS=Arabidopsis thaliana OX=3702 GN=TSS PE=1 SV=1 && PF15044:Mitochondrial function, CLU-N-term|PF12807:Translation initiation factor eIF3 subunit 135|PF13424:Tetratricopeptide repeat	MYB_related
Niben261Chr04g0053010	730.465	698.472	711.313	2686.55	2137.58	1985.32	713.417	2269.82	-1.6693	1.31e-34	4.21e-32	Niben261Chr04	5308109	5309541	+	543	- && sp|Q0JG75|PSB28_ORYSJ Photosystem II reaction center PSB28 protein, chloroplastic OS=Oryza sativa subsp. japonica OX=39947 GN=PSB28 PE=2 SV=2 && PF03912:Psb28 protein	-
novel.2524	16.8264	6.51907	9.93454	41.7657	14.6879	49.2072	11.0933	35.2203	-1.66927	0.00762182	0.0375552	Niben261Chr07	128383919	128384556	-	402	- && - && -	-
novel.2549	606.741	493.587	684.49	2297.11	1844.8	1532.05	594.939	1891.32	-1.66849	4e-24	5.88e-22	Niben261Chr07	147137653	147140172	-	1542	- && sp|O22265|SR43C_ARATH Signal recognition particle 43 kDa protein, chloroplastic OS=Arabidopsis thaliana OX=3702 GN=CAO PE=1 SV=2 && PF12796:Ankyrin repeats (3 copies)	-
Niben261Chr16g0399010	7.91832	26.0763	22.8494	64.3418	67.5643	49.2072	18.948	60.3711	-1.66787	0.000401558	0.00335824	Niben261Chr16	39967391	39970730	+	1092	- && sp|Q9LY84|GDL76_ARATH GDSL esterase/lipase At5g14450 OS=Arabidopsis thaliana OX=3702 GN=At5g14450 PE=2 SV=1 && PF00657:GDSL-like Lipase/Acylhydrolase	B3
Niben261Chr05g0628002	28.7039	27.9389	36.7578	114.009	91.065	91.7904	31.1335	98.9548	-1.66773	8.66e-07	1.52e-05	Niben261Chr05	62814226	62814890	+	558	- && sp|Q9LYC7|OTU5_ARATH OVARIAN TUMOR DOMAIN-containing deubiquitinating enzyme 5 OS=Arabidopsis thaliana OX=3702 GN=OTU5 PE=2 SV=1 && PF02338:OTU-like cysteine protease	-
Niben261Chr08g0589019	81.1628	51.2213	58.6138	255.11	197.797	154.246	63.6659	202.384	-1.66773	3.02e-09	8.48e-08	Niben261Chr08	58814246	58826148	-	1050	- && sp|Q8SR99|TRM1_ENCCU tRNA (guanine(26)-N(2))-dimethyltransferase OS=Encephalitozoon cuniculi (strain GB-M1) OX=284813 GN=TRM1 PE=1 SV=1 && PF02005:N2,N2-dimethylguanosine tRNA methyltransferase	Trihelix
Niben261Chr06g0557015	1379.77	1158.53	1343.15	4764.68	4001.96	3559.01	1293.82	4108.55	-1.66691	1.38e-36	5.04e-34	Niben261Chr06	55658485	55660114	-	570	- && - && PF06549:Protein of unknown function (DUF1118)	FAR1
Niben261Chr06g0600006	11.8775	13.0381	11.9214	34.9929	44.0637	37.8517	12.279	38.9694	-1.66653	0.00117509	0.00829837	Niben261Chr06	60081958	60084550	+	1468	- && sp|Q9FHB6|DTX16_ARATH Protein DETOXIFICATION 16 OS=Arabidopsis thaliana OX=3702 GN=DTX16 PE=2 SV=1 && PF01554:MatE	HD-ZIP
Niben261Chr13g0138007	9.8979	11.1756	15.8953	55.3114	13.7087	48.261	12.3229	39.0937	-1.66366	0.0057245	0.0300296	Niben261Chr13	13801145	13803631	+	1068	- && sp|P93749|Y2197_ARATH Probable protein kinase At2g41970 OS=Arabidopsis thaliana OX=3702 GN=At2g41970 PE=2 SV=1 && PF07714:Protein tyrosine kinase	GRAS
Niben261Chr02g1354019	35.6324	27.0076	40.7316	155.775	78.3355	93.683	34.4572	109.264	-1.66324	4.85e-06	7.09e-05	Niben261Chr02	135393782	135398392	+	1524	- && sp|Q9SKR2|SYT1_ARATH Synaptotagmin-1 OS=Arabidopsis thaliana OX=3702 GN=SYT1 PE=1 SV=2 && PF17047:Synaptotagmin-like mitochondrial-lipid-binding domain|PF00168:C2 domain	-
Niben261Chr10g0795009	24.7448	14.9007	15.8953	85.789	38.1885	52.0461	18.5136	58.6746	-1.66159	0.000432022	0.00358059	Niben261Chr10	79515123	79516062	+	306	- && - && -	-
Niben261Chr12g1315018	30.6835	32.5954	26.8232	119.653	88.1274	77.596	30.034	95.1255	-1.65952	2.53e-06	3.95e-05	Niben261Chr12	131543909	131544346	-	438	- && sp|F4I1H5|SAU63_ARATH Auxin-responsive protein SAUR63 OS=Arabidopsis thaliana OX=3702 GN=SAUR63 PE=2 SV=1 && PF02519:Auxin responsive protein	NAC
Niben261Chr13g0607019	15.8366	7.45037	12.9149	42.8945	34.2718	36.9054	12.0673	38.0239	-1.6583	0.00196808	0.0126193	Niben261Chr13	60698210	60702262	+	1011	- && sp|Q8GY55|TIF4B_ARATH Protein TIFY 4B OS=Arabidopsis thaliana OX=3702 GN=TIFY4B PE=1 SV=1 && PF06200:tify domain	-
Niben261Chr03g1513005	460.252	357.618	448.048	1221.37	1017.38	1749.7	421.973	1329.48	-1.65639	5.09e-19	4.72e-17	Niben261Chr03	151345232	151350157	+	1326	- && sp|P54772|DCHS_SOLLC Histidine decarboxylase OS=Solanum lycopersicum OX=4081 GN=HDC PE=2 SV=1 && PF00282:Pyridoxal-dependent decarboxylase conserved domain	MYB_related
Niben261Chr02g1419002	1602.47	1382.97	952.722	4446.36	4052.88	3915.76	1312.72	4138.33	-1.65632	7.43e-26	1.27e-23	Niben261Chr02	141905776	141908305	+	1050	- && sp|P42752|CCD21_ARATH Cyclin-D2-1 OS=Arabidopsis thaliana OX=3702 GN=CYCD2-1 PE=1 SV=3 && PF02984:Cyclin, C-terminal domain|PF00134:Cyclin, N-terminal domain	LBD
Niben261Chr15g0698004	23.755	21.4198	38.7447	112.88	62.6684	88.9516	27.9732	88.1668	-1.65605	2.27e-05	0.000278414	Niben261Chr15	69816784	69819305	-	267	- && sp|P00248|FER_MASLA Ferredoxin OS=Mastigocladus laminosus OX=83541 GN=petF PE=1 SV=2 && -	-
Niben261Chr10g0649004	22.7652	56.8091	20.8625	83.5314	107.711	125.857	33.4789	105.7	-1.65539	3.15e-05	0.000368896	Niben261Chr10	64902879	64904570	-	483	- && - && -	LBD
novel.670	35.6324	32.5954	35.7643	138.843	106.732	82.3275	34.664	109.301	-1.6544	9.08e-07	1.58e-05	Niben261Chr02	107129576	107133196	-	2639	- && sp|Q6AVI0|RSLE2_ORYSJ Zinc finger BED domain-containing protein RICESLEEPER 2 OS=Oryza sativa subsp. japonica OX=39947 GN=Os03g0733400 PE=2 SV=1 && PF05699:hAT family C-terminal dimerisation region	bHLH
Niben261Chr04g0432002	1469.84	1010.46	1274.6	4321.06	4248.72	3246.73	1251.63	3938.84	-1.65407	9.38e-28	1.86e-25	Niben261Chr04	43234922	43244861	-	1668	- && sp|Q8W4D6|HC173_ARATH Protein HIGH CHLOROPHYLL FLUORESCENCE PHENOTYPE 173, chloroplastic OS=Arabidopsis thaliana OX=3702 GN=HCF173 PE=1 SV=1 && PF08547:Complex I intermediate-associated protein 30 (CIA30)|PF13460:NAD(P)H-binding	-
Niben261Chr05g0577011	15.8366	10.2443	5.96072	22.5761	35.251	42.5832	10.6805	33.4701	-1.6517	0.00530352	0.0282012	Niben261Chr05	57691537	57699753	-	1173	- && sp|P35336|PGLR_ACTDE Polygalacturonase OS=Actinidia deliciosa OX=3627 PE=2 SV=1 && PF00295:Glycosyl hydrolases family 28	C2H2
Niben261Chr12g1016001	19.7958	11.1756	24.8363	71.1146	49.9389	53.9387	18.6026	58.3307	-1.65042	0.000265725	0.00235492	Niben261Chr12	101580558	101593662	+	1299	- && sp|O04886|PME1_CITSI Pectinesterase 1 OS=Citrus sinensis OX=2711 GN=PECS-1.1 PE=2 SV=1 && PF04043:Plant invertase/pectin methylesterase inhibitor|PF01095:Pectinesterase	NAC
Niben261Chr09g1286001	11.8775	10.2443	30.7971	64.3418	34.2718	67.1868	17.6396	55.2668	-1.65029	0.00138012	0.00945262	Niben261Chr09	128589261	128594645	-	1476	- && sp|Q93XX5|Y5713_ARATH PI-PLC X domain-containing protein At5g67130 OS=Arabidopsis thaliana OX=3702 GN=At5g67130 PE=1 SV=1 && -	bZIP
Niben261Chr08g0781005	108.877	73.5724	80.4697	357.831	271.237	196.829	87.6397	275.299	-1.65022	3.27e-10	1.08e-08	Niben261Chr08	78158796	78159171	-	303	- && sp|P46285|S17P_WHEAT Sedoheptulose-1,7-bisphosphatase, chloroplastic OS=Triticum aestivum OX=4565 PE=2 SV=1 && -	MYB_related
Niben261Chr15g1092012	46.5201	53.0839	20.8625	127.555	120.441	130.588	40.1555	126.195	-1.64928	1.4e-06	2.34e-05	Niben261Chr15	109182409	109191563	+	2379	- && sp|B6SJQ0|CNR13_MAIZE Cell number regulator 13 OS=Zea mays OX=4577 GN=CNR13 PE=2 SV=1 && PF04749:PLAC8 family|PF00067:Cytochrome P450	FAR1
Niben261Chr10g0417002	734.424	658.426	624.882	1818.5	2327.54	2180.26	672.578	2108.77	-1.64908	7.44e-35	2.46e-32	Niben261Chr10	41716467	41718420	-	1149	- && sp|Q3MKY2|AAE_RAUSE Acetylajmalan esterase OS=Rauvolfia serpentina OX=4060 GN=AAE PE=1 SV=1 && PF00657:GDSL-like Lipase/Acylhydrolase	B3
Niben261Chr14g1385011	40.5814	32.5954	38.7447	116.267	124.358	109.77	37.3072	116.798	-1.64767	8.87e-08	1.91e-06	Niben261Chr14	138518592	138527600	-	1488	- && sp|F4I2H7|TPX2_ARATH Protein TPX2 OS=Arabidopsis thaliana OX=3702 GN=TPX2 PE=1 SV=1 && PF12214:Cell cycle regulated microtubule associated protein	-
Niben261Chr11g0620008	32.6631	37.2518	46.6923	121.911	146.879	96.5219	38.8691	121.771	-1.64752	2.93e-07	5.74e-06	Niben261Chr11	61991088	61996736	+	2313	- && sp|Q7X7H4|KN7F_ORYSJ Kinesin-like protein KIN-7F OS=Oryza sativa subsp. japonica OX=39947 GN=KIN7F PE=1 SV=2 && PF00225:Kinesin motor domain|PF11995:Domain of unknown function (DUF3490)	MYB_related
Niben261Chr10g0342006	6.92853	17.6946	7.94763	19.1897	47.0013	35.9591	10.8569	34.05	-1.64734	0.00701414	0.0352045	Niben261Chr10	34224042	34234418	-	648	- && sp|Q8H9D2|NQR_SOLTU NAD(P)H:quinone oxidoreductase OS=Solanum tuberosum OX=4113 PE=2 SV=1 && PF03358:NADPH-dependent FMN reductase	FAR1
Niben261Chr06g1085007	5350.81	4301.66	6017.35	17419.7	17777.3	13865.1	5223.27	16354	-1.64666	4.48e-33	1.27e-30	Niben261Chr06	108478791	108480185	-	1395	- && sp|Q9ZS34|CHLP_TOBAC Geranylgeranyl diphosphate reductase, chloroplastic OS=Nicotiana tabacum OX=4097 GN=CHLP PE=2 SV=1 && -	-
Niben261Chr03g0246002	6.92853	27.9389	13.9084	32.7353	76.3771	43.5295	16.2586	50.8806	-1.64291	0.00278855	0.0167322	Niben261Chr03	24664077	24665223	-	684	- && sp|C0HJG8|BSP_BOSSE Basic secretory protease (Fragments) OS=Boswellia serrata OX=613112 PE=1 SV=1 && PF04450:Peptidase of plants and bacteria	Nin-like
Niben261Chr18g0837009	31.6733	34.458	12.9149	67.7282	67.5643	111.663	26.3487	82.3184	-1.64282	0.000105369	0.00105438	Niben261Chr18	83775785	83782719	-	3690	- && sp|Q9LYS2|AB10C_ARATH ABC transporter C family member 10 OS=Arabidopsis thaliana OX=3702 GN=ABCC10 PE=2 SV=2 && PF00664:ABC transporter transmembrane region|PF00005:ABC transporter	bZIP
Niben261Chr07g1245029	76030.7	52119.1	76767.1	232637	223647	183536	68305.6	213273	-1.64263	1.24e-29	2.81e-27	Niben261Chr07	124430713	124447543	+	2706	- && sp|P27493|CB22_TOBAC Chlorophyll a-b binding protein 21, chloroplastic OS=Nicotiana tabacum OX=4097 GN=CAB21 PE=2 SV=1 && PF00504:Chlorophyll A-B binding protein	ERF
novel.1604	14.8469	8.38166	28.8102	73.3722	53.8556	35.0129	17.3462	54.0802	-1.64148	0.00151864	0.0102233	Niben261Chr05	66243717	66247571	+	1207	- && - && -	-
Niben261Chr10g0840001	13.8571	14.9007	27.8167	44.0233	65.606	66.2405	18.8582	58.6233	-1.64099	0.000315183	0.00272008	Niben261Chr10	83989311	83992248	-	1869	- && sp|Q94AY1|NADB_ARATH L-aspartate oxidase, chloroplastic OS=Arabidopsis thaliana OX=3702 GN=AO PE=1 SV=1 && PF00890:FAD binding domain|PF02910:Fumarate reductase flavoprotein C-term	GRAS
Niben261Chr11g0426024	90.0709	61.4655	71.5287	233.662	221.298	239.412	74.355	231.457	-1.63968	5.13e-12	2.17e-10	Niben261Chr11	42659263	42662222	+	1458	- && sp|A0A1S3ZP85|OBL1_TOBAC Triacylglycerol lipase OBL1 OS=Nicotiana tabacum OX=4097 GN=OBL1 PE=1 SV=1 && PF01764:Lipase (class 3)	bHLH
novel.3135	9.8979	16.7633	10.928	71.1146	31.3342	15.1407	12.5297	39.1965	-1.6358	0.00817557	0.0396945	Niben261Chr09	88499313	88500487	-	1091	- && - && -	-
Niben261Chr18g1248003	4.94895	26.0763	13.9084	41.7657	54.8348	43.5295	14.9779	46.71	-1.63572	0.00283367	0.0169629	Niben261Chr18	124791575	124795898	-	2394	- && sp|Q08891|FACR2_ARATH Fatty acyl-CoA reductase 2, chloroplastic OS=Arabidopsis thaliana OX=3702 GN=FAR2 PE=1 SV=2 && PF07993:Male sterility protein|PF03015:Male sterility protein	-
Niben261Chr06g0669008	609.711	467.511	501.694	2018.3	1589.23	1287.91	526.305	1631.81	-1.63215	3.25e-22	4.05e-20	Niben261Chr06	66913929	66916245	-	495	- && sp|Q9FJP3|RK29_ARATH 50S ribosomal protein L29, chloroplastic OS=Arabidopsis thaliana OX=3702 GN=RPL29 PE=1 SV=1 && PF00831:Ribosomal L29 protein	bZIP
Niben261Chr10g0532014	330.59	305.465	290.088	994.476	970.381	904.656	308.715	956.504	-1.63124	1.75e-31	4.38e-29	Niben261Chr10	53194738	53198713	-	2211	- && sp|Q8RWS6|FRO6_ARATH Ferric reduction oxidase 6 OS=Arabidopsis thaliana OX=3702 GN=FRO6 PE=2 SV=1 && PF01794:Ferric reductase like transmembrane component|PF08022:FAD-binding domain|PF08030:Ferric reductase NAD binding domain	NAC
Niben261Chr06g1023011	15.8366	8.38166	18.8756	47.4097	33.2926	52.0461	14.3646	44.2495	-1.62693	0.00145925	0.00989243	Niben261Chr06	102283741	102286141	+	2271	- && sp|Q9SVP7|PP307_ARATH Pentatricopeptide repeat-containing protein At4g13650 OS=Arabidopsis thaliana OX=3702 GN=PCMP-H42 PE=2 SV=2 && PF14432:DYW family of nucleic acid deaminases|PF13041:PPR repeat family	M-type_MADS
Niben261Scf15879g0000002	15.8366	9.31296	11.9214	30.4777	37.2093	46.3684	12.357	38.0185	-1.62642	0.00221738	0.0139067	Niben261Scf15879	59	1520	+	933	- && sp|Q3E9B5|PTR51_ARATH Protein NRT1/ PTR FAMILY 7.1 OS=Arabidopsis thaliana OX=3702 GN=NPF7.1 PE=2 SV=1 && PF00854:POT family	G2-like
Niben261Chr11g0674002	4761.88	3234.39	4411.93	12240.7	14118	11930.9	4136.07	12763.2	-1.62578	1.31e-31	3.32e-29	Niben261Chr11	67472704	67475191	-	886	- && sp|Q9SGS4|CDSP_ARATH Thioredoxin-like protein CDSP32, chloroplastic OS=Arabidopsis thaliana OX=3702 GN=CDSP32 PE=1 SV=1 && PF00085:Thioredoxin	-
Niben261Chr17g1277004	255.366	169.496	229.488	661.479	626.684	728.646	218.117	672.269	-1.62533	5.52e-20	5.67e-18	Niben261Chr17	127707855	127710050	+	669	- && sp|Q9SRS5|RAA5B_ARATH Ras-related protein RABA5b OS=Arabidopsis thaliana OX=3702 GN=RABA5B PE=1 SV=1 && PF00071:Ras family	bHLH
Niben261Chr19g0880008	33.6529	15.832	26.8232	99.3347	74.4187	61.5091	25.436	78.4208	-1.62489	6.14e-05	0.000664474	Niben261Chr19	88006117	88006798	+	507	- && - && -	C3H
Niben261Chr08g0587015	581.007	416.289	580.177	1666.11	1791.92	1405.25	525.824	1621.09	-1.6248	2.09e-25	3.41e-23	Niben261Chr08	58758402	58759764	+	762	- && sp|Q40636|EXPA2_ORYSJ Expansin-A2 OS=Oryza sativa subsp. japonica OX=39947 GN=EXPA2 PE=2 SV=2 && PF01357:Pollen allergen|PF03330:Lytic transglycolase	bZIP
Niben261Chr15g1486004	651.282	591.373	598.059	2160.53	1870.26	1646.55	613.571	1892.45	-1.62455	2.11e-33	6.04e-31	Niben261Chr15	148663614	148667275	+	774	- && - && PF00810:ER lumen protein retaining receptor	M-type_MADS
Niben261Chr09g0760004	12.8673	12.1068	22.8494	44.0233	49.9389	52.9924	15.9412	48.9849	-1.62339	0.00064595	0.00503623	Niben261Chr09	76011518	76012432	+	282	- && sp|C0HLP9|NLTP1_FOEVU Non-specific lipid-transfer protein 1 OS=Foeniculum vulgare OX=48038 PE=1 SV=1 && -	ARF
Niben261Chr09g1339008	62.3568	74.5037	56.6269	220.117	253.611	123.018	64.4958	198.915	-1.62266	4.65e-08	1.06e-06	Niben261Chr09	133942005	133947354	-	852	- && - && -	-
novel.3505	113.826	54.0152	46.6923	274.299	171.359	214.809	71.5111	220.156	-1.62223	2.91e-07	5.7e-06	Niben261Chr10	73903147	73904633	-	750	- && - && -	-
Niben261Chr01g0888003	15.8366	61.4655	51.6596	104.979	75.3979	216.701	42.9873	132.359	-1.62205	0.000248813	0.00222565	Niben261Chr01	88809354	88811993	+	991	- && sp|Q84UB4|BSMT2_PETHY S-adenosyl-L-methionine:benzoic acid/salicylic acid carboxyl methyltransferase 2 OS=Petunia hybrida OX=4102 GN=BSMT2 PE=1 SV=1 && PF03492:SAM dependent carboxyl methyltransferase	MYB_related
Niben261Chr16g0431004	273.182	195.572	177.828	892.883	513.097	584.809	215.527	663.597	-1.62153	1.94e-13	9.86e-12	Niben261Chr16	43126754	43129996	+	528	- && - && -	-
Niben261Chr09g1239011	311.784	309.19	294.062	786.776	800.001	1227.34	305.012	938.04	-1.6215	3.79e-19	3.56e-17	Niben261Chr09	123950233	123952429	+	918	- && sp|Q9T003|ASMT_ARATH Acetylserotonin O-methyltransferase OS=Arabidopsis thaliana OX=3702 GN=ASMT PE=1 SV=1 && PF00891:O-methyltransferase domain|PF08100:Dimerisation domain	-
Niben261Chr03g0801007	2053.81	1804.85	1782.26	6587.7	5952.52	4794.87	1880.31	5778.36	-1.61955	3.21e-35	1.09e-32	Niben261Chr03	80172013	80174290	-	1152	- && sp|P46283|S17P_ARATH Sedoheptulose-1,7-bisphosphatase, chloroplastic OS=Arabidopsis thaliana OX=3702 GN=At3g55800 PE=2 SV=1 && PF00316:Fructose-1-6-bisphosphatase, N-terminal domain	MYB_related
Niben261Scf11042g0000001	16.8264	40.977	25.8298	56.4402	107.711	92.7367	27.8778	85.6294	-1.61811	9.26e-05	0.000943721	Niben261Scf11042	1136	1489	-	354	- && - && -	C2H2
Niben261Chr08g0135020	300.896	259.832	307.971	1024.95	943.942	696.472	289.566	888.456	-1.61706	4.31e-21	4.87e-19	Niben261Chr08	13563402	13566946	-	924	- && - && -	-
novel.1254	35.6324	24.2137	10.928	88.0467	69.5227	59.6165	23.5914	72.3953	-1.61517	0.000243928	0.00218786	Niben261Chr04	144632152	144633937	+	1700	- && - && -	C3H
Niben261Chr16g0496021	329.6	337.129	297.043	890.626	1103.55	949.132	321.257	981.103	-1.61081	7.82e-28	1.58e-25	Niben261Chr16	49556127	49558446	+	433	- && sp|P27057|GAST1_SOLLC Protein GAST1 OS=Solanum lycopersicum OX=4081 GN=GAST1 PE=2 SV=1 && -	ZF-HD
Niben261Chr11g0867017	14.8469	31.6641	14.9018	63.213	57.7724	67.1868	20.4709	62.7241	-1.61051	0.000249356	0.00223	Niben261Chr11	86674928	86684878	+	849	- && - && -	-
Niben261Chr06g0721003	11.8775	6.51907	13.9084	28.2201	26.4382	43.5295	10.7683	32.7293	-1.60991	0.00570023	0.02993	Niben261Chr06	72180898	72182188	+	417	- && sp|F4IQG4|HIP30_ARATH Heavy metal-associated isoprenylated plant protein 30 OS=Arabidopsis thaliana OX=3702 GN=HIPP30 PE=1 SV=1 && PF00403:Heavy-metal-associated domain	-
Niben261Chr04g0303007	150.448	75.435	126.169	417.657	297.675	357.699	117.351	357.677	-1.6089	5.28e-11	1.94e-09	Niben261Chr04	30352346	30353210	-	762	- && - && -	-
Niben261Chr13g1141009	13.8571	29.8015	14.9018	79.0162	29.3758	70.972	19.5201	59.788	-1.60886	0.00127818	0.0088873	Niben261Chr13	114148904	114150186	+	1053	- && sp|Q8LPH6|MYB86_ARATH Transcription factor MYB86 OS=Arabidopsis thaliana OX=3702 GN=MYB86 PE=2 SV=1 && PF00249:Myb-like DNA-binding domain	MYB
novel.3317	100.959	49.3587	50.6661	272.042	200.735	140.051	66.9945	204.276	-1.60771	5.88e-07	1.07e-05	Niben261Chr10	81944951	81947840	+	1758	- && sp|Q9FH36|GAUTC_ARATH Probable galacturonosyltransferase 12 OS=Arabidopsis thaliana OX=3702 GN=GAUT12 PE=2 SV=1 && -	bHLH
Niben261Chr10g0658013	3707.75	3026.71	3825.79	12822.1	10261.9	9097.66	3520.09	10727.2	-1.60757	3.16e-31	7.79e-29	Niben261Chr10	65812610	65816568	-	738	- && sp|P80883|PETM_SPIOL Cytochrome b6-f complex subunit 7 (Fragment) OS=Spinacia oleracea OX=3562 GN=petM PE=1 SV=1 && PF02362:B3 DNA binding domain|PF08041:PetM family of cytochrome b6f complex subunit 7	B3
Niben261Chr13g1300010	108.877	119.206	119.214	440.233	337.822	281.049	115.766	353.035	-1.60653	1.59e-13	8.13e-12	Niben261Chr13	130038177	130047111	+	1182	- && - && -	-
Niben261Chr19g0037015	255.366	150.87	213.593	685.184	606.121	594.272	206.609	628.525	-1.60593	5.26e-17	3.93e-15	Niben261Chr19	3689282	3692062	+	930	- && - && -	-
Niben261Chr04g1868004	1130.34	1284.26	1112.67	4104.33	3805.15	2826.58	1175.76	3578.68	-1.60542	3.06e-29	6.76e-27	Niben261Chr04	186822911	186826124	-	669	- && sp|O22773|TL16_ARATH Thylakoid lumenal 16.5 kDa protein, chloroplastic OS=Arabidopsis thaliana OX=3702 GN=At4g02530 PE=1 SV=3 && -	-
Niben261Chr06g0899001	64.3364	34.458	26.8232	174.964	90.0858	117.34	41.8725	127.464	-1.6046	1.56e-05	0.000198133	Niben261Chr06	89896724	89902995	+	696	- && sp|Q8VYJ2|AHL1_ARATH AT-hook motif nuclear-localized protein 1 OS=Arabidopsis thaliana OX=3702 GN=AHL1 PE=1 SV=1 && PF03479:Plants and Prokaryotes Conserved (PCC) domain	B3
novel.2661	14.8469	5.58778	15.8953	49.6673	29.3758	31.2277	12.11	36.7569	-1.60325	0.00502973	0.0269956	Niben261Chr08	80482865	80483927	+	787	- && - && -	MYB_related
Niben261Chr18g1060007	158.366	214.198	145.044	559.886	516.035	497.75	172.536	524.557	-1.60221	8.77e-18	7.13e-16	Niben261Chr18	106066638	106071077	-	1284	- && sp|Q9FZ97|MUC70_ARATH Probable hexosyltransferase MUCI70 OS=Arabidopsis thaliana OX=3702 GN=MUCI70 PE=1 SV=1 && PF04765:Protein of unknown function (DUF616)	-
Niben261Chr15g0870003	1900.4	1518.94	1673.97	5601.12	5603.92	4251.7	1697.77	5152.25	-1.60156	2.24e-32	5.97e-30	Niben261Chr15	87032548	87039599	+	1170	- && sp|Q42967|DCUP_TOBAC Uroporphyrinogen decarboxylase, chloroplastic OS=Nicotiana tabacum OX=4097 GN=DCUP PE=1 SV=1 && PF01208:Uroporphyrinogen decarboxylase (URO-D)	-
Niben261Chr10g0079011	5.93874	8.38166	22.8494	39.5081	31.3342	41.6369	12.3899	37.4931	-1.60038	0.00612666	0.0316378	Niben261Chr10	7923119	7923547	+	429	- && sp|O65759|H2AX_CICAR Histone H2AX OS=Cicer arietinum OX=3827 GN=HIS2A PE=2 SV=1 && PF00125:Core histone H2A/H2B/H3/H4|PF16211:C-terminus of histone H2A	NF-YC
Niben261Chr03g0122017	79.1832	108.962	88.4174	242.693	301.592	294.297	92.1874	279.527	-1.60004	8.52e-13	4.05e-11	Niben261Chr03	12266341	12266778	+	438	- && sp|Q9SU35|ERLL1_ARATH pEARLI1-like lipid transfer protein 1 OS=Arabidopsis thaliana OX=3702 GN=AZI1 PE=1 SV=1 && PF14547:Hydrophobic seed protein	Trihelix
novel.5051	104.918	87.5418	87.4239	282.201	301.592	263.07	93.2945	282.287	-1.59766	5.65e-14	3.06e-12	Niben261Chr15	130637594	130639857	+	1697	- && - && -	-
Niben261Chr12g0838009	9198.12	6052.49	8852.67	27040.5	24898.9	20984.1	8034.43	24307.8	-1.59718	1.06e-26	1.98e-24	Niben261Chr12	83367856	83370157	-	807	- && sp|Q7DM39|PSBP1_TOBAC Oxygen-evolving enhancer protein 2-1, chloroplastic OS=Nicotiana tabacum OX=4097 GN=PSBP1 PE=3 SV=2 && PF01789:PsbP	WRKY
novel.858	9.8979	11.1756	7.94763	25.9625	39.1677	22.711	9.67369	29.2804	-1.5968	0.00768606	0.0378218	Niben261Chr03	146174963	146175774	+	584	- && - && -	-
Niben261Chr08g0335010	492.915	322.228	403.342	1389.56	1225.95	1068.37	406.162	1227.96	-1.59633	1.65e-21	1.95e-19	Niben261Chr08	33575662	33577139	-	495	- && sp|Q9FJP3|RK29_ARATH 50S ribosomal protein L29, chloroplastic OS=Arabidopsis thaliana OX=3702 GN=RPL29 PE=1 SV=1 && PF00831:Ribosomal L29 protein	bZIP
Niben261Chr02g0691008	21.7754	15.832	19.8691	65.4706	70.5019	37.8517	19.1588	57.9414	-1.5962	0.000377998	0.00318738	Niben261Chr02	69088705	69090542	+	1215	- && sp|Q9LIN2|GDL53_ARATH GDSL esterase/lipase At3g26430 OS=Arabidopsis thaliana OX=3702 GN=At3g26430 PE=1 SV=1 && PF00657:GDSL-like Lipase/Acylhydrolase	B3
Niben261Chr02g0093002	310.794	374.381	355.656	1170.57	843.085	1129.87	346.944	1047.84	-1.59395	5.52e-23	7.5e-21	Niben261Chr02	9347929	9348417	+	489	- && - && -	-
Niben261Chr13g0216001	15.8366	9.31296	18.8756	36.1217	45.0429	51.0998	14.6751	44.0881	-1.59291	0.00143574	0.009764	Niben261Chr13	21597136	21634932	+	828	- && sp|P50162|TRN1_DATST Tropinone reductase 1 OS=Datura stramonium OX=4076 GN=TR1 PE=1 SV=1 && PF13561:Enoyl-(Acyl carrier protein) reductase	C2H2
Niben261Chr03g0561003	554.282	304.534	420.231	1315.06	1417.87	1121.36	426.349	1284.76	-1.59201	8.61e-18	7.04e-16	Niben261Chr03	56164969	56170150	-	1767	- && sp|O22056|SIGB_ARATH RNA polymerase sigma factor sigB OS=Arabidopsis thaliana OX=3702 GN=SIGB PE=2 SV=2 && PF04539:Sigma-70 region 3|PF04542:Sigma-70 region 2|PF04545:Sigma-70, region 4	bHLH
Niben261Chr02g1277007	66.3159	45.6335	79.4763	274.299	149.817	153.3	63.8086	192.472	-1.59188	2.46e-07	4.9e-06	Niben261Chr02	127748785	127751765	-	1020	- && sp|Q9FLD7|GT14A_ARATH Beta-glucuronosyltransferase GlcAT14A OS=Arabidopsis thaliana OX=3702 GN=GLCAT14A PE=2 SV=1 && PF02485:Core-2/I-Branching enzyme	E2F/DP
novel.643	21.7754	11.1756	12.9149	27.0913	47.0013	63.4016	15.2886	45.8314	-1.59047	0.00231037	0.0143553	Niben261Chr02	79905638	79908667	-	721	- && sp|Q8LFL4|CLE25_ARATH CLAVATA3/ESR (CLE)-related protein 25 OS=Arabidopsis thaliana OX=3702 GN=CLE25 PE=2 SV=1 && -	-
Niben261Chr10g1254005	14.8469	25.145	17.8822	28.2201	84.2106	61.5091	19.2913	57.9799	-1.58933	0.00121375	0.00851833	Niben261Chr10	125466984	125467235	+	252	- && sp|P33081|AX15A_SOYBN Auxin-induced protein 15A OS=Glycine max OX=3847 PE=2 SV=1 && -	NF-YC
novel.364	31.6733	24.2137	13.9084	102.721	56.7932	51.0998	23.2651	70.2047	-1.58878	0.000372582	0.00315242	Niben261Chr01	143236826	143239056	-	1268	- && - && -	-
novel.3966	85.122	65.1907	75.5025	200.927	201.714	275.371	75.2717	226.004	-1.58848	1.35e-10	4.67e-09	Niben261Chr12	42474459	42475576	+	734	- && sp|P85894|LTP1_MORNI Non-specific lipid-transfer protein 1 OS=Morus nigra OX=85232 PE=1 SV=1 && -	MYB_related
Niben261Chr08g0283050	31.6733	32.5954	63.581	69.9858	141.004	172.225	42.6166	127.738	-1.58826	3.45e-05	0.000400446	Niben261Chr08	28295680	28297085	+	1086	- && sp|O65039|CYSEP_RICCO Vignain OS=Ricinus communis OX=3988 GN=CYSEP PE=1 SV=1 && PF08246:Cathepsin propeptide inhibitor domain (I29)|PF00112:Papain family cysteine protease	BBR-BPC
novel.4589	10.8877	27.0076	20.8625	33.8641	47.9805	94.6293	19.5859	58.8246	-1.58794	0.00169814	0.0112107	Niben261Chr14	8194916	8201009	+	1706	- && sp|Q5JLY8|GOGA5_ORYSJ Golgin-84 OS=Oryza sativa subsp. japonica OX=39947 GN=Os01g0744400 PE=2 SV=1 && -	-
Niben261Chr19g0541015	7.91832	13.0381	26.8232	74.501	38.1885	31.2277	15.9266	47.9724	-1.58771	0.00406718	0.0226871	Niben261Chr19	54183337	54185737	+	681	- && sp|Q9SB47|SIC_ARATH Protein SICKLE OS=Arabidopsis thaliana OX=3702 GN=SIC PE=1 SV=1 && -	-
Niben261Chr05g0696002	622.578	533.633	734.162	1959.6	2101.35	1618.16	630.124	1893.04	-1.58727	2.14e-26	3.85e-24	Niben261Chr05	69605049	69608282	+	1434	- && sp|P31593|GSA_TOBAC Glutamate-1-semialdehyde 2,1-aminomutase, chloroplastic OS=Nicotiana tabacum OX=4097 GN=GSA PE=2 SV=1 && PF00202:Aminotransferase class-III	TCP
Niben261Chr05g0566012	7623.36	6264.83	7276.05	20500.2	26147.4	16922.6	7054.75	21190.1	-1.58675	3.89e-28	7.96e-26	Niben261Chr05	56644331	56650577	+	4236	- && sp|Q9FNB0|CHLH_ARATH Magnesium-chelatase subunit ChlH, chloroplastic OS=Arabidopsis thaliana OX=3702 GN=CHLH PE=1 SV=1 && PF02514:CobN/Magnesium Chelatase|PF11965:Domain of unknown function (DUF3479)	HSF
Niben261Chr04g1123010	17.8162	14.9007	21.856	42.8945	65.606	54.885	18.191	54.4618	-1.5861	0.000384484	0.00323795	Niben261Chr04	112296032	112297418	+	774	- && sp|P27061|PPA1_SOLLC Acid phosphatase 1 OS=Solanum lycopersicum OX=4081 GN=APS1 PE=2 SV=1 && PF03767:HAD superfamily, subfamily IIIB (Acid phosphatase)	G2-like
novel.5220	28.7039	27.9389	34.7709	99.3347	84.2106	90.8442	30.4712	91.4632	-1.58572	3.61e-06	5.44e-05	Niben261Chr15	121886348	121887879	-	817	- && - && -	-
Niben261Chr13g0004017	19.7958	14.9007	5.96072	32.7353	33.2926	55.8313	13.5524	40.6197	-1.58494	0.00435232	0.0239713	Niben261Chr13	449173	451026	-	558	- && - && PF00011:Hsp20/alpha crystallin family	-
Niben261Chr17g0168035	926.444	657.495	827.547	2785.89	2448.96	1997.63	803.829	2410.82	-1.58459	1.38e-24	2.1e-22	Niben261Chr17	16867860	16873790	-	816	- && sp|P82538|PPL1_ARATH PsbP-like protein 1, chloroplastic OS=Arabidopsis thaliana OX=3702 GN=PPL1 PE=1 SV=1 && PF01789:PsbP	bHLH
Niben261Chr01g1111002	27.7141	25.145	11.9214	55.3114	83.2314	55.8313	21.5935	64.7914	-1.58459	0.000321572	0.0027674	Niben261Chr01	111133870	111134699	-	756	- && - && -	-
Niben261Chr07g1303016	25.7345	13.9694	16.8887	65.4706	28.3966	75.7035	18.8642	56.5236	-1.58453	0.00131127	0.0090713	Niben261Chr07	130323400	130334882	-	1212	- && sp|O49459|NAC73_ARATH NAC domain-containing protein 73 OS=Arabidopsis thaliana OX=3702 GN=NAC073 PE=2 SV=1 && PF02365:No apical meristem (NAM) protein	NAC
Niben261Chr13g0989001	11.8775	21.4198	8.94108	48.5385	31.3342	47.3147	14.0795	42.3958	-1.58428	0.00256245	0.0156185	Niben261Chr13	98935623	98938708	-	474	- && sp|O64961|TPSGC_SOLLC Germacrene C synthase OS=Solanum lycopersicum OX=4081 GN=SSTLE1 PE=1 SV=1 && PF03936:Terpene synthase family, metal binding domain	GRAS
Niben261Chr03g1382008	12.8673	16.7633	7.94763	40.6369	38.1885	34.0666	12.5261	37.6307	-1.58235	0.00293225	0.0174546	Niben261Chr03	138241183	138241519	-	252	- && - && -	-
Niben261Chr18g1309013	571.109	487.068	419.237	1440.35	1694.98	1285.07	492.471	1473.47	-1.58109	8.58e-25	1.32e-22	Niben261Chr18	130960319	130963911	-	1398	- && sp|Q9LJK2|ABAH4_ARATH Abscisic acid 8'-hydroxylase 4 OS=Arabidopsis thaliana OX=3702 GN=CYP707A4 PE=2 SV=2 && PF00067:Cytochrome P450	G2-like
Niben261Chr19g0992007	546.364	487.999	575.21	1696.59	1666.59	1450.67	536.524	1604.62	-1.5806	1.79e-33	5.15e-31	Niben261Chr19	99138769	99142848	+	1188	- && - && -	Whirly
Niben261Chr08g0174008	10857	8661.05	12262.2	31754.4	35986.3	27187	10593.4	31642.6	-1.57873	4.59e-30	1.07e-27	Niben261Chr08	17390751	17392145	-	1395	- && sp|Q9ZS34|CHLP_TOBAC Geranylgeranyl diphosphate reductase, chloroplastic OS=Nicotiana tabacum OX=4097 GN=CHLP PE=2 SV=1 && PF07992:Pyridine nucleotide-disulphide oxidoreductase	-
Niben261Chr04g1775002	30586.5	20256.6	26951.4	80927.3	83661.3	67611.7	25931.5	77400.1	-1.57764	9.57e-29	2.03e-26	Niben261Chr04	177443681	177444849	-	798	- && sp|P27494|CB23_TOBAC Chlorophyll a-b binding protein 36, chloroplastic OS=Nicotiana tabacum OX=4097 GN=CAB36 PE=3 SV=1 && PF00504:Chlorophyll A-B binding protein	ERF
novel.6174	136.591	95.9235	149.018	372.505	407.344	356.753	127.178	378.867	-1.57658	2.79e-14	1.58e-12	Niben261Chr18	138118293	138120881	-	1323	- && sp|Q9SZL6|MTEF6_ARATH Transcription termination factor MTERF6, chloroplastic/mitochondrial OS=Arabidopsis thaliana OX=3702 GN=MTERF6 PE=2 SV=1 && PF02536:mTERF	-
Niben261Chr04g0132010	154.407	110.824	129.149	589.235	294.737	291.458	131.46	391.81	-1.57403	2.78e-09	7.83e-08	Niben261Chr04	13246187	13248450	-	840	- && - && PF05212:Protein of unknown function (DUF707)	HD-ZIP
Niben261Chr19g1451015	30.6835	20.4885	31.7905	95.9483	67.5643	83.2738	27.6542	82.2621	-1.5736	2.51e-05	0.000304326	Niben261Chr19	145144008	145146763	-	396	- && - && PF14380:Wall-associated receptor kinase C-terminal	bHLH
Niben261Chr05g0079005	43.5508	34.458	49.6727	167.063	94.9817	118.287	42.5605	126.777	-1.57359	1.43e-06	2.37e-05	Niben261Chr05	7922768	7923333	-	276	- && - && -	-
Niben261Chr08g0544017	199.938	210.473	172.861	624.228	479.805	630.231	194.424	578.088	-1.57121	1.2e-18	1.09e-16	Niben261Chr08	54433343	54434206	-	540	- && sp|Q9SIE7|PLAT2_ARATH PLAT domain-containing protein 2 OS=Arabidopsis thaliana OX=3702 GN=PLAT2 PE=2 SV=1 && PF06232:Embryo-specific protein 3, (ATS3)	-
novel.745	100.959	80.0915	84.4436	295.746	255.569	237.52	88.4979	262.945	-1.57057	1.98e-12	8.89e-11	Niben261Chr03	28932458	28933958	+	750	- && - && -	-
Niben261Chr08g0565012	29.6937	27.0076	35.7643	88.0467	110.649	75.7035	30.8219	91.4663	-1.5705	8.45e-06	0.000116729	Niben261Chr08	56572070	56574363	+	912	- && sp|Q9LU64|SODF2_ARATH Superoxide dismutase [Fe] 2, chloroplastic OS=Arabidopsis thaliana OX=3702 GN=FSD2 PE=1 SV=1 && PF02777:Iron/manganese superoxide dismutases, C-terminal domain|PF00081:Iron/manganese superoxide dismutases, alpha-hairpin domain	-
Niben261Chr16g0561007	600.803	515.938	535.472	2130.05	1606.86	1170.56	550.737	1635.82	-1.57002	4.49e-18	3.8e-16	Niben261Chr16	56170750	56172831	-	1188	- && sp|Q9CAI3|CADH1_ARATH Probable cinnamyl alcohol dehydrogenase 1 OS=Arabidopsis thaliana OX=3702 GN=CAD1 PE=2 SV=1 && PF00107:Zinc-binding dehydrogenase|PF08240:Alcohol dehydrogenase GroES-like domain	HB-other
Niben261Chr07g1073001	109.867	144.351	131.136	410.884	329.988	403.121	128.451	381.331	-1.56849	3.27e-15	2.03e-13	Niben261Chr07	107223440	107225219	+	318	- && sp|C0SVM5|BBX19_ARATH B-box zinc finger protein 19 OS=Arabidopsis thaliana OX=3702 GN=BBX19 PE=1 SV=1 && -	DBB
Niben261Chr17g1038002	910.607	811.159	815.625	2727.19	2599.76	2195.4	845.797	2507.45	-1.56765	1.55e-35	5.34e-33	Niben261Chr17	103846591	103847535	+	522	- && sp|O80634|PNSL1_ARATH Photosynthetic NDH subunit of lumenal location 1, chloroplastic OS=Arabidopsis thaliana OX=3702 GN=PNSL1 PE=1 SV=2 && PF01789:PsbP	bHLH
Niben261Chr01g0244001	210.825	123.862	196.704	548.598	537.577	485.448	177.131	523.875	-1.56568	7.28e-15	4.38e-13	Niben261Chr01	24421871	24423993	+	852	- && sp|Q9C8L2|FAP3_ARATH Fatty-acid-binding protein 3, chloroplastic OS=Arabidopsis thaliana OX=3702 GN=FAP3 PE=1 SV=1 && PF02431:Chalcone-flavanone isomerase	-
Niben261Chr15g1132018	91.0607	39.1144	47.6858	208.829	180.172	136.266	59.287	175.089	-1.56283	1.19e-06	2.02e-05	Niben261Chr15	113286058	113289215	-	741	- && - && PF09366:Protein of unknown function (DUF1997)	-
Niben261Chr09g0896022	2294.33	1865.39	2548.21	6289.69	7242.11	6281.49	2235.98	6604.43	-1.56275	7.28e-34	2.17e-31	Niben261Chr09	89667502	89671476	+	2223	- && sp|Q8RWS6|FRO6_ARATH Ferric reduction oxidase 6 OS=Arabidopsis thaliana OX=3702 GN=FRO6 PE=2 SV=1 && PF08030:Ferric reductase NAD binding domain|PF01794:Ferric reductase like transmembrane component|PF08022:FAD-binding domain	NAC
Niben261Chr13g0436001	17.8162	24.2137	34.7709	51.9249	119.462	54.885	25.6003	75.4238	-1.56121	0.000458348	0.0037611	Niben261Chr13	43669191	43672389	+	885	- && sp|Q0J233|CCD21_ORYSJ Cyclin-D2-1 OS=Oryza sativa subsp. japonica OX=39947 GN=CYCD2-1 PE=3 SV=2 && PF02984:Cyclin, C-terminal domain|PF00134:Cyclin, N-terminal domain	GATA
novel.6540	105.908	50.29	75.5025	304.777	228.152	150.461	77.2333	227.797	-1.56018	3.97e-07	7.56e-06	Niben261Scf01274	14153	18571	+	1495	- && - && -	-
Niben261Chr02g0680001	191.029	81.9541	136.103	516.992	362.302	326.471	136.362	401.922	-1.55982	4.33e-09	1.18e-07	Niben261Chr02	67987785	67992678	-	1266	- && sp|Q9SND9|Y3028_ARATH Uncharacterized acetyltransferase At3g50280 OS=Arabidopsis thaliana OX=3702 GN=At3g50280 PE=3 SV=1 && PF02458:Transferase family	NAC
Niben261Chr19g1310010	33.6529	18.6259	19.8691	27.0913	104.774	79.4886	24.0493	70.4512	-1.55605	0.00150696	0.0101579	Niben261Chr19	131033089	131035112	+	1371	- && sp|Q05999|D6KL3_ARATH Serine/threonine-protein kinase D6PKL3 OS=Arabidopsis thaliana OX=3702 GN=D6PKL3 PE=1 SV=1 && PF00069:Protein kinase domain	NAC
Niben261Chr11g1401007	366.222	325.954	316.912	1197.66	925.338	845.04	336.363	989.346	-1.5556	1.07e-21	1.3e-19	Niben261Chr11	140148455	140154496	+	495	- && sp|Q9FLU5|HIP9_ARATH Heavy metal-associated isoprenylated plant protein 9 OS=Arabidopsis thaliana OX=3702 GN=HIPP09 PE=2 SV=1 && -	MIKC_MADS
Niben261Chr04g0683010	12.8673	22.3511	11.9214	29.3489	68.5435	40.6906	15.7133	46.1943	-1.55505	0.00283469	0.0169629	Niben261Chr04	68383308	68385717	-	663	- && sp|Q84WN3|SWT17_ARATH Bidirectional sugar transporter SWEET17 OS=Arabidopsis thaliana OX=3702 GN=SWEET17 PE=1 SV=2 && PF03083:Sugar efflux transporter for intercellular exchange	DBB
Niben261Chr12g0009019	32.6631	27.9389	40.7316	141.1	79.3147	77.596	33.7779	99.337	-1.55388	2.43e-05	0.000295493	Niben261Chr12	952745	977412	+	3378	- && sp|U5NH37|7DLGT_CATRO 7-deoxyloganetic acid glucosyl transferase OS=Catharanthus roseus OX=4058 GN=7DLGT PE=1 SV=1 && PF00201:UDP-glucoronosyl and UDP-glucosyl transferase	GRAS
Niben261Chr05g0819021	22.7652	13.0381	17.8822	55.3114	52.8764	49.2072	17.8952	52.465	-1.55371	0.000532221	0.00427715	Niben261Chr05	81900528	81910451	-	279	- && - && -	-
Niben261Chr18g1109009	335.539	306.396	338.768	1144.61	907.712	828.007	326.901	960.108	-1.55367	1.11e-22	1.46e-20	Niben261Chr18	110899879	110903035	-	1485	- && sp|Q9FVQ4|PLGG1_ARATH Plastidal glycolate/glycerate translocator 1, chloroplastic OS=Arabidopsis thaliana OX=3702 GN=PLGG1 PE=1 SV=1 && PF04172:LrgB-like family	BBR-BPC
Niben261Chr11g0893002	1002.66	743.174	843.442	2858.13	2589.97	2139.57	863.091	2529.22	-1.55108	2.03e-26	3.67e-24	Niben261Chr11	89265635	89273016	+	981	- && sp|Q9THX6|TL29_SOLLC Thylakoid lumenal 29 kDa protein, chloroplastic OS=Solanum lycopersicum OX=4081 GN=CLEB3J9 PE=3 SV=1 && PF00141:Peroxidase	-
novel.6115	70.2751	72.6411	88.4174	267.526	191.922	218.594	77.1112	226.014	-1.55036	1.81e-10	6.15e-09	Niben261Chr18	68380928	68382236	-	627	- && - && -	-
novel.5590	136.591	160.183	165.907	488.772	423.991	442.865	154.227	451.876	-1.54998	5.29e-18	4.44e-16	Niben261Chr16	148068735	148075128	-	4923	- && - && -	-
Niben261Chr15g0701001	240.519	110.824	150.012	603.91	407.344	453.274	167.118	488.176	-1.54687	3.64e-10	1.19e-08	Niben261Chr15	70153161	70154039	+	303	- && - && -	-
Niben261Chr08g0819003	28.7039	19.5572	33.7774	93.6907	82.2522	63.4016	27.3462	79.7815	-1.54528	5.44e-05	0.000599413	Niben261Chr08	81946388	81950176	-	1242	- && sp|Q9FFF6|JOX2_ARATH Jasmonate-induced oxygenase 2 OS=Arabidopsis thaliana OX=3702 GN=JOX2 PE=1 SV=1 && PF03171:2OG-Fe(II) oxygenase superfamily|PF14226:non-haem dioxygenase in morphine synthesis N-terminal	STAT
Niben261Chr15g0789003	38.6018	43.7709	28.8102	31.6065	128.274	163.709	37.061	107.863	-1.54409	0.000775767	0.00588433	Niben261Chr15	78928166	78931723	+	1635	- && sp|Q43469|SLD1_HELAN Delta(8)-fatty-acid desaturase OS=Helianthus annuus OX=4232 GN=sld1 PE=1 SV=1 && PF00487:Fatty acid desaturase|PF00173:Cytochrome b5-like Heme/Steroid binding domain	-
Niben261Chr04g1657011	289.019	239.343	193.723	804.837	658.997	639.694	240.695	701.176	-1.54176	8.68e-18	7.08e-16	Niben261Chr04	165700401	165706804	+	2373	- && sp|Q9SG96|ATL72_ARATH RING-H2 finger protein ATL72 OS=Arabidopsis thaliana OX=3702 GN=ATL72 PE=2 SV=1 && PF13639:Ring finger domain	MYB_related
Niben261Chr08g0603013	8.90811	13.0381	25.8298	20.3185	52.8764	65.2942	15.9254	46.163	-1.54173	0.00643802	0.0329274	Niben261Chr08	60303371	60304558	+	552	- && sp|Q8L5T5|LBD15_ARATH LOB domain-containing protein 15 OS=Arabidopsis thaliana OX=3702 GN=LBD15 PE=1 SV=2 && PF03195:Lateral organ boundaries (LOB) domain	LBD
novel.5120	15.8366	40.977	31.7905	94.8195	84.2106	79.4886	29.5347	86.1729	-1.54076	7.2e-05	0.000760053	Niben261Chr15	39287082	39292970	-	982	- && - && -	-
Niben261Chr01g0067005	252.396	249.587	244.39	732.593	755.937	682.277	248.791	723.603	-1.54006	1.75e-25	2.89e-23	Niben261Chr01	6723295	6724886	+	921	- && sp|F4IN23|BZP34_ARATH Basic leucine zipper 34 OS=Arabidopsis thaliana OX=3702 GN=BZIP34 PE=1 SV=1 && PF00170:bZIP transcription factor	bZIP
Niben261Chr12g1561003	1344.14	1084.96	1168.3	3447.37	3758.14	3245.79	1199.13	3483.76	-1.53885	5.34e-36	1.89e-33	Niben261Chr12	156107655	156114776	-	1533	- && sp|Q8LG88|TDT_ARATH Tonoplast dicarboxylate transporter OS=Arabidopsis thaliana OX=3702 GN=TDT PE=2 SV=2 && PF00939:Sodium:sulfate symporter transmembrane region	-
novel.4775	45370	28178.2	38802.3	110216	119294	96875.8	37450.2	108795	-1.53858	4.51e-25	7.08e-23	Niben261Chr14	18603119	18604530	-	1051	- && sp|P27494|CB23_TOBAC Chlorophyll a-b binding protein 36, chloroplastic OS=Nicotiana tabacum OX=4097 GN=CAB36 PE=3 SV=1 && -	ERF
Niben261Chr10g1318002	33.6529	32.5954	12.9149	82.4026	64.6268	83.2738	26.3877	76.7677	-1.53806	0.000193671	0.00178506	Niben261Chr10	131804847	131807833	+	510	- && sp|Q10LN5|SWT16_ORYSJ Bidirectional sugar transporter SWEET16 OS=Oryza sativa subsp. japonica OX=39947 GN=SWEET16 PE=3 SV=1 && PF03083:Sugar efflux transporter for intercellular exchange	DBB
Niben261Chr13g1158001	868.046	598.823	710.319	2264.38	2195.35	1858.52	725.73	2106.08	-1.53725	4.06e-25	6.44e-23	Niben261Chr13	115817768	115819577	-	738	- && sp|Q94A65|STR14_ARATH Rhodanese-like domain-containing protein 14, chloroplastic OS=Arabidopsis thaliana OX=3702 GN=At4g27700 PE=2 SV=1 && PF00581:Rhodanese-like domain	-
novel.1164	575.068	582.06	495.733	2023.94	1297.43	1475.27	550.954	1598.88	-1.53623	8.88e-21	9.74e-19	Niben261Chr04	59501383	59503979	+	524	- && - && PF06624:Ribosome associated membrane protein RAMP4	-
Niben261Chr14g0906022	7.91832	29.8015	24.8363	86.9178	41.1261	53.9387	20.852	60.6609	-1.53442	0.00215945	0.0135983	Niben261Chr14	90652370	90654941	-	2511	- && sp|Q8VZ17|SUVH6_ARATH Histone-lysine N-methyltransferase, H3 lysine-9 specific SUVH6 OS=Arabidopsis thaliana OX=3702 GN=SUVH6 PE=1 SV=2 && PF00856:SET domain|PF02182:SAD/SRA domain|PF05033:Pre-SET motif	ERF
Niben261Chr17g1472011	404.824	590.442	476.858	825.155	1881.03	1557.6	490.708	1421.26	-1.53434	4.54e-05	0.000511806	Niben261Chr17	147251188	147255296	-	1512	- && - && PF04819:Family of unknown function (DUF716)	-
Niben261Chr03g1449012	64.3364	37.2518	21.856	138.843	102.815	115.448	41.1481	119.035	-1.53176	2.83e-05	0.000337192	Niben261Chr03	144943374	144944368	-	321	- && - && PF17181:Epidermal patterning factor proteins	-
novel.3820	243.488	207.679	250.35	695.343	779.438	551.689	233.839	675.49	-1.53066	2.8e-18	2.43e-16	Niben261Chr11	60214009	60219066	-	4482	- && sp|Q9FXH1|PPR52_ARATH Pentatricopeptide repeat-containing protein At1g19720 OS=Arabidopsis thaliana OX=3702 GN=DYW7 PE=2 SV=1 && PF14432:DYW family of nucleic acid deaminases	bZIP
novel.247	235.57	241.206	179.815	461.681	680.539	753.249	218.864	631.823	-1.53028	3.3e-14	1.85e-12	Niben261Chr01	36116444	36119330	-	907	- && sp|O81831|CARP1_ARATH Calcium-binding protein KRP1 OS=Arabidopsis thaliana OX=3702 GN=KRP1 PE=2 SV=1 && PF13833:EF-hand domain pair	MYB_related
Niben261Chr10g0607022	13.8571	16.7633	13.9084	24.8337	63.6476	39.7443	14.8429	42.7419	-1.52848	0.0036238	0.02064	Niben261Chr10	60622698	60623930	+	564	- && sp|Q8LDS4|NAKR1_ARATH Protein SODIUM POTASSIUM ROOT DEFECTIVE 1 OS=Arabidopsis thaliana OX=3702 GN=NAKR1 PE=1 SV=1 && PF00403:Heavy-metal-associated domain	MIKC_MADS
Niben261Chr01g1472002	13550.2	9875.46	15236.6	40008.2	39627	31794.5	12887.4	37143.2	-1.52715	4.13e-25	6.54e-23	Niben261Chr01	147113119	147114689	+	813	- && sp|P13869|CB12_PETHY Chlorophyll a-b binding protein, chloroplastic OS=Petunia hybrida OX=4102 PE=2 SV=1 && PF00504:Chlorophyll A-B binding protein	ERF
Niben261Scf03443g0000001	23.755	25.145	15.8953	63.213	43.0845	80.4349	21.5984	62.2441	-1.52592	0.000451728	0.00371369	Niben261Scf03443	6584	7230	-	342	- && sp|P85524|KIRO_ACTDE Kirola OS=Actinidia deliciosa OX=3627 PE=1 SV=1 && PF00407:Pathogenesis-related protein Bet v I family	-
Niben261Chr04g1801009	1498.54	1187.4	1091.81	3746.5	3860.96	3267.55	1259.25	3625	-1.52541	2.05e-29	4.59e-27	Niben261Chr04	180182043	180186407	-	1377	- && sp|O65837|LCYE_SOLLC Lycopene epsilon cyclase, chloroplastic OS=Solanum lycopersicum OX=4081 GN=CRTL-E-1 PE=2 SV=1 && PF05834:Lycopene cyclase protein	-
novel.4588	16.8264	15.832	12.9149	56.4402	35.251	39.7443	15.1911	43.8118	-1.52429	0.0018585	0.0120353	Niben261Chr14	5750910	5757396	+	2735	- && - && -	-
Niben261Chr04g0898006	263.284	301.74	236.442	975.286	752.02	577.239	267.155	768.182	-1.52208	3.41e-15	2.11e-13	Niben261Chr04	89761834	89763228	+	606	- && sp|O80634|PNSL1_ARATH Photosynthetic NDH subunit of lumenal location 1, chloroplastic OS=Arabidopsis thaliana OX=3702 GN=PNSL1 PE=1 SV=2 && PF01789:PsbP	bHLH
Niben261Chr05g0856006	1475.78	1150.15	1102.73	4116.75	3760.1	2830.36	1242.89	3569.07	-1.5217	4.46e-23	6.15e-21	Niben261Chr05	85604058	85605708	+	1275	- && sp|Q40460|RCA1_TOBAC Ribulose bisphosphate carboxylase/oxygenase activase 1, chloroplastic OS=Nicotiana tabacum OX=4097 PE=1 SV=1 && PF00004:ATPase family associated with various cellular activities (AAA)	Trihelix
Niben261Chr17g1527017	89.0811	94.0609	71.5287	290.102	235.986	206.292	84.8902	244.127	-1.52132	1.69e-10	5.75e-09	Niben261Chr17	152784648	152786412	-	363	- && - && PF11347:Protein of unknown function (DUF3148)	-
Niben261Chr04g1074008	41.5712	38.1831	38.7447	59.8266	139.045	140.051	39.4997	112.974	-1.52003	3.28e-05	0.000382195	Niben261Chr04	107428635	107430520	+	441	- && - && -	NAC
novel.6300	94.0301	55.8778	64.5745	269.784	179.192	166.548	71.4941	205.175	-1.51999	8.7e-08	1.88e-06	Niben261Chr19	101011988	101013934	+	1630	- && - && -	WRKY
Niben261Chr07g0731001	404.824	395.801	447.054	1448.25	1150.55	980.36	415.893	1193.06	-1.5197	1.81e-21	2.13e-19	Niben261Chr07	73064997	73065260	-	264	- && - && -	-
Niben261Chr04g0230001	136.591	83.8166	82.4567	283.33	292.779	291.458	100.955	289.189	-1.51949	8.97e-11	3.2e-09	Niben261Chr04	23003853	23007349	-	1812	- && sp|Q9LXU9|IRKI_ARATH IRK-interacting protein OS=Arabidopsis thaliana OX=3702 GN=IRKI PE=1 SV=1 && -	-
Niben261Chr04g1448008	21.7754	11.1756	20.8625	41.7657	35.251	76.6498	17.9378	51.2221	-1.51945	0.002246	0.0140432	Niben261Chr04	144806919	144816373	-	1002	- && sp|Q96GN5|CDA7L_HUMAN Cell division cycle-associated 7-like protein OS=Homo sapiens OX=9606 GN=CDCA7L PE=1 SV=2 && PF10497:Zinc-finger domain of monoamine-oxidase A repressor R1	RAV
Niben261Chr13g0184007	37.612	24.2137	20.8625	118.524	73.4395	45.4221	27.5628	79.1286	-1.51789	0.000458056	0.00375948	Niben261Chr13	18471925	18473897	+	264	- && - && -	-
Niben261Chr06g0556002	175.193	95.9235	131.136	486.514	363.281	301.868	134.084	383.887	-1.51742	4.52e-10	1.44e-08	Niben261Chr06	55686547	55688131	+	861	- && sp|Q5GI04|HIR1_CAPAN Hypersensitive-induced reaction 1 protein OS=Capsicum annuum OX=4072 GN=HIR1 PE=1 SV=1 && PF01145:SPFH domain / Band 7 family	-
Niben261Chr13g0898001	195.978	225.374	202.665	722.434	529.744	535.602	208.006	595.927	-1.51674	2.67e-17	2.06e-15	Niben261Chr13	89878993	89883995	-	1299	- && sp|P31853|ATPF2_SPIOL ATP synthase subunit b', chloroplastic OS=Spinacia oleracea OX=3562 GN=ATPF2 PE=1 SV=2 && PF18036:Ubiquitin-like domain|PF00430:ATP synthase B/B' CF(0)	-
Niben261Chr19g0206008	403.834	216.992	317.905	908.687	1010.53	764.605	312.911	894.606	-1.51631	1.93e-14	1.11e-12	Niben261Chr19	20621464	20624198	+	1563	- && sp|Q9SJ41|C3H18_ARATH Zinc finger CCCH domain-containing protein 18 OS=Arabidopsis thaliana OX=3702 GN=At2g05160 PE=2 SV=1 && PF12872:OST-HTH/LOTUS domain|PF00076:RNA recognition motif. (a.k.a. RRM, RBD, or RNP domain)	C3H
Niben261Chr03g0548003	724.526	676.121	674.555	2338.88	1971.12	1624.79	691.734	1978.26	-1.51544	6.75e-26	1.17e-23	Niben261Chr03	54788963	54792484	+	747	- && sp|Q8VYM4|PSRP2_ARATH 30S ribosomal protein 2, chloroplastic OS=Arabidopsis thaliana OX=3702 GN=PSRP2 PE=2 SV=1 && PF00076:RNA recognition motif. (a.k.a. RRM, RBD, or RNP domain)	NF-YA
Niben261Chr02g0132002	33.6529	18.6259	17.8822	88.0467	60.71	52.0461	23.387	66.9343	-1.51535	0.000422044	0.00350814	Niben261Chr02	13252833	13256202	-	531	- && - && -	-
novel.6373	11.8775	20.4885	21.856	54.1826	47.0013	53.9387	18.074	51.7075	-1.51492	0.000838781	0.00627955	Niben261Chr19	18704114	18705130	-	873	- && - && -	-
Niben261Chr11g1224010	21.7754	12.1068	22.8494	31.6065	57.7724	71.9183	18.9106	53.7657	-1.51476	0.00172274	0.011341	Niben261Chr11	122407110	122409405	-	846	- && - && PF03352:Methyladenine glycosylase	-
Niben261Chr14g0594009	16074.2	11240.7	15136.3	43962.4	43726.9	33612.3	14150.4	40433.9	-1.51473	4.55e-26	7.99e-24	Niben261Chr14	59387595	59389808	+	651	- && sp|P12360|CB11_SOLLC Chlorophyll a-b binding protein 6A, chloroplastic OS=Solanum lycopersicum OX=4081 GN=CAB6A PE=2 SV=1 && PF00504:Chlorophyll A-B binding protein	ERF
Niben261Chr10g0443008	24.7448	16.7633	11.9214	42.8945	43.0845	66.2405	17.8098	50.7399	-1.51293	0.00148155	0.0100155	Niben261Chr10	44353715	44361719	-	780	- && - && -	-
Niben261Chr15g1224012	1351.06	890.319	1015.31	2852.49	3431.09	3001.64	1085.56	3095.07	-1.51191	7.47e-24	1.08e-21	Niben261Chr15	122470651	122472295	+	771	- && - && -	-
Niben261Chr11g1072011	136.591	91.267	110.273	353.315	254.59	355.806	112.71	321.237	-1.51171	3.1e-11	1.18e-09	Niben261Chr11	107272287	107274664	-	1131	- && sp|Q84VY3|STAD6_ARATH Stearoyl-[acyl-carrier-protein] 9-desaturase 6, chloroplastic OS=Arabidopsis thaliana OX=3702 GN=S-ACP-DES6 PE=2 SV=2 && PF03405:Fatty acid desaturase	G2-like
Niben261Chr02g0893005	382.059	295.221	275.187	1194.27	784.334	738.109	317.489	905.572	-1.51125	1.24e-14	7.29e-13	Niben261Chr02	89354500	89359946	-	558	- && - && -	-
Niben261Chr19g0559010	89.0811	77.2976	60.6007	278.814	200.735	168.44	75.6598	215.996	-1.51082	1.73e-08	4.22e-07	Niben261Chr19	55837487	55838791	+	1305	- && sp|O04496|AED3_ARATH Aspartyl protease AED3 OS=Arabidopsis thaliana OX=3702 GN=AED3 PE=1 SV=1 && PF14541:Xylanase inhibitor C-terminal|PF14543:Xylanase inhibitor N-terminal	G2-like
Niben261Chr18g0353003	38.6018	26.0763	20.8625	72.2434	80.2939	90.8442	28.5135	81.1271	-1.51046	5.93e-05	0.000645663	Niben261Chr18	35296474	35302010	+	1983	- && sp|Q8W474|DRL7_ARATH Probable disease resistance protein At1g58390 OS=Arabidopsis thaliana OX=3702 GN=At1g58390 PE=2 SV=4 && PF00931:NB-ARC domain	bZIP
Niben261Chr03g0564002	105.908	98.7174	117.228	145.616	396.573	372.84	107.284	305.009	-1.50992	4.65e-07	8.7e-06	Niben261Chr03	56472900	56484059	+	1446	- && sp|Q9SRQ7|NPC4_ARATH Non-specific phospholipase C4 OS=Arabidopsis thaliana OX=3702 GN=NPC4 PE=1 SV=1 && PF04185:Phosphoesterase family	E2F/DP
Niben261Chr06g1061006	29.6937	16.7633	30.7971	89.1755	56.7932	73.8109	25.7514	73.2598	-1.50946	0.000182486	0.00169813	Niben261Chr06	106167454	106168875	-	1035	- && sp|Q8GSN1|MOMT_CATRO Myricetin O-methyltransferase OS=Catharanthus roseus OX=4058 PE=1 SV=1 && PF08100:Dimerisation domain|PF00891:O-methyltransferase domain	-
Niben261Chr09g0094005	27.7141	26.0763	21.856	94.8195	52.8764	68.1331	25.2155	71.943	-1.50899	0.000161478	0.00153025	Niben261Chr09	9445459	9449791	+	1125	- && sp|Q4PSN0|PME29_ARATH Probable pectinesterase 29 OS=Arabidopsis thaliana OX=3702 GN=PME29 PE=2 SV=1 && PF01095:Pectinesterase	G2-like
Niben261Chr17g0802003	4312.52	3371.29	3953.95	11069	12869.5	9147.82	3879.25	11028.8	-1.50748	2.87e-28	5.94e-26	Niben261Chr17	80254454	80258575	-	1911	- && sp|O78328|DXS_CAPAN Probable 1-deoxy-D-xylulose-5-phosphate synthase, chloroplastic OS=Capsicum annuum OX=4072 GN=TKT2 PE=2 SV=1 && PF13292:1-deoxy-D-xylulose-5-phosphate synthase|PF02779:Transketolase, pyrimidine binding domain|PF02780:Transketolase	-
Niben261Chr01g0381001	13.8571	9.31296	18.8756	22.5761	50.9181	45.4221	14.0152	39.6387	-1.50728	0.00572762	0.0300358	Niben261Chr01	38176056	38180047	-	1617	- && sp|Q9LHQ6|OCT4_ARATH Organic cation/carnitine transporter 4 OS=Arabidopsis thaliana OX=3702 GN=OCT4 PE=2 SV=1 && PF00083:Sugar (and other) transporter	G2-like
Niben261Chr15g0376007	181.132	200.229	151.998	512.477	584.578	418.262	177.786	505.106	-1.50537	2.96e-15	1.85e-13	Niben261Chr15	37619221	37621428	-	855	- && sp|P43287|PIP22_ARATH Aquaporin PIP2-2 OS=Arabidopsis thaliana OX=3702 GN=PIP2-2 PE=1 SV=2 && PF00230:Major intrinsic protein	C3H
Niben261Chr03g0390012	38.6018	41.9083	60.6007	155.775	102.815	141.944	47.0369	133.511	-1.50481	1.46e-06	2.42e-05	Niben261Chr03	39017026	39018120	+	408	- && sp|O64645|SOC1_ARATH MADS-box protein SOC1 OS=Arabidopsis thaliana OX=3702 GN=SOC1 PE=1 SV=1 && PF01486:K-box region	MIKC_MADS
Niben261Chr01g0970022	333.559	263.557	344.728	967.384	829.377	875.321	313.948	890.694	-1.50478	2.41e-22	3.08e-20	Niben261Chr01	97002273	97003395	+	315	- && sp|P47910|RR31_SPIOL 30S ribosomal protein S31, chloroplastic OS=Spinacia oleracea OX=3562 GN=RPS31 PE=1 SV=2 && PF17067:Ribosomal protein S31e	-
Niben261Chr09g1132019	86.1117	78.2289	112.26	319.451	188.984	276.318	92.2003	261.584	-1.50413	3.37e-09	9.38e-08	Niben261Chr09	113218260	113218887	-	543	- && - && -	-
Niben261Chr01g1095007	22.7652	15.832	23.8429	55.3114	61.6892	59.6165	20.8134	58.8723	-1.50317	0.000328171	0.00281687	Niben261Chr01	109579484	109580244	+	588	- && sp|Q9C9B1|LTG10_ARATH Non-specific lipid transfer protein GPI-anchored 10 OS=Arabidopsis thaliana OX=3702 GN=LTPG10 PE=3 SV=1 && PF14368:Probable lipid transfer	-
Niben261Chr10g1326024	180.142	114.549	151.005	470.711	435.741	355.806	148.565	420.753	-1.5023	5.96e-13	2.89e-11	Niben261Chr10	132684096	132686775	-	807	- && - && PF00226:DnaJ domain	-
Niben261Chr06g0676002	11.8775	14.9007	17.8822	48.5385	43.0845	35.0129	14.8868	42.212	-1.50166	0.0022736	0.0141756	Niben261Chr06	67625574	67627354	-	454	- && sp|A7PHN8|CSPL4_VITVI CASP-like protein 1F1 OS=Vitis vinifera OX=29760 GN=VIT_17s0000g00560 PE=2 SV=2 && PF04535:Domain of unknown function (DUF588)	-
novel.794	25.7345	22.3511	27.8167	77.8874	76.3771	60.5628	25.3008	71.6091	-1.50082	8.33e-05	0.000862232	Niben261Chr03	88643035	88644616	+	1483	- && - && -	-
Niben261Chr01g0233006	1151.13	942.472	1063	3280.3	2929.75	2709.24	1052.2	2973.1	-1.49853	4.66e-33	1.31e-30	Niben261Chr01	23293564	23295071	-	702	- && - && PF04832:SOUL heme-binding protein	-
novel.5456	7.91832	13.0381	16.8887	30.4777	46.0221	30.2814	12.6151	35.5937	-1.49749	0.00652569	0.0332915	Niben261Chr16	21707755	21715838	-	1047	- && sp|Q9S7R3|LSH10_ARATH Protein LIGHT-DEPENDENT SHORT HYPOCOTYLS 10 OS=Arabidopsis thaliana OX=3702 GN=LSH10 PE=1 SV=1 && -	NF-YA
Niben261Chr09g1343008	3748.34	2338.48	3800.95	11063.4	8863.66	7936.56	3295.92	9287.87	-1.49471	5.99e-19	5.54e-17	Niben261Chr09	134288469	134292042	+	1233	- && sp|Q944G9|ALFP2_ARATH Fructose-bisphosphate aldolase 2, chloroplastic OS=Arabidopsis thaliana OX=3702 GN=FBA2 PE=1 SV=2 && PF00274:Fructose-bisphosphate aldolase class-I	FAR1
Niben261Chr08g0310007	43.5508	39.1144	33.7774	93.6907	152.754	81.3812	38.8142	109.275	-1.49389	1.76e-05	0.000221067	Niben261Chr08	30985658	31001991	+	2619	- && sp|Q5N8X6|BGAL3_ORYSJ Beta-galactosidase 3 OS=Oryza sativa subsp. japonica OX=39947 GN=Os01g0875500 PE=3 SV=1 && PF17834:Beta-sandwich domain in beta galactosidase|PF02140:Galactose binding lectin domain|PF01301:Glycosyl hydrolases family 35	MYB_related
novel.888	50.4793	79.1602	47.6858	232.533	135.129	133.427	59.1084	167.03	-1.49364	2.03e-06	3.25e-05	Niben261Chr03	171245833	171249969	+	2923	- && sp|P93756|SD31_ARATH G-type lectin S-receptor-like serine/threonine-protein kinase SD3-1 OS=Arabidopsis thaliana OX=3702 GN=SD31 PE=3 SV=1 && PF00954:S-locus glycoprotein domain|PF07714:Protein tyrosine and serine/threonine kinase	MYB_related
Niben261Chr06g1137004	250.417	186.259	282.141	707.76	667.81	647.265	239.606	674.278	-1.49357	1.06e-17	8.52e-16	Niben261Chr06	113755089	113770790	-	915	- && - && PF00300:Histidine phosphatase superfamily (branch 1)	-
Niben261Chr08g0105035	14.8469	14.9007	24.8363	76.7586	43.0845	34.0666	18.1946	51.3032	-1.49214	0.00244407	0.0150075	Niben261Chr08	10530170	10531287	-	654	- && sp|Q9C9U3|DOX2_ARATH Alpha-dioxygenase 2 OS=Arabidopsis thaliana OX=3702 GN=DOX2 PE=2 SV=1 && PF03098:Animal haem peroxidase	-
Niben261Chr17g0693015	37.612	31.6641	26.8232	94.8195	94.9817	80.4349	32.0331	90.0787	-1.49084	1.47e-05	0.000188787	Niben261Chr17	69292645	69295091	-	447	- && - && -	-
Niben261Chr16g0490005	37.612	13.9694	22.8494	49.6673	70.5019	88.0053	24.8103	69.3915	-1.48982	0.000731191	0.00559968	Niben261Chr16	48986295	48992964	+	669	- && sp|D7SMN6|FULL_VITVI Agamous-like MADS-box protein FUL-L OS=Vitis vinifera OX=29760 GN=FULL PE=2 SV=1 && PF00319:SRF-type transcription factor (DNA-binding and dimerisation domain)|PF01486:K-box region	MIKC_MADS
Niben261Chr07g0671006	127.683	85.6792	82.4567	296.875	274.174	259.284	98.6063	276.778	-1.48918	9.69e-11	3.44e-09	Niben261Chr07	67101733	67112252	-	1479	- && sp|Q9T071|HXKL2_ARATH Probable hexokinase-like 2 protein OS=Arabidopsis thaliana OX=3702 GN=At4g37840 PE=3 SV=1 && PF03727:Hexokinase|PF00349:Hexokinase	G2-like
Niben261Chr08g0368041	45.5303	62.3968	38.7447	97.0771	205.631	108.824	48.8906	137.177	-1.48821	1.86e-05	0.000231992	Niben261Chr08	36657401	36659407	-	948	- && sp|A0A0B6VQ48|PAR1_ROSHC Phenylacetaldehyde reductase OS=Rosa hybrid cultivar OX=128735 GN=PAR PE=1 SV=1 && -	NAC
Niben261Chr19g0525001	48.4997	84.7479	52.653	217.859	131.212	173.172	61.9669	174.081	-1.48601	7.56e-07	1.34e-05	Niben261Chr19	52557696	52559503	+	996	- && sp|Q9LSL1|BH093_ARATH Transcription factor bHLH93 OS=Arabidopsis thaliana OX=3702 GN=BHLH93 PE=1 SV=1 && PF00010:Helix-loop-helix DNA-binding domain	bHLH
Niben261Chr06g0012007	345.437	366.931	306.977	915.459	1019.34	919.797	339.782	951.532	-1.48535	1.76e-25	2.89e-23	Niben261Chr06	1230485	1231042	-	558	- && - && PF05421:Protein of unknown function (DUF751)	-
Niben261Chr16g0231004	36.6222	42.8396	41.7251	95.9483	136.108	106.931	40.3956	112.996	-1.48484	2.46e-06	3.86e-05	Niben261Chr16	23085745	23094440	-	1077	- && sp|Q9FXJ2|GDL7_ARATH GDSL esterase/lipase At1g28580 OS=Arabidopsis thaliana OX=3702 GN=At1g28580 PE=2 SV=1 && PF00657:GDSL-like Lipase/Acylhydrolase	B3
Niben261Chr14g0213009	32.6631	18.6259	22.8494	53.0538	69.5227	84.2201	24.7128	68.9322	-1.48468	0.00028213	0.00247845	Niben261Chr14	21361663	21366908	-	480	- && sp|Q6NPF4|MD20A_ARATH Mediator of RNA polymerase II transcription subunit 20a OS=Arabidopsis thaliana OX=3702 GN=MED20A PE=1 SV=1 && PF08612:TATA-binding related factor (TRF) of subunit 20 of Mediator complex	-
Niben261Chr10g0394019	33.6529	37.2518	30.7971	98.2059	90.0858	96.5219	33.9006	94.9379	-1.48434	6.67e-06	9.44e-05	Niben261Chr10	39441923	39444768	+	732	- && - && PF13855:Leucine rich repeat	-
novel.4906	27.7141	30.7328	54.64	121.911	83.2314	110.716	37.6956	105.286	-1.48226	3.06e-05	0.000360501	Niben261Chr14	150152460	150153785	-	631	- && - && -	-
novel.6535	57.4078	72.6411	77.4894	257.367	166.463	157.085	69.1794	193.638	-1.48195	8.41e-08	1.82e-06	Niben261Scf00885	1	1474	+	692	- && sp|Q8L7B2|SCP20_ARATH Serine carboxypeptidase-like 20 OS=Arabidopsis thaliana OX=3702 GN=SCPL20 PE=2 SV=2 && PF00450:Serine carboxypeptidase	MYB_related
Niben261Chr06g1241008	137.581	105.236	113.254	344.285	359.364	290.512	118.69	331.387	-1.4816	6.24e-13	3.01e-11	Niben261Chr06	124105718	124110596	+	1461	- && sp|Q2QQ96|CCA21_ORYSJ Cyclin-A2-1 OS=Oryza sativa subsp. japonica OX=39947 GN=CYCA2-1 PE=2 SV=1 && PF00134:Cyclin, N-terminal domain|PF02984:Cyclin, C-terminal domain	B3
Niben261Chr01g0731001	24860.6	18223.6	26647.4	71898	65207.4	57317	23243.9	64807.5	-1.47932	2.71e-26	4.85e-24	Niben261Chr01	72992621	72994282	-	1002	- && sp|Q40459|PSBO_TOBAC Oxygen-evolving enhancer protein 1, chloroplastic OS=Nicotiana tabacum OX=4097 GN=PSBO PE=2 SV=1 && PF01716:Manganese-stabilising protein / photosystem II polypeptide	Nin-like
Niben261Chr16g0551002	17.8162	28.8702	36.7578	51.9249	94.0026	86.1127	27.8147	77.3467	-1.47833	0.000295174	0.00257142	Niben261Chr16	55107198	55109728	-	1605	- && sp|Q9ZPY9|P4KG4_ARATH Phosphatidylinositol 4-kinase gamma 4 OS=Arabidopsis thaliana OX=3702 GN=PI4KG4 PE=1 SV=1 && PF00240:Ubiquitin family|PF00454:Phosphatidylinositol 3- and 4-kinase	bHLH
Niben261Chr15g1142016	30.6835	9.31296	17.8822	75.6298	37.2093	48.261	19.2929	53.7	-1.47722	0.00356671	0.0203792	Niben261Chr15	114167479	114169040	+	237	- && - && -	-
Niben261Chr12g0042001	147.479	192.778	160.939	501.189	431.824	463.684	167.066	465.566	-1.47698	3.11e-16	2.13e-14	Niben261Chr12	4204962	4205575	+	471	- && - && -	-
Niben261Chr06g1049007	48.4997	40.977	60.6007	178.351	112.607	126.803	50.0258	139.254	-1.47595	1.45e-06	2.41e-05	Niben261Chr06	104860668	104862263	+	1596	- && sp|Q9FMA1|PP433_ARATH Pentatricopeptide repeat-containing protein At5g56310 OS=Arabidopsis thaliana OX=3702 GN=PCMP-E13 PE=2 SV=1 && PF13041:PPR repeat family|PF01535:PPR repeat	FAR1
Niben261Chr13g0231009	10.8877	20.4885	13.9084	47.4097	35.251	43.5295	15.0949	42.0634	-1.47385	0.00316089	0.0184859	Niben261Chr13	23180156	23189433	-	1581	- && sp|P26792|INV1_DAUCA Beta-fructofuranosidase, insoluble isoenzyme 1 OS=Daucus carota OX=4039 GN=INV1 PE=1 SV=1 && PF00251:Glycosyl hydrolases family 32 N-terminal domain|PF08244:Glycosyl hydrolases family 32 C terminal	-
Niben261Chr08g0248008	265.264	297.083	231.475	860.148	777.479	568.722	264.607	735.45	-1.47328	7.1e-16	4.7e-14	Niben261Chr08	24825572	24832252	+	837	- && - && PF04982:HPP family	-
Niben261Chr07g1161005	8.90811	16.7633	10.928	37.2505	39.1677	25.5499	12.1998	33.9894	-1.47305	0.00799145	0.0389769	Niben261Chr07	116112109	116113693	-	1185	- && sp|O80919|TBL34_ARATH Protein trichome birefringence-like 34 OS=Arabidopsis thaliana OX=3702 GN=TBL34 PE=2 SV=2 && PF13839:GDSL/SGNH-like Acyl-Esterase family found in Pmr5 and Cas1p|PF14416:PMR5 N terminal Domain	BES1
Niben261Chr18g0270006	24.7448	20.4885	7.94763	63.213	65.606	18.9259	17.727	49.2483	-1.47004	0.00936683	0.0442662	Niben261Chr18	26969454	26969879	+	426	- && sp|Q00451|PRF1_SOLLC 36.4 kDa proline-rich protein OS=Solanum lycopersicum OX=4081 GN=TPRP-F1 PE=2 SV=1 && PF14547:Hydrophobic seed protein	Trihelix
Niben261Chr06g1428009	585.956	454.472	420.231	1491.15	1447.25	1108.11	486.886	1348.84	-1.46981	1.95e-19	1.92e-17	Niben261Chr06	142836557	142848240	+	1254	- && sp|P46312|FAD6C_ARATH Omega-6 fatty acid desaturase, chloroplastic OS=Arabidopsis thaliana OX=3702 GN=FAD6 PE=1 SV=2 && PF00487:Fatty acid desaturase	-
Niben261Chr12g0327006	9.8979	20.4885	16.8887	55.3114	40.1469	35.9591	15.7584	43.8058	-1.46927	0.00329277	0.0190851	Niben261Chr12	32739452	32741369	-	771	- && - && PF03107:C1 domain	LBD
Niben261Chr06g0855002	228.642	159.252	171.867	600.523	551.286	397.443	186.587	516.417	-1.46833	9.55e-13	4.5e-11	Niben261Chr06	85550684	85553838	-	918	- && sp|Q9FJ82|DAPB3_ARATH Dihydrodipicolinate reductase-like protein CRR1, chloroplastic OS=Arabidopsis thaliana OX=3702 GN=DAPB3 PE=2 SV=1 && PF05173:Dihydrodipicolinate reductase, C-terminus|PF01113:Dihydrodipicolinate reductase, N-terminus	-
novel.6391	23.755	18.6259	16.8887	53.0538	60.71	50.1535	19.7565	54.6391	-1.46819	0.000644346	0.00502866	Niben261Chr19	31755152	31770790	-	2113	- && - && -	-
novel.985	11.8775	18.6259	16.8887	56.4402	39.1677	35.9591	15.7974	43.8557	-1.468	0.00276668	0.0166285	Niben261Chr03	57456506	57458498	-	809	- && - && -	-
novel.1882	379.09	341.786	437.12	1268.77	823.502	1110.95	385.998	1067.74	-1.46772	2.05e-17	1.61e-15	Niben261Chr06	9109896	9110763	+	652	- && sp|Q6V4H0|10HGO_CATRO 8-hydroxygeraniol dehydrogenase OS=Catharanthus roseus OX=4058 GN=10HGO PE=1 SV=1 && -	-
Niben261Scf01115g0000007	567.15	372.518	298.036	1250.71	924.358	1248.16	412.568	1141.08	-1.46771	3.82e-13	1.88e-11	Niben261Scf01115	19138	19458	-	216	- && - && -	-
novel.3685	47.5099	65.1907	29.8036	99.3347	122.399	172.225	47.5014	131.32	-1.46663	1.89e-05	0.000235603	Niben261Chr11	81299484	81300304	+	398	- && sp|Q948Z4|SNAK1_SOLTU Snakin-1 OS=Solanum tuberosum OX=4113 GN=SN1 PE=1 SV=1 && -	-
novel.3601	100.959	46.5648	21.856	155.775	135.129	176.957	56.4598	155.953	-1.46656	0.000165464	0.00155927	Niben261Chr10	130822407	130822720	-	262	- && - && -	-
Niben261Chr16g0098003	209.836	135.969	175.841	548.598	483.721	408.799	173.882	480.373	-1.46624	2.7e-13	1.36e-11	Niben261Chr16	9824783	9827909	-	621	- && sp|Q8LFP9|ABA4_ARATH Protein ABA DEFICIENT 4, chloroplastic OS=Arabidopsis thaliana OX=3702 GN=ABA4 PE=2 SV=1 && PF14108:Domain of unknown function (DUF4281)	G2-like
Niben261Scf00858g0000002	2052.82	1859.8	1910.41	5708.36	3780.67	6597.56	1941.01	5362.19	-1.46604	1.52e-19	1.49e-17	Niben261Scf00858	14276	15121	+	411	- && - && PF10950:Organ specific protein	-
Niben261Chr15g0976013	105.908	69.8472	109.28	270.913	291.8	223.325	95.0116	262.013	-1.46482	9.04e-10	2.77e-08	Niben261Chr15	97649526	97654325	-	1683	- && sp|Q8VYJ1|MENE_ARATH 2-succinylbenzoate--CoA ligase, chloroplastic/peroxisomal OS=Arabidopsis thaliana OX=3702 GN=AAE14 PE=1 SV=1 && PF00501:AMP-binding enzyme|PF13193:AMP-binding enzyme C-terminal domain	FAR1
Niben261Chr10g0298015	338.508	222.58	223.527	777.745	750.062	635.909	261.538	721.239	-1.4636	2.9e-15	1.82e-13	Niben261Chr10	29822933	29826409	+	1308	- && sp|Q84JH9|TBL25_ARATH Protein trichome birefringence-like 25 OS=Arabidopsis thaliana OX=3702 GN=TBL25 PE=2 SV=1 && PF14416:PMR5 N terminal Domain|PF13839:GDSL/SGNH-like Acyl-Esterase family found in Pmr5 and Cas1p	bZIP
Niben261Chr08g0285003	292.978	394.87	254.324	855.633	854.836	888.569	314.057	866.346	-1.46287	4.89e-18	4.11e-16	Niben261Chr08	28412284	28414439	-	1224	- && sp|Q93Z25|PLY22_ARATH Probable pectate lyase 22 OS=Arabidopsis thaliana OX=3702 GN=At5g63180 PE=2 SV=1 && PF00544:Pectate lyase	AP2
Niben261Chr04g0623002	25826.6	19919.5	26270.9	72315.6	70396.2	55666.6	24005.7	66126.2	-1.46185	6.81e-28	1.38e-25	Niben261Chr04	62382834	62384302	+	816	- && sp|P13869|CB12_PETHY Chlorophyll a-b binding protein, chloroplastic OS=Petunia hybrida OX=4102 PE=2 SV=1 && PF00504:Chlorophyll A-B binding protein	ERF
Niben261Chr19g1366001	66.3159	46.5648	55.6334	189.639	149.817	124.911	56.1714	154.789	-1.46143	3.74e-07	7.16e-06	Niben261Chr19	136624093	136625682	+	804	- && sp|Q2QDF6|DET2_GOSHI Steroid 5-alpha-reductase DET2 OS=Gossypium hirsutum OX=3635 GN=DET2 PE=1 SV=1 && PF02544:3-oxo-5-alpha-steroid 4-dehydrogenase	FAR1
novel.4742	56.418	50.29	35.7643	126.426	136.108	129.642	47.4908	130.725	-1.46048	7.85e-07	1.39e-05	Niben261Chr14	143214798	143215669	+	749	- && sp|O80506|FLZ3_ARATH FCS-Like Zinc finger 3 OS=Arabidopsis thaliana OX=3702 GN=FLZ3 PE=1 SV=1 && -	-
Niben261Chr07g0266005	21126.1	13652.8	21318.5	57909.9	50704.6	45701.2	18699.1	51438.6	-1.45989	1.5e-21	1.8e-19	Niben261Chr07	26593927	26594430	-	504	- && sp|P00289|PLAS_SPIOL Plastocyanin, chloroplastic OS=Spinacia oleracea OX=3562 GN=PETE PE=1 SV=2 && PF00127:Copper binding proteins, plastocyanin/azurin family	-
Niben261Chr05g1134006	9.8979	24.2137	20.8625	73.3722	55.814	22.711	18.3247	50.6324	-1.45982	0.00628517	0.0323093	Niben261Chr05	113458679	113468649	+	1443	- && sp|Q8VZP6|GUX8_ARATH Putative glucuronosyltransferase PGSIP8 OS=Arabidopsis thaliana OX=3702 GN=PGSIP8 PE=2 SV=1 && -	C2H2
Niben261Chr13g0942015	431.549	328.748	388.44	1155.89	1048.72	954.81	382.912	1053.14	-1.45971	2.81e-22	3.53e-20	Niben261Chr13	94279611	94282958	+	1365	- && sp|O81816|MO2_ARATH Monooxygenase 2 OS=Arabidopsis thaliana OX=3702 GN=MO2 PE=2 SV=1 && PF01494:FAD binding domain	-
Niben261Chr07g1136017	228.642	127.588	170.874	480.87	542.473	424.886	175.701	482.743	-1.45931	5.92e-12	2.48e-10	Niben261Chr07	113638171	113640172	+	1889	- && sp|Q9FF41|PMI15_ARATH Protein PLASTID MOVEMENT IMPAIRED 15 OS=Arabidopsis thaliana OX=3702 GN=PMI15 PE=2 SV=3 && PF05701:Weak chloroplast movement under blue light	-
Niben261Chr10g0408001	82.1526	66.122	44.7054	202.056	188.005	140.998	64.3267	177.02	-1.45871	3.53e-07	6.8e-06	Niben261Chr10	40858830	40862267	-	1299	- && sp|Q8RWW0|ALE2_ARATH Receptor-like serine/threonine-protein kinase ALE2 OS=Arabidopsis thaliana OX=3702 GN=ALE2 PE=1 SV=1 && PF07714:Protein tyrosine kinase	WRKY
Niben261Chr02g1037003	146.489	132.244	142.064	433.46	363.281	359.591	140.266	385.444	-1.45767	8.03e-15	4.8e-13	Niben261Chr02	103690725	103694759	+	1281	- && sp|F4HXY7|PSS1_ARATH CDP-diacylglycerol--serine O-phosphatidyltransferase 1 OS=Arabidopsis thaliana OX=3702 GN=PSS1 PE=1 SV=1 && PF03034:Phosphatidyl serine synthase	-
Niben261Chr06g0052022	40.5814	38.1831	30.7971	139.972	58.7516	102.2	36.5205	100.308	-1.45427	0.00010787	0.00107616	Niben261Chr06	5239473	5239913	+	441	- && sp|F4I1I4|SAU67_ARATH Auxin-responsive protein SAUR67 OS=Arabidopsis thaliana OX=3702 GN=SAUR67 PE=2 SV=1 && PF02519:Auxin responsive protein	NAC
Niben261Chr16g0554005	30.6835	18.6259	26.8232	93.6907	66.5851	48.261	25.3776	69.5123	-1.45213	0.000501391	0.00406641	Niben261Chr16	55468669	55476875	-	528	- && sp|Q8VY91|RR6_ARATH 30S ribosomal protein S6 alpha, chloroplastic OS=Arabidopsis thaliana OX=3702 GN=RPS6 PE=2 SV=1 && -	-
Niben261Chr18g1476031	438.477	508.488	636.804	1825.27	1362.06	1145.01	527.923	1444.12	-1.45122	8.03e-16	5.29e-14	Niben261Chr18	147566700	147570574	-	978	- && sp|Q9SW18|CHLM_ARATH Magnesium protoporphyrin IX methyltransferase, chloroplastic OS=Arabidopsis thaliana OX=3702 GN=CHLM PE=1 SV=1 && PF07109:Magnesium-protoporphyrin IX methyltransferase C-terminus	Trihelix
Niben261Chr02g0471001	13.8571	33.5267	14.9018	84.6602	42.1053	44.4758	20.7618	57.0804	-1.45035	0.00320677	0.0186999	Niben261Chr02	47138204	47139445	-	307	- && sp|Q682H0|HA22F_ARATH HVA22-like protein f OS=Arabidopsis thaliana OX=3702 GN=HVA22F PE=2 SV=1 && PF03134:TB2/DP1, HVA22 family	bHLH
novel.3651	13.8571	13.0381	13.9084	55.3114	19.5839	36.9054	13.6012	37.2669	-1.44988	0.00915	0.0434338	Niben261Chr11	52299221	52299891	+	596	- && - && -	-
Niben261Chr17g0725007	972.964	1158.53	1019.28	1631.12	3582.87	3383.94	1050.26	2865.98	-1.44838	4.01e-05	0.000457871	Niben261Chr17	72574972	72577484	-	546	- && - && -	NAC
Niben261Chr11g1317008	484.007	334.335	504.674	1380.53	1219.1	1009.69	441.006	1203.11	-1.44809	6.93e-17	5.13e-15	Niben261Chr11	131737762	131742233	+	2118	- && sp|Q8RWG2|CF107_ARATH Protein high chlorophyll fluorescent 107 OS=Arabidopsis thaliana OX=3702 GN=HCF107 PE=1 SV=1 && -	-
Niben261Chr14g0906035	1272.87	1283.33	1112.67	4270.26	3026.69	2713.97	1222.95	3336.97	-1.4477	1.43e-20	1.54e-18	Niben261Chr14	90582429	90586103	-	1221	- && sp|Q9SYX1|LIL31_ARATH Light-harvesting complex-like protein 3 isotype 1, chloroplastic OS=Arabidopsis thaliana OX=3702 GN=LIL3.1 PE=1 SV=1 && -	GATA
Niben261Chr10g0178017	64.3364	104.305	44.7054	194.154	191.922	196.829	71.1156	194.302	-1.4471	6.25e-07	1.13e-05	Niben261Chr10	17849727	17868766	-	1059	- && sp|Q8VYZ3|PME53_ARATH Probable pectinesterase 53 OS=Arabidopsis thaliana OX=3702 GN=PME53 PE=2 SV=1 && PF01095:Pectinesterase	Trihelix
Niben261Chr11g1319004	692.853	572.747	840.462	1916.71	2039.66	1783.76	702.021	1913.38	-1.44699	4.51e-23	6.19e-21	Niben261Chr11	131928417	131932252	-	1437	- && sp|P31593|GSA_TOBAC Glutamate-1-semialdehyde 2,1-aminomutase, chloroplastic OS=Nicotiana tabacum OX=4097 GN=GSA PE=2 SV=1 && PF00202:Aminotransferase class-III	TCP
Niben261Chr08g0063007	13.8571	23.2824	16.8887	58.6978	28.3966	60.5628	18.0094	49.219	-1.44672	0.00319711	0.0186593	Niben261Chr08	6293002	6296175	+	2127	- && sp|P69781|GAT12_ARATH GATA transcription factor 12 OS=Arabidopsis thaliana OX=3702 GN=GATA12 PE=2 SV=1 && PF00320:GATA zinc finger	GATA
Niben261Chr02g0772019	70.2751	86.6105	40.7316	182.866	166.463	190.205	65.8724	179.845	-1.4467	4.44e-07	8.34e-06	Niben261Chr02	77136725	77137552	-	432	- && sp|Q93VR4|ML423_ARATH MLP-like protein 423 OS=Arabidopsis thaliana OX=3702 GN=MLP423 PE=2 SV=1 && PF00407:Pathogenesis-related protein Bet v I family	-
novel.1597	19.7958	7.45037	18.8756	36.1217	62.6684	26.4962	15.3739	41.7621	-1.44623	0.00900405	0.0428684	Niben261Chr05	60018671	60020258	+	1053	- && - && -	-
Niben261Chr12g0373010	50001.2	36714.5	47494	128746	132258	104573	44736.6	121859	-1.44569	1.3e-27	2.52e-25	Niben261Chr12	37332836	37335082	-	855	- && sp|Q07473|CB4A_ARATH Chlorophyll a-b binding protein CP29.1, chloroplastic OS=Arabidopsis thaliana OX=3702 GN=LHCB4.1 PE=1 SV=1 && PF00504:Chlorophyll A-B binding protein	ERF
Niben261Chr12g0469008	70.2751	76.3663	70.5352	229.147	156.671	206.292	72.3922	197.37	-1.44525	1.03e-08	2.64e-07	Niben261Chr12	46937518	46940434	+	1920	- && sp|O22932|CIPKB_ARATH CBL-interacting serine/threonine-protein kinase 11 OS=Arabidopsis thaliana OX=3702 GN=CIPK11 PE=1 SV=1 && PF03822:NAF domain|PF00069:Protein kinase domain	YABBY
Niben261Chr03g1511049	76.2138	53.0839	38.7447	181.737	168.421	107.877	56.0141	152.679	-1.44508	5.89e-06	8.42e-05	Niben261Chr03	151030556	151031030	-	390	- && - && -	NF-YB
Niben261Chr04g1794002	1582.67	1393.22	1364.01	4464.42	3777.73	3574.15	1446.64	3938.76	-1.44484	8.21e-32	2.1e-29	Niben261Chr04	179343928	179349715	+	2469	- && sp|Q9M1L7|PRK3_ARATH Pollen receptor-like kinase 3 OS=Arabidopsis thaliana OX=3702 GN=PRK3 PE=1 SV=1 && PF00504:Chlorophyll A-B binding protein|PF00069:Protein kinase domain	Trihelix
Niben261Chr11g0000010	169.254	164.839	164.913	546.341	440.637	372.84	166.336	453.272	-1.44477	5.24e-14	2.86e-12	Niben261Chr11	49639	52610	-	822	- && - && -	MYB_related
Niben261Chr16g0858006	23.755	22.3511	16.8887	80.145	57.7724	34.0666	20.9983	57.328	-1.44392	0.00167616	0.0110968	Niben261Chr16	85813974	85820597	-	1491	- && sp|Q7XJR2|ANTR3_ARATH Probable anion transporter 3, chloroplastic OS=Arabidopsis thaliana OX=3702 GN=ANTR3 PE=2 SV=2 && PF07690:Major Facilitator Superfamily	-
Niben261Chr06g1409027	75.2241	46.5648	79.4763	194.154	188.984	163.709	67.0884	182.282	-1.44367	9.39e-08	2.02e-06	Niben261Chr06	140962577	140968516	+	564	- && sp|Q92564|DCNL4_HUMAN DCN1-like protein 4 OS=Homo sapiens OX=9606 GN=DCUN1D4 PE=1 SV=2 && PF03556:Cullin binding	-
Niben261Chr12g0082006	242.499	176.015	266.246	724.692	592.412	544.119	228.253	620.407	-1.44275	2.45e-14	1.39e-12	Niben261Chr12	8277591	8278577	+	987	- && sp|Q84X53|MTEF1_ARATH Transcription termination factor MTEF1, chloroplastic OS=Arabidopsis thaliana OX=3702 GN=MTERF1 PE=2 SV=2 && PF02536:mTERF	E2F/DP
Niben261Chr11g0308009	1594.55	1115.69	1362.03	4319.93	3555.45	3189.01	1357.42	3688.13	-1.442	3.96e-22	4.9e-20	Niben261Chr11	30862553	30867596	-	609	- && sp|Q7XAB8|THF1_SOLTU Protein THYLAKOID FORMATION1, chloroplastic OS=Solanum tuberosum OX=4113 GN=THF1 PE=2 SV=1 && PF11264:Thylakoid formation protein	-
Niben261Chr17g1374010	149.458	184.397	107.293	462.809	347.614	389.873	147.049	400.099	-1.44174	4.29e-11	1.6e-09	Niben261Chr17	137397248	137401925	-	852	- && sp|Q940U6|FLU_ARATH Protein FLUORESCENT IN BLUE LIGHT, chloroplastic OS=Arabidopsis thaliana OX=3702 GN=FLU PE=1 SV=1 && PF13424:Tetratricopeptide repeat	-
Niben261Chr18g0461001	2030.06	1694.96	2048.5	5386.65	6126.81	4161.8	1924.51	5225.09	-1.44102	7.57e-24	1.09e-21	Niben261Chr18	46142958	46149024	+	3126	- && sp|Q9SZD6|PETS_ARATH Polyprotein of EF-Ts, chloroplastic OS=Arabidopsis thaliana OX=3702 GN=PETs PE=1 SV=1 && PF00575:S1 RNA binding domain|PF00889:Elongation factor TS	-
Niben261Chr02g0594003	75.2241	39.1144	63.581	173.836	168.421	140.051	59.3065	160.769	-1.44035	7.89e-07	1.39e-05	Niben261Chr02	59422917	59427633	+	1068	- && sp|Q9FFH0|GLK2_ARATH Transcription activator GLK2 OS=Arabidopsis thaliana OX=3702 GN=GLK2 PE=1 SV=1 && -	G2-like
Niben261Chr16g0423003	34377.4	32437	31290.8	102363	93005.7	70672	32701.7	88680.3	-1.43923	1.2e-28	2.52e-26	Niben261Chr16	42335317	42339219	+	1068	- && sp|P27141|CAHC_TOBAC Carbonic anhydrase, chloroplastic OS=Nicotiana tabacum OX=4097 PE=2 SV=1 && PF00484:Carbonic anhydrase	bHLH
Niben261Chr10g0228011	6204	5693.01	4887.79	15815.7	16781.4	12918.8	5594.94	15172	-1.43917	1.2e-29	2.75e-27	Niben261Chr10	22684600	22685043	+	444	- && sp|Q9S7N7|PSAG_ARATH Photosystem I reaction center subunit V, chloroplastic OS=Arabidopsis thaliana OX=3702 GN=PSAG PE=1 SV=1 && PF01241:Photosystem I psaG / psaK	-
Niben261Chr05g0749001	863.097	874.487	810.658	2202.3	1896.7	2807.65	849.414	2302.21	-1.43861	7.12e-23	9.5e-21	Niben261Chr05	74911114	74912276	+	441	- && sp|P85524|KIRO_ACTDE Kirola OS=Actinidia deliciosa OX=3627 PE=1 SV=1 && PF00407:Pathogenesis-related protein Bet v I family	-
novel.4907	899.719	687.297	720.254	2275.67	2216.89	1756.32	769.09	2082.96	-1.43736	7.13e-23	9.5e-21	Niben261Chr14	150698239	150699828	-	1590	- && sp|Q9T0A4|NDHS_ARATH NAD(P)H-quinone oxidoreductase subunit S, chloroplastic OS=Arabidopsis thaliana OX=3702 GN=ndhS PE=1 SV=1 && PF11623:NAD(P)H dehydrogenase subunit S	-
Niben261Chr02g0666013	157.377	105.236	134.116	469.582	296.696	308.492	132.243	358.256	-1.43701	8.07e-10	2.48e-08	Niben261Chr02	66626590	66627211	+	333	- && sp|G3CCC1|CABS_TOBAC Cis-abienol synthase, chloroplastic OS=Nicotiana tabacum OX=4097 GN=ABS PE=1 SV=1 && -	-
Niben261Chr19g1022004	67.3057	43.7709	66.5614	205.442	134.149	140.998	59.2127	160.196	-1.43536	1.08e-06	1.85e-05	Niben261Chr19	102194279	102195655	+	1275	- && - && -	MYB
Niben261Chr04g0257008	1224.37	1545.02	1075.91	2651.56	3555.45	4185.46	1281.77	3464.15	-1.43443	6.94e-18	5.73e-16	Niben261Chr04	25781733	25782476	-	444	- && sp|P85524|KIRO_ACTDE Kirola OS=Actinidia deliciosa OX=3627 PE=1 SV=1 && PF00407:Pathogenesis-related protein Bet v I family	-
Niben261Chr06g0899008	24.7448	23.2824	23.8429	62.0842	71.4811	60.5628	23.9567	64.7094	-1.43411	0.000241914	0.00217372	Niben261Chr06	89889078	89896691	+	345	- && - && -	-
Niben261Chr14g0674002	14.8469	39.1144	57.6203	99.3347	102.815	99.3608	37.1939	100.504	-1.43406	0.000328324	0.00281757	Niben261Chr14	67477318	67485637	+	936	- && sp|O22264|MYB12_ARATH Transcription factor MYB12 OS=Arabidopsis thaliana OX=3702 GN=MYB12 PE=1 SV=1 && PF00249:Myb-like DNA-binding domain	MYB
Niben261Chr04g0355011	276.151	193.71	240.416	821.769	515.056	582.917	236.759	639.914	-1.43396	1.08e-12	5.01e-11	Niben261Chr04	35519728	35521244	-	504	- && - && -	-
Niben261Chr17g0500001	37.612	13.0381	19.8691	32.7353	75.3979	81.3812	23.5064	63.1715	-1.43289	0.00343809	0.0197808	Niben261Chr17	50051309	50052992	-	1332	- && sp|O04496|AED3_ARATH Aspartyl protease AED3 OS=Arabidopsis thaliana OX=3702 GN=AED3 PE=1 SV=1 && PF14541:Xylanase inhibitor C-terminal|PF14543:Xylanase inhibitor N-terminal	Trihelix
Niben261Chr08g1319001	15.8366	7.45037	15.8953	29.3489	36.2302	39.7443	13.0608	35.1078	-1.43266	0.00866449	0.0415452	Niben261Chr08	131904789	131906490	+	762	- && sp|Q9FZ62|PPSP2_ARATH Inorganic pyrophosphatase 2 OS=Arabidopsis thaliana OX=3702 GN=At1g17710 PE=2 SV=1 && PF06888:Putative Phosphatase	TALE
Niben261Chr06g1392004	388.988	252.381	289.095	952.71	809.793	746.625	310.155	836.376	-1.43122	9.22e-16	5.97e-14	Niben261Chr06	139217709	139222101	+	642	- && sp|O82258|CRR6_ARATH Protein CHLORORESPIRATORY REDUCTION 6, chloroplastic OS=Arabidopsis thaliana OX=3702 GN=CRR6 PE=2 SV=1 && PF08847:Chlororespiratory reduction 6	-
Niben261Chr05g0015016	47.5099	35.3893	26.8232	88.0467	114.566	92.7367	36.5741	98.4497	-1.42956	3.19e-05	0.000373145	Niben261Chr05	1492307	1498322	-	2298	- && sp|Q93ZF5|PHO11_ARATH Phosphate transporter PHO1 homolog 1 OS=Arabidopsis thaliana OX=3702 GN=PHO1-H1 PE=2 SV=1 && PF03105:SPX domain|PF03124:EXS family	NAC
novel.3066	55.4282	70.7785	57.6203	129.812	170.38	193.99	61.2757	164.727	-1.42765	2.13e-07	4.3e-06	Niben261Chr09	34454785	34456695	-	1488	- && sp|Q9FVQ0|YUC10_ARATH Probable indole-3-pyruvate monooxygenase YUCCA10 OS=Arabidopsis thaliana OX=3702 GN=YUC10 PE=2 SV=1 && -	B3
Niben261Chr03g1837004	11.8775	29.8015	27.8167	42.8945	87.1482	56.7776	23.1652	62.2734	-1.42701	0.00205547	0.0130804	Niben261Chr03	183708901	183713257	+	1092	- && sp|Q6S4P4|RF2B_ORYSJ Transcription factor RF2b OS=Oryza sativa subsp. japonica OX=39947 GN=RF2b PE=1 SV=2 && PF00170:bZIP transcription factor	bZIP
Niben261Chr05g0837005	187.07	85.6792	133.123	397.339	373.073	319.847	135.291	363.419	-1.42667	6.27e-09	1.66e-07	Niben261Chr05	83649846	83651761	+	651	- && sp|Q9SR92|STR10_ARATH Rhodanese-like domain-containing protein 10 OS=Arabidopsis thaliana OX=3702 GN=STR10 PE=2 SV=1 && PF00581:Rhodanese-like domain	-
Niben261Chr10g1274004	475.099	466.579	383.473	1395.2	1115.3	1054.17	441.717	1188.22	-1.42664	1.63e-20	1.74e-18	Niben261Chr10	127463713	127466095	+	921	- && sp|Q682U6|DPD1_ARATH Exonuclease DPD1, chloroplastic/mitochondrial OS=Arabidopsis thaliana OX=3702 GN=DPD1 PE=1 SV=1 && PF00929:Exonuclease	GATA
Niben261Chr14g0027003	1322.36	1244.21	980.539	3904.53	3014.94	2610.82	1182.37	3176.76	-1.42545	1.06e-19	1.06e-17	Niben261Chr14	2717951	2720927	-	639	- && sp|O22773|TL16_ARATH Thylakoid lumenal 16.5 kDa protein, chloroplastic OS=Arabidopsis thaliana OX=3702 GN=At4g02530 PE=1 SV=3 && -	-
Niben261Chr03g1667004	1555.95	1265.63	1356.06	3787.13	4199.76	3228.75	1392.55	3738.55	-1.42483	1.02e-27	2e-25	Niben261Chr03	166773593	166784494	-	2622	- && sp|F4IY62|UGPA3_ARATH UTP--glucose-1-phosphate uridylyltransferase 3, chloroplastic OS=Arabidopsis thaliana OX=3702 GN=UGP3 PE=1 SV=1 && -	-
Niben261Chr13g0631001	405.814	390.213	401.355	1084.78	1163.28	966.165	399.127	1071.41	-1.42452	2.51e-25	4.04e-23	Niben261Chr13	63098747	63102808	+	2970	- && - && PF14309:Domain of unknown function (DUF4378)|PF12552:Protein of unknown function (DUF3741)	MYB
Niben261Chr04g1115024	1693.53	1222.79	1619.33	4270.26	4273.2	3618.63	1511.88	4054.03	-1.42317	3.31e-25	5.31e-23	Niben261Chr04	111549272	111551017	-	831	- && sp|Q08935|ROC1_NICSY 29 kDa ribonucleoprotein A, chloroplastic OS=Nicotiana sylvestris OX=4096 PE=2 SV=1 && PF00076:RNA recognition motif. (a.k.a. RRM, RBD, or RNP domain)	NF-YA
novel.1923	463.222	452.61	453.015	1231.52	1335.62	1102.43	456.282	1223.19	-1.42255	1.44e-26	2.63e-24	Niben261Chr06	43936563	43937844	+	1166	- && - && -	-
Niben261Chr08g0487001	123.724	73.5724	77.4894	248.337	236.965	248.875	91.5952	244.726	-1.41899	6.76e-09	1.78e-07	Niben261Chr08	48693796	48697473	-	3678	- && sp|Q9LYN8|EMS1_ARATH Leucine-rich repeat receptor protein kinase EMS1 OS=Arabidopsis thaliana OX=3702 GN=EMS1 PE=1 SV=1 && PF08263:Leucine rich repeat N-terminal domain|PF13855:Leucine rich repeat|PF07714:Protein tyrosine kinase	STAT
novel.1723	120.754	98.7174	148.025	309.292	404.407	267.801	122.499	327.167	-1.41853	6.36e-10	1.99e-08	Niben261Chr05	28316846	28331318	-	4300	- && sp|Q9LIE7|PP246_ARATH Pentatricopeptide repeat-containing protein At3g22150, chloroplastic OS=Arabidopsis thaliana OX=3702 GN=PCMP-E95 PE=2 SV=1 && -	bHLH
novel.2732	91.0607	85.6792	82.4567	257.367	243.819	192.098	86.3989	231.095	-1.41811	9.07e-10	2.78e-08	Niben261Chr08	6278553	6282751	-	1716	- && sp|Q94HW2|POLR1_ARATH Retrovirus-related Pol polyprotein from transposon RE1 OS=Arabidopsis thaliana OX=3702 GN=RE1 PE=2 SV=1 && -	WRKY
Niben261Chr01g1472001	12483.2	9207.72	11142.6	32757.9	30924.9	24036.8	10944.5	29239.8	-1.41773	1.2e-24	1.83e-22	Niben261Chr01	146645193	146646670	+	813	- && sp|P13869|CB12_PETHY Chlorophyll a-b binding protein, chloroplastic OS=Petunia hybrida OX=4102 PE=2 SV=1 && PF00504:Chlorophyll A-B binding protein	ERF
Niben261Chr10g0219001	26.7243	29.8015	15.8953	32.7353	68.5435	91.7904	24.1404	64.3564	-1.41737	0.00229571	0.0142865	Niben261Chr10	21947320	21948870	-	645	- && - && -	-
Niben261Chr12g0924006	1559.91	1105.45	1423.62	3745.37	4327.06	2846.45	1362.99	3639.62	-1.41714	1.01e-18	9.17e-17	Niben261Chr12	92388653	92394715	+	3117	- && sp|Q9SZD6|PETS_ARATH Polyprotein of EF-Ts, chloroplastic OS=Arabidopsis thaliana OX=3702 GN=PETs PE=1 SV=1 && PF00575:S1 RNA binding domain|PF00889:Elongation factor TS	-
Niben261Chr11g0963001	104.918	109.893	120.208	276.557	293.758	322.686	111.673	297.667	-1.41538	2.87e-12	1.26e-10	Niben261Chr11	96316747	96320016	-	1077	- && sp|Q96520|PER12_ARATH Peroxidase 12 OS=Arabidopsis thaliana OX=3702 GN=PER12 PE=1 SV=1 && PF00141:Peroxidase	NAC
Niben261Chr05g0663002	44.5406	24.2137	36.7578	91.4331	114.566	74.7572	35.1707	93.5853	-1.4142	8.72e-05	0.000896374	Niben261Chr05	66315455	66316425	-	870	- && sp|Q93VK0|PPCK2_ARATH Phosphoenolpyruvate carboxylase kinase 2 OS=Arabidopsis thaliana OX=3702 GN=PPCK2 PE=1 SV=2 && PF00069:Protein kinase domain	NAC
Niben261Chr03g1481006	18124	14882.1	15967.8	53100	36357.4	41059.7	16324.6	43505.7	-1.41414	5.76e-25	8.98e-23	Niben261Chr03	148132176	148132535	-	360	- && - && PF06596:Photosystem II reaction centre X protein (PsbX)	-
Niben261Chr12g0216013	17.8162	28.8702	27.8167	55.3114	93.0234	50.1535	24.8344	66.1628	-1.41344	0.000904216	0.00668128	Niben261Chr12	21662541	21674168	-	1500	- && sp|F4KFB3|PTST3_ARATH Protein PTST homolog 3, chloroplastic OS=Arabidopsis thaliana OX=3702 GN=PTST PE=1 SV=1 && -	E2F/DP
Niben261Chr12g1563007	11.8775	21.4198	21.856	40.6369	64.6268	41.6369	18.3844	48.9669	-1.41335	0.00294372	0.0175051	Niben261Chr12	156309007	156311846	-	1218	- && sp|Q8VYH6|B651B_ARATH Cytochrome b561 and DOMON domain-containing protein At4g17280 OS=Arabidopsis thaliana OX=3702 GN=At4g17280 PE=2 SV=1 && PF04526:Protein of unknown function (DUF568)|PF03188:Eukaryotic cytochrome b561	bZIP
Niben261Chr01g1149012	562.201	416.289	564.282	1795.93	1177.97	1133.66	514.257	1369.18	-1.41242	1.52e-14	8.83e-13	Niben261Chr01	114974536	114977183	+	369	- && sp|Q8H1Q1|TL203_ARATH Thylakoid lumenal protein TL20.3, chloroplastic OS=Arabidopsis thaliana OX=3702 GN=TL20.3 PE=1 SV=1 && PF00805:Pentapeptide repeats (8 copies)	-
Niben261Chr08g0176004	46361.8	30102.3	43228.2	107198	114602	96655.3	39897.4	106152	-1.41177	6.54e-23	8.77e-21	Niben261Chr08	17647295	17648609	-	834	- && sp|Q9SQL2|CB24_PEA Chlorophyll a-b binding protein P4, chloroplastic OS=Pisum sativum OX=3888 GN=lhcA-P4 PE=1 SV=1 && PF00504:Chlorophyll A-B binding protein	M-type_MADS
Niben261Chr19g0779002	206.866	145.282	172.861	597.137	393.636	405.96	175.003	465.577	-1.41088	2.93e-11	1.12e-09	Niben261Chr19	77927333	77936948	-	615	- && sp|Q0WWT7|STR11_ARATH Rhodanese-like domain-containing protein 11, chloroplastic OS=Arabidopsis thaliana OX=3702 GN=STR11 PE=2 SV=1 && -	-
Niben261Chr01g0034003	275.162	170.427	203.658	626.486	602.204	496.804	216.416	575.165	-1.41055	4.21e-13	2.07e-11	Niben261Chr01	3399682	3405997	+	1719	- && sp|Q9LD95|SIGF_ARATH RNA polymerase sigma factor sigF, chloroplastic OS=Arabidopsis thaliana OX=3702 GN=SIGF PE=1 SV=1 && PF04542:Sigma-70 region 2|PF04545:Sigma-70, region 4|PF04539:Sigma-70 region 3	bHLH
Niben261Chr03g0997004	581.007	525.251	564.282	1518.24	1552.02	1370.23	556.847	1480.16	-1.41046	2.59e-29	5.74e-27	Niben261Chr03	99707022	99709040	+	1515	- && sp|O65782|C83B1_ARATH Cytochrome P450 83B1 OS=Arabidopsis thaliana OX=3702 GN=CYP83B1 PE=1 SV=1 && PF00067:Cytochrome P450	bHLH
Niben261Chr05g0891006	49.4895	70.7785	45.6989	178.351	128.274	135.32	55.3223	147.315	-1.40883	1.62e-06	2.65e-05	Niben261Chr05	89082846	89093738	-	1581	- && sp|Q8BKU8|TM87B_MOUSE Transmembrane protein 87B OS=Mus musculus OX=10090 GN=Tmem87b PE=2 SV=1 && PF06814:Lung seven transmembrane receptor	GRF
Niben261Chr13g0010023	15.8366	18.6259	24.8363	58.6978	38.1885	60.5628	19.7663	52.483	-1.4086	0.00179914	0.011737	Niben261Chr13	1084870	1087683	-	783	- && sp|I1LPE9|NAC6_SOYBN NAC domain-containing protein 6 OS=Glycine max OX=3847 GN=NAC6 PE=2 SV=1 && PF02365:No apical meristem (NAM) protein	NAC
Niben261Chr15g1118005	81.1628	31.6641	78.4828	235.92	141.983	129.642	63.7699	169.182	-1.40784	4.95e-05	0.000551056	Niben261Chr15	111810356	111813101	-	741	- && sp|Q6L4S3|HIRL1_ORYSJ Hypersensitive-induced response protein-like protein 1 OS=Oryza sativa subsp. japonica OX=39947 GN=HIRL1 PE=2 SV=1 && PF01145:SPFH domain / Band 7 family	-
novel.618	29.6937	26.0763	38.7447	79.0162	78.3355	92.7367	31.5049	83.3628	-1.40631	7.54e-05	0.000788989	Niben261Chr02	54779856	54780639	-	633	- && - && -	-
Niben261Scf00758g0000002	6.92853	15.832	22.8494	30.4777	35.251	54.885	15.2033	40.2046	-1.40579	0.0104154	0.0482907	Niben261Scf00758	754	1185	-	432	- && sp|Q9FKU8|BBE26_ARATH Berberine bridge enzyme-like 26 OS=Arabidopsis thaliana OX=3702 GN=At5g44400 PE=2 SV=1 && PF08031:Berberine and berberine like	-
Niben261Chr06g0436011	801.73	665.877	734.162	2548.84	1745.9	1535.83	733.923	1943.52	-1.4045	1.74e-16	1.23e-14	Niben261Chr06	43627658	43631350	-	495	- && sp|P82137|RR17_SPIOL 30S ribosomal protein S17, chloroplastic OS=Spinacia oleracea OX=3562 GN=RPS17 PE=1 SV=2 && PF00366:Ribosomal protein S17	HD-ZIP
Niben261Chr11g1211008	73.2445	63.3281	101.332	239.306	178.213	211.97	79.3016	209.83	-1.40425	4.65e-08	1.06e-06	Niben261Chr11	121163634	121164164	+	531	- && sp|Q9ZQ80|NDRP1_ARATH Nodulin-related protein 1 OS=Arabidopsis thaliana OX=3702 GN=NRP1 PE=1 SV=1 && -	-
Niben261Chr18g0573013	158.366	167.633	237.435	524.893	597.308	369.054	187.812	497.085	-1.40423	1.12e-10	3.93e-09	Niben261Chr18	57318148	57321166	+	1320	- && sp|Q43082|HEM3_PEA Porphobilinogen deaminase, chloroplastic OS=Pisum sativum OX=3888 GN=HEMC PE=1 SV=1 && PF01379:Porphobilinogen deaminase, dipyromethane cofactor binding domain|PF03900:Porphobilinogen deaminase, C-terminal domain	-
novel.6656	102.938	56.8091	66.5614	266.398	123.378	209.131	75.4362	199.636	-1.4035	7.31e-06	0.000102569	Niben261Scf09993	1	1041	+	341	- && sp|Q7DM39|PSBP1_TOBAC Oxygen-evolving enhancer protein 2-1, chloroplastic OS=Nicotiana tabacum OX=4097 GN=PSBP1 PE=3 SV=2 && PF01789:PsbP	WRKY
Niben261Chr12g0682002	41.5712	65.1907	71.5287	165.934	118.482	187.366	59.4302	157.261	-1.40322	2.9e-06	4.47e-05	Niben261Chr12	68118674	68120155	-	1440	- && sp|Q9M2U3|ALPL_ARATH Protein ALP1-like OS=Arabidopsis thaliana OX=3702 GN=At3g55350 PE=2 SV=1 && PF13359:DDE superfamily endonuclease	SBP
Niben261Chr15g0661008	35.6324	24.2137	18.8756	91.4331	44.0637	72.8646	26.2406	69.4538	-1.40209	0.00103041	0.00743686	Niben261Chr15	66162375	66164786	-	1503	- && sp|A0A068Q5V6|C7150_PRUMU Cytochrome P450 71AU50 OS=Prunus mume OX=102107 GN=CYP71AU50 PE=2 SV=1 && PF00067:Cytochrome P450	MYB
Niben261Chr12g0479002	145.499	134.107	93.3846	344.285	347.614	294.297	124.33	328.732	-1.40165	8.07e-11	2.9e-09	Niben261Chr12	47906169	47911231	-	447	- && sp|P35135|UBC4_SOLLC Ubiquitin-conjugating enzyme E2-17 kDa OS=Solanum lycopersicum OX=4081 PE=2 SV=1 && PF00179:Ubiquitin-conjugating enzyme	MYB_related
Niben261Chr07g1477003	929.413	659.358	720.254	2332.11	1954.47	1803.63	769.675	2030.07	-1.39913	2.8e-20	2.94e-18	Niben261Chr07	147760611	147763162	-	564	- && - && -	-
Niben261Scf02589g0000007	61.367	70.7785	24.8363	169.32	148.837	96.5219	52.3273	138.227	-1.39762	0.000113605	0.00112517	Niben261Scf02589	91852	95197	+	1575	- && sp|Q9FN89|RIBA3_ARATH Monofunctional riboflavin biosynthesis protein RIBA 3, chloroplastic OS=Arabidopsis thaliana OX=3702 GN=RIBA3 PE=1 SV=1 && PF00925:GTP cyclohydrolase II|PF00926:3,4-dihydroxy-2-butanone 4-phosphate synthase	C3H
Niben261Chr12g0813009	561.211	547.602	481.825	1317.31	1529.5	1343.74	530.213	1396.85	-1.39758	4.16e-26	7.37e-24	Niben261Chr12	81364974	81373763	-	1401	- && sp|Q6VAB2|U71E1_STERE UDP-glycosyltransferase 71E1 OS=Stevia rebaudiana OX=55670 GN=UGT71E1 PE=2 SV=1 && PF00201:UDP-glucoronosyl and UDP-glucosyl transferase	bHLH
Niben261Chr06g0876007	142.53	97.7861	115.241	322.838	291.8	320.793	118.519	311.81	-1.39653	2.91e-11	1.11e-09	Niben261Chr06	87667609	87669211	+	1059	- && sp|Q39110|GAOX1_ARATH Gibberellin 20 oxidase 1 OS=Arabidopsis thaliana OX=3702 GN=GA20OX1 PE=2 SV=2 && PF14226:non-haem dioxygenase in morphine synthesis N-terminal|PF03171:2OG-Fe(II) oxygenase superfamily	WRKY
Niben261Chr09g1362004	52.4589	44.7022	27.8167	120.782	91.065	117.34	41.6593	109.729	-1.39575	2.89e-05	0.000344024	Niben261Chr09	136241569	136242996	-	786	- && sp|F1B281|EBIII_PETHY MYB-like transcription factor 4 OS=Petunia hybrida OX=4102 GN=MYB4 PE=2 SV=1 && PF00249:Myb-like DNA-binding domain	MYB
Niben261Chr04g1687008	10.8877	13.0381	13.9084	27.0913	40.1469	32.174	12.6114	33.1374	-1.39547	0.0099094	0.0463286	Niben261Chr04	168703901	168705728	+	687	- && - && PF00582:Universal stress protein family	-
novel.4684	17.8162	12.1068	47.6858	58.6978	80.2939	64.3479	25.8696	67.7799	-1.39413	0.00334374	0.0193361	Niben261Chr14	93136598	93138234	+	1096	- && - && -	-
Niben261Scf02321g0000001	20.7856	23.2824	35.7643	88.0467	51.8972	70.0257	26.6108	69.9899	-1.3939	0.000621641	0.00488193	Niben261Scf02321	4	2247	+	729	- && - && -	-
Niben261Scf01719g0000003	6030.79	4376.16	5549.43	17724.5	10522.4	13654.1	5318.79	13967	-1.39283	2.33e-17	1.82e-15	Niben261Scf01719	208	1767	+	507	- && sp|P49107|PSAN_ARATH Photosystem I reaction center subunit N, chloroplastic OS=Arabidopsis thaliana OX=3702 GN=PSAN PE=1 SV=2 && PF05479:Photosystem I reaction centre subunit N (PSAN or PSI-N)	MYB_related
Niben261Chr07g1458002	35.6324	16.7633	5.96072	54.1826	46.0221	52.9924	19.4522	51.0657	-1.39267	0.00915032	0.0434338	Niben261Chr07	145834083	145835868	-	861	- && sp|P81392|MYB06_ANTMA Myb-related protein 306 OS=Antirrhinum majus OX=4151 GN=MYB306 PE=2 SV=1 && PF00249:Myb-like DNA-binding domain	MYB
Niben261Chr19g0319003	32.6631	45.6335	46.6923	98.2059	107.711	122.072	41.663	109.33	-1.39237	1.05e-05	0.000140766	Niben261Chr19	31957158	31963329	-	1479	- && sp|Q9LVD9|DTX40_ARATH Protein DETOXIFICATION 40 OS=Arabidopsis thaliana OX=3702 GN=DTX40 PE=1 SV=1 && PF01554:MatE	MYB_related
Niben261Chr17g1257011	274.172	242.137	207.632	706.631	677.602	515.73	241.314	633.321	-1.39116	9.41e-15	5.58e-13	Niben261Chr17	125698843	125702171	+	1017	- && sp|P19684|ROC5_NICSY 33 kDa ribonucleoprotein, chloroplastic OS=Nicotiana sylvestris OX=4096 PE=1 SV=1 && PF00076:RNA recognition motif. (a.k.a. RRM, RBD, or RNP domain)	NF-YA
Niben261Chr05g1381006	312.774	326.885	343.735	1039.63	803.918	736.216	327.798	859.921	-1.39032	1.45e-17	1.16e-15	Niben261Chr05	138154993	138161476	-	963	- && - && -	NAC
Niben261Chr04g0051001	90.0709	105.236	75.5025	224.632	259.486	226.164	90.2699	236.761	-1.39013	1.33e-09	3.97e-08	Niben261Chr04	5089581	5101311	+	852	- && sp|Q940U6|FLU_ARATH Protein FLUORESCENT IN BLUE LIGHT, chloroplastic OS=Arabidopsis thaliana OX=3702 GN=FLU PE=1 SV=1 && PF13424:Tetratricopeptide repeat	-
Niben261Chr12g0804001	335.539	215.129	287.108	784.518	740.27	669.976	279.259	731.588	-1.39001	2.99e-15	1.87e-13	Niben261Chr12	80428352	80435467	-	1302	- && sp|A6MVV9|CEMA_RHDSA Chloroplast envelope membrane protein OS=Rhodomonas salina OX=52970 GN=cemA PE=3 SV=1 && PF03040:CemA family	-
Niben261Chr10g1181001	15.8366	22.3511	31.7905	67.7282	62.6684	52.9924	23.3261	61.1297	-1.38909	0.00098716	0.00719129	Niben261Chr10	118082989	118085151	-	744	- && sp|Q6DBP8|GAT11_ARATH GATA transcription factor 11 OS=Arabidopsis thaliana OX=3702 GN=GATA11 PE=2 SV=1 && PF00320:GATA zinc finger	GATA
Niben261Chr14g1016010	29.6937	30.7328	19.8691	64.3418	60.71	85.1664	26.7652	70.0727	-1.3884	0.000395165	0.00331035	Niben261Chr14	101618115	101620293	+	1644	- && sp|P48731|ATH1_ARATH Homeobox protein ATH1 OS=Arabidopsis thaliana OX=3702 GN=ATH1 PE=1 SV=1 && PF07526:Associated with HOX	TALE
Niben261Chr16g1177005	74.2343	27.9389	54.64	141.1	156.671	111.663	52.271	136.478	-1.38694	4.55e-05	0.000511806	Niben261Chr16	117716541	117720297	-	1602	- && sp|Q9CA89|ROGFC_ARATH Rop guanine nucleotide exchange factor 12 OS=Arabidopsis thaliana OX=3702 GN=ROPGEF12 PE=1 SV=1 && PF03759:PRONE (Plant-specific Rop nucleotide exchanger)	bHLH
Niben261Chr06g0812013	20.7856	30.7328	19.8691	74.501	57.7724	54.885	23.7958	62.3861	-1.38554	0.000753836	0.0057421	Niben261Chr06	81232673	81244206	-	3642	- && sp|F4JTB3|DTX35_ARATH Protein DETOXIFICATION 35 OS=Arabidopsis thaliana OX=3702 GN=DTX35 PE=1 SV=1 && PF01554:MatE	MYB_related
Niben261Chr02g0707009	290.009	199.297	276.18	661.479	777.479	559.259	255.162	666.072	-1.38508	1.15e-13	5.98e-12	Niben261Chr02	70706244	70710013	+	1764	- && sp|Q38954|PHT21_ARATH Inorganic phosphate transporter 2-1, chloroplastic OS=Arabidopsis thaliana OX=3702 GN=PHT2-1 PE=1 SV=1 && PF01384:Phosphate transporter family	-
novel.1757	293.968	692.884	348.702	1223.62	750.062	1513.12	445.185	1162.27	-1.38427	0.00461613	0.0251556	Niben261Chr05	59882313	59883787	-	673	- && - && -	-
Niben261Chr05g0971027	634.455	606.274	492.753	1724.81	1356.18	1441.2	577.827	1507.4	-1.38268	2.68e-21	3.1e-19	Niben261Chr05	96942294	96945317	+	720	- && sp|P29302|PSAD_NICSY Photosystem I reaction center subunit II, chloroplastic OS=Nicotiana sylvestris OX=4096 GN=psaD PE=2 SV=1 && PF02531:PsaD	-
Niben261Chr13g0297012	107.887	134.107	104.313	181.737	390.698	329.31	115.435	300.582	-1.38195	1.96e-07	3.97e-06	Niben261Chr13	29781413	29786778	-	1833	- && sp|P42211|ASPRX_ORYSJ Aspartic proteinase OS=Oryza sativa subsp. japonica OX=39947 GN=RAP PE=2 SV=2 && PF00026:Eukaryotic aspartyl protease|PF03489:Saposin-like type B, region 2	WRKY
Niben261Chr04g1594005	355.335	309.19	304.99	1081.39	824.481	622.661	323.172	842.845	-1.38193	2.97e-13	1.48e-11	Niben261Chr04	159448209	159451981	-	1554	- && sp|B3H5Q1|BGL11_ARATH Beta-glucosidase 11 OS=Arabidopsis thaliana OX=3702 GN=BGLU11 PE=2 SV=2 && PF00232:Glycosyl hydrolase family 1	B3
Niben261Chr11g0476003	23.755	25.145	59.6072	94.8195	88.1274	99.3608	36.1691	94.1026	-1.38185	0.000352527	0.00300063	Niben261Chr11	47678161	47681953	-	1323	- && sp|A0A0C3VJP4|SCP1_MEDTR Serine carboxypeptidase 1 OS=Medicago truncatula OX=3880 GN=SCP1 PE=1 SV=3 && PF00450:Serine carboxypeptidase	C3H
Niben261Chr11g1282004	63.3466	63.3281	46.6923	132.07	161.567	158.031	57.789	150.556	-1.38183	5.06e-07	9.39e-06	Niben261Chr11	128206691	128214246	-	570	- && sp|Q9CAB7|PXG4_ARATH Probable peroxygenase 4 OS=Arabidopsis thaliana OX=3702 GN=PXG4 PE=1 SV=1 && PF05042:Caleosin related protein	-
Niben261Chr17g0041011	27.7141	13.0381	13.9084	37.2505	45.0429	59.6165	18.2202	47.3033	-1.38123	0.00478752	0.025926	Niben261Chr17	4140806	4143266	-	1038	- && sp|Q9SBJ1|PDK_ARATH [Pyruvate dehydrogenase (acetyl-transferring)] kinase, mitochondrial OS=Arabidopsis thaliana OX=3702 GN=PDK PE=1 SV=1 && PF10436:Mitochondrial branched-chain alpha-ketoacid dehydrogenase kinase|PF02518:Histidine kinase-, DNA gyras	-
Niben261Chr15g0993008	394.926	332.473	344.728	811.61	1102.57	875.321	357.376	929.834	-1.38031	4.64e-18	3.92e-16	Niben261Chr15	99302284	99304142	+	1710	- && sp|Q39085|DIM_ARATH Delta(24)-sterol reductase OS=Arabidopsis thaliana OX=3702 GN=DIM PE=1 SV=2 && PF01565:FAD binding domain	-
Niben261Chr16g0884013	27.7141	74.5037	48.6792	146.744	114.566	132.481	50.299	131.264	-1.38003	5.16e-05	0.000572132	Niben261Chr16	88481178	88482281	+	672	- && sp|Q03662|GSTX1_TOBAC Probable glutathione S-transferase OS=Nicotiana tabacum OX=4097 PE=2 SV=1 && PF00043:Glutathione S-transferase, C-terminal domain|PF02798:Glutathione S-transferase, N-terminal domain	-
Niben261Chr08g0104025	264.274	259.832	243.396	818.382	590.454	589.541	255.834	666.126	-1.37918	2.45e-15	1.55e-13	Niben261Chr08	10411715	10413985	+	993	- && sp|Q9SUC9|UGPI7_ARATH Uncharacterized GPI-anchored protein At4g28100 OS=Arabidopsis thaliana OX=3702 GN=At4g28100 PE=2 SV=1 && -	MYB_related
Niben261Chr07g1279002	132.632	192.778	115.241	435.718	345.655	365.269	146.884	382.214	-1.37712	2.77e-10	9.21e-09	Niben261Chr07	127916243	127920078	-	2115	- && sp|Q9LWM4|CIPK5_ORYSJ CBL-interacting protein kinase 5 OS=Oryza sativa subsp. japonica OX=39947 GN=CIPK5 PE=2 SV=1 && PF00069:Protein kinase domain|PF03822:NAF domain	YABBY
Niben261Chr10g0479016	6077.31	4029.72	6381.95	16357.5	14187.5	12269.6	5496.33	14271.6	-1.37663	2.21e-18	1.93e-16	Niben261Chr10	47875021	47878411	+	1152	- && sp|Q944G9|ALFP2_ARATH Fructose-bisphosphate aldolase 2, chloroplastic OS=Arabidopsis thaliana OX=3702 GN=FBA2 PE=1 SV=2 && PF00274:Fructose-bisphosphate aldolase class-I	FAR1
novel.2312	72.2547	54.0152	66.5614	208.829	189.963	102.2	64.2771	166.997	-1.37615	7.35e-06	0.000103014	Niben261Chr07	78208800	78212315	+	2158	- && - && -	-
Niben261Chr01g0054008	3496.93	2685.86	3919.17	8910.77	9697.93	7563.72	3367.32	8724.14	-1.3735	4.86e-22	6e-20	Niben261Chr01	5434385	5436942	+	1200	- && sp|Q9SDT1|POR_DAUCA Protochlorophyllide reductase, chloroplastic OS=Daucus carota OX=4039 GN=POR1 PE=2 SV=1 && PF00106:short chain dehydrogenase	C2H2
Niben261Chr06g0052002	19.7958	16.7633	12.9149	39.5081	43.0845	45.4221	16.4913	42.6716	-1.37229	0.00401141	0.0224201	Niben261Chr06	5237409	5239341	+	366	- && - && -	-
Niben261Chr01g0539001	176.183	144.351	137.097	436.847	419.095	329.31	152.543	395.084	-1.37225	4.23e-12	1.81e-10	Niben261Chr01	53946528	53952105	+	2249	- && sp|A5JTQ3|XYL2_MEDSV Beta-xylosidase/alpha-L-arabinofuranosidase 2 OS=Medicago sativa subsp. varia OX=36902 GN=Xyl2 PE=2 SV=1 && PF00933:Glycosyl hydrolase family 3 N terminal domain|PF14310:Fibronectin type III-like domain|PF01915:Glycosyl hydrolase	C2H2
Niben261Chr08g0079011	27.7141	24.2137	25.8298	68.857	48.9597	83.2738	25.9192	67.0302	-1.37164	0.000588918	0.00466576	Niben261Chr08	7906690	7907031	-	342	- && - && -	B3
Niben261Chr12g0770009	169.254	94.0609	76.4959	334.126	311.383	233.734	113.27	293.081	-1.37131	5.14e-07	9.53e-06	Niben261Chr12	76979459	76982164	+	648	- && sp|Q949G5|MOB1A_MEDSF MOB kinase activator-like 1A OS=Medicago sativa subsp. falcata OX=3878 GN=MOB1-A PE=2 SV=2 && PF03637:Mob1/phocein family	-
Niben261Chr18g0967003	367.212	342.717	296.049	1074.62	941.984	587.648	335.326	868.084	-1.37126	5.56e-12	2.34e-10	Niben261Chr18	96746984	96751333	-	717	- && sp|Q8VYM4|PSRP2_ARATH 30S ribosomal protein 2, chloroplastic OS=Arabidopsis thaliana OX=3702 GN=PSRP2 PE=2 SV=1 && PF00076:RNA recognition motif. (a.k.a. RRM, RBD, or RNP domain)	NF-YA
Niben261Chr01g0912007	196.968	141.557	127.162	474.097	411.261	319.847	155.229	401.735	-1.371	4.03e-10	1.3e-08	Niben261Chr01	91211882	91227100	-	1668	- && sp|F4JLP5|PLPD2_ARATH Dihydrolipoyl dehydrogenase 2, chloroplastic OS=Arabidopsis thaliana OX=3702 GN=LPD2 PE=2 SV=2 && PF07992:Pyridine nucleotide-disulphide oxidoreductase|PF02852:Pyridine nucleotide-disulphide oxidoreductase, dimerisation domain	-
Niben261Chr13g0799005	3716.66	2858.15	3216.8	9469.53	8576.75	7272.26	3263.87	8439.52	-1.37056	8.71e-26	1.49e-23	Niben261Chr13	79913163	79914198	-	438	- && sp|Q9SUI7|PSAH1_ARATH Photosystem I reaction center subunit VI-1, chloroplastic OS=Arabidopsis thaliana OX=3702 GN=PSAH1 PE=2 SV=1 && PF03244:Photosystem I reaction centre subunit VI	CPP
Niben261Chr11g1398006	197.958	115.481	140.077	366.861	430.845	372.84	151.172	390.182	-1.36948	1.82e-10	6.16e-09	Niben261Chr11	139706834	139710046	-	726	- && sp|Q9SFC6|GDIR_ARATH Rho GDP-dissociation inhibitor 1 OS=Arabidopsis thaliana OX=3702 GN=GDI1 PE=1 SV=1 && PF02115:RHO protein GDP dissociation inhibitor	MYB_related
Niben261Chr19g0616015	45.5303	39.1144	40.7316	128.684	105.753	89.8979	41.7921	108.111	-1.36944	1.5e-05	0.000192033	Niben261Chr19	61651605	61657642	-	1542	- && sp|Q84RR2|ARI2_ARATH Probable E3 ubiquitin-protein ligase ARI2 OS=Arabidopsis thaliana OX=3702 GN=ARI2 PE=2 SV=1 && PF01485:IBR domain, a half RING-finger domain	-
Niben261Chr14g0104016	587.935	333.404	372.545	1471.96	870.503	997.393	431.295	1113.29	-1.36782	2.13e-10	7.18e-09	Niben261Chr14	10461665	10481696	+	2454	- && sp|O65837|LCYE_SOLLC Lycopene epsilon cyclase, chloroplastic OS=Solanum lycopersicum OX=4081 GN=CRTL-E-1 PE=2 SV=1 && PF05834:Lycopene cyclase protein	-
Niben261Chr09g0374001	34.6427	35.3893	59.6072	128.684	99.8777	105.985	43.213	111.515	-1.36781	3.35e-05	0.000389003	Niben261Chr09	37460857	37474013	-	867	- && - && -	bHLH
Niben261Chr05g0698021	1002.66	795.327	980.539	2758.8	2507.71	1896.37	926.174	2387.63	-1.36611	2.46e-19	2.39e-17	Niben261Chr05	69853713	69858498	-	2163	- && sp|Q8RWG2|CF107_ARATH Protein high chlorophyll fluorescent 107 OS=Arabidopsis thaliana OX=3702 GN=HCF107 PE=1 SV=1 && -	-
Niben261Chr01g0815010	44.5406	37.2518	45.6989	138.843	112.607	77.596	42.4971	109.682	-1.36591	3.99e-05	0.000456069	Niben261Chr01	81506157	81511844	+	699	- && - && -	-
novel.5983	28.7039	28.8702	23.8429	48.5385	52.8764	107.877	27.139	69.7641	-1.3652	0.0013859	0.00948352	Niben261Chr18	64571079	64575842	+	510	- && - && -	-
Niben261Chr02g0541002	167.275	168.565	185.776	539.568	437.699	367.162	173.872	448.143	-1.36458	1.5e-12	6.83e-11	Niben261Chr02	54119231	54121291	-	534	- && sp|Q8VY88|LTD_ARATH Protein LHCP TRANSLOCATION DEFECT OS=Arabidopsis thaliana OX=3702 GN=LTD PE=1 SV=1 && -	-
Niben261Chr08g0146010	169.254	98.7174	101.332	322.838	393.636	233.734	123.101	316.736	-1.36391	1.2e-07	2.54e-06	Niben261Chr08	14674699	14679024	-	1533	- && - && -	-
Niben261Chr04g1126009	394.926	185.328	181.802	818.382	706.978	431.51	254.019	652.29	-1.36052	0.00296971	0.0176353	Niben261Chr04	112573671	112581358	-	2481	- && sp|O53732|UFAA1_MYCTU Tuberculostearic acid methyltransferase UfaA1 OS=Mycobacterium tuberculosis (strain ATCC 25618 / H37Rv) OX=83332 GN=ufaA1 PE=1 SV=3 && PF02353:Mycolic acid cyclopropane synthetase	-
Niben261Chr10g0384015	312.774	160.183	327.84	775.488	696.206	582.917	266.932	684.87	-1.36005	1.08e-09	3.26e-08	Niben261Chr10	38451320	38451937	+	618	- && sp|P0A4F0|RUBR4_RHOER Rubredoxin 4 OS=Rhodococcus erythropolis OX=1833 GN=rubA4 PE=3 SV=1 && PF00301:Rubredoxin	GeBP
Niben261Chr14g0224006	36.6222	37.2518	39.7381	85.789	107.711	97.4682	37.8707	96.9895	-1.35818	2.62e-05	0.000315916	Niben261Chr14	22438713	22441414	-	1983	- && - && -	WRKY
Niben261Chr08g0185006	324.651	300.809	302.01	843.216	845.044	688.901	309.157	792.387	-1.35746	3.24e-19	3.08e-17	Niben261Chr08	18562191	18565403	-	1284	- && sp|Q570R7|PIF7_ARATH Transcription factor PIF7 OS=Arabidopsis thaliana OX=3702 GN=BHLH72 PE=1 SV=2 && PF00010:Helix-loop-helix DNA-binding domain	bHLH
Niben261Chr03g0856010	4512.45	4313.76	4605.65	14651.9	10280.6	9479.02	4477.29	11470.5	-1.35711	6.13e-21	6.82e-19	Niben261Chr03	85562198	85575662	+	1326	- && sp|Q42961|PGKH_TOBAC Phosphoglycerate kinase, chloroplastic OS=Nicotiana tabacum OX=4097 PE=2 SV=1 && PF00162:Phosphoglycerate kinase	NAC
Niben261Chr08g1105010	227.652	173.221	151.005	496.673	532.681	383.249	183.959	470.868	-1.35565	2.63e-11	1.01e-09	Niben261Chr08	110521089	110527857	+	1305	- && sp|Q9LXR9|PGPP1_ARATH Phosphatidylglycerophosphate phosphatase 1, chloroplastic/mitochondrial OS=Arabidopsis thaliana OX=3702 GN=PGPP1 PE=1 SV=1 && PF09419:Mitochondrial PGP phosphatase	-
Niben261Chr04g1306007	35.6324	22.3511	39.7381	81.2738	112.607	55.8313	32.5739	83.2375	-1.35546	0.000579037	0.00459757	Niben261Chr04	130619528	130620004	+	270	- && sp|O64645|SOC1_ARATH MADS-box protein SOC1 OS=Arabidopsis thaliana OX=3702 GN=SOC1 PE=1 SV=1 && -	M-type_MADS
Niben261Chr18g0778002	557.252	519.663	521.563	1505.82	1364.02	1219.77	532.826	1363.2	-1.3548	1.77e-24	2.67e-22	Niben261Chr18	77865518	77871946	-	696	- && sp|Q9ASS6|PNSL5_ARATH Photosynthetic NDH subunit of lumenal location 5, chloroplastic OS=Arabidopsis thaliana OX=3702 GN=PNSL5 PE=1 SV=1 && PF00160:Cyclophilin type peptidyl-prolyl cis-trans isomerase/CLD	FAR1
Niben261Chr06g0605003	16626.5	12640.5	15923.1	40862.7	40261.5	34418.6	15063.4	38514.2	-1.35436	6.12e-28	1.25e-25	Niben261Chr06	60515940	60516530	-	591	- && sp|P80470|PSBY_SPIOL Photosystem II core complex proteins psbY, chloroplastic OS=Spinacia oleracea OX=3562 GN=PSBY PE=1 SV=2 && PF06298:Photosystem II protein Y (PsbY)	-
novel.5182	189.05	134.107	219.553	542.954	504.285	339.719	180.903	462.319	-1.35375	1.63e-09	4.79e-08	Niben261Chr15	93093474	93097060	-	1268	- && - && -	-
Niben261Chr14g0360002	9.8979	20.4885	19.8691	36.1217	38.1885	53.9387	16.7518	42.7497	-1.35197	0.00688027	0.0346816	Niben261Chr14	36044508	36052081	+	1719	- && - && -	-
Niben261Chr17g0762002	183.111	121.068	230.481	505.704	389.719	468.415	178.22	454.613	-1.35194	1e-09	3.04e-08	Niben261Chr17	76223169	76227631	+	1020	- && sp|F4HWB6|PILS1_ARATH Protein PIN-LIKES 1 OS=Arabidopsis thaliana OX=3702 GN=PILS1 PE=2 SV=1 && PF03547:Membrane transport protein	FAR1
novel.492	142.53	164.839	124.182	436.847	391.677	274.425	143.85	367.65	-1.35148	7.43e-10	2.3e-08	Niben261Chr02	86052176	86055441	+	1627	- && - && -	MYB
Niben261Chr14g1512023	80.173	65.1907	89.4108	232.533	181.151	185.473	78.2582	199.719	-1.3514	5.22e-08	1.18e-06	Niben261Chr14	151211500	151214258	-	381	- && - && -	-
Niben261Chr02g1466001	158.366	107.099	118.221	325.095	347.614	305.653	127.895	326.121	-1.35139	1.13e-10	3.97e-09	Niben261Chr02	146591831	146594525	+	702	- && - && PF07876:Stress responsive A/B Barrel Domain	-
Niben261Chr18g0311026	234.58	180.671	200.678	536.182	585.558	449.489	205.31	523.743	-1.35137	6.57e-14	3.53e-12	Niben261Chr18	31166241	31167324	-	312	- && sp|P81748|MIFH_TRITR Macrophage migration inhibitory factor homolog OS=Trichuris trichiura OX=36087 PE=1 SV=2 && PF01187:Macrophage migration inhibitory factor (MIF)	B3
Niben261Chr18g1463005	417.691	404.182	399.368	1159.28	1036.97	918.851	407.081	1038.37	-1.35024	1.34e-21	1.62e-19	Niben261Chr18	146332739	146340086	+	1548	- && sp|Q8H1Z0|CER3_ARATH Very-long-chain aldehyde decarbonylase CER3 OS=Arabidopsis thaliana OX=3702 GN=CER3 PE=1 SV=1 && PF04116:Fatty acid hydroxylase superfamily|PF12076:WAX2 C-terminal domain	NAC
Niben261Chr01g1694008	25.7345	23.2824	21.856	75.6298	32.3134	72.8646	23.6243	60.2693	-1.34936	0.00257668	0.0156884	Niben261Chr01	169464806	169472302	+	363	- && - && -	MYB
Niben261Chr15g1165012	18.806	17.6946	18.8756	44.0233	39.1677	57.7239	18.4588	46.9716	-1.34917	0.00313647	0.018374	Niben261Chr15	116462882	116463349	-	468	- && - && PF14009:Domain of unknown function (DUF4228)	-
novel.2064	563.191	461.923	451.028	1532.91	1213.22	1015.37	492.047	1253.84	-1.34885	3.98e-16	2.7e-14	Niben261Chr06	15275096	15280014	-	4518	- && - && -	-
Niben261Chr03g0081015	195.978	171.358	138.09	489.901	410.282	387.98	168.476	429.388	-1.34851	3.84e-12	1.65e-10	Niben261Chr03	8091062	8091957	+	687	- && sp|Q9LUM1|LOR11_ARATH Protein LURP-one-related 11 OS=Arabidopsis thaliana OX=3702 GN=At3g14260 PE=2 SV=1 && PF04525:LURP-one-related	AP2
Niben261Chr17g0313006	85.122	58.6717	22.8494	222.374	117.503	85.1664	55.5477	141.681	-1.3477	0.001198	0.00842568	Niben261Chr17	31287272	31288908	-	717	- && sp|Q9SSA7|GLIP5_ARATH GDSL esterase/lipase 5 OS=Arabidopsis thaliana OX=3702 GN=GLIP5 PE=2 SV=2 && PF00657:GDSL-like Lipase/Acylhydrolase	ERF
Niben261Chr02g0368005	153.417	85.6792	112.26	393.952	248.715	251.714	117.119	298.127	-1.34735	1.88e-07	3.83e-06	Niben261Chr02	36833433	36840224	+	429	- && - && -	-
Niben261Chr18g0948004	191.029	128.519	172.861	461.681	408.324	382.302	164.136	417.436	-1.34712	8.16e-12	3.32e-10	Niben261Chr18	94795530	94800759	+	1767	- && sp|O22056|SIGB_ARATH RNA polymerase sigma factor sigB OS=Arabidopsis thaliana OX=3702 GN=SIGB PE=2 SV=2 && PF04539:Sigma-70 region 3|PF04545:Sigma-70, region 4|PF04542:Sigma-70 region 2	bHLH
Niben261Chr08g0706004	842.311	679.846	556.334	2081.51	1683.23	1519.75	692.831	1761.5	-1.34579	2.63e-16	1.82e-14	Niben261Chr08	70656130	70660014	-	852	- && - && PF04720:PDDEXK-like family of unknown function	-
novel.5760	53.4487	52.1526	67.5549	202.056	123.378	115.448	57.7187	146.961	-1.34574	1.07e-05	0.000143788	Niben261Chr17	4407932	4418943	-	832	- && - && -	-
Niben261Chr12g0307003	124.714	129.45	122.195	268.655	468.054	219.54	125.453	318.75	-1.34555	2.64e-07	5.21e-06	Niben261Chr12	30740937	30744856	-	627	- && sp|O80934|Y2766_ARATH Uncharacterized protein At2g37660, chloroplastic OS=Arabidopsis thaliana OX=3702 GN=At2g37660 PE=1 SV=2 && PF13460:NAD(P)H-binding	-
Niben261Chr01g0013008	67.3057	40.977	74.509	150.131	168.421	144.783	60.9306	154.445	-1.34444	2.89e-06	4.47e-05	Niben261Chr01	1373384	1374433	+	1050	- && - && -	-
Niben261Chr15g0756008	22.7652	16.7633	27.8167	45.1521	60.71	64.3479	22.4484	56.7367	-1.34247	0.00170006	0.0112196	Niben261Chr15	75615394	75618514	-	708	- && sp|Q9SFC6|GDIR_ARATH Rho GDP-dissociation inhibitor 1 OS=Arabidopsis thaliana OX=3702 GN=GDI1 PE=1 SV=1 && PF02115:RHO protein GDP dissociation inhibitor	MYB_related
Niben261Chr14g0664004	93.0403	67.9846	47.6858	187.381	149.817	192.098	69.5702	176.432	-1.34227	2.19e-06	3.47e-05	Niben261Chr14	66444273	66444584	-	312	- && sp|P62785|H41_WHEAT Histone H4 variant TH011 OS=Triticum aestivum OX=4565 PE=3 SV=2 && PF15511:Centromere kinetochore component CENP-T histone fold	CO-like
Niben261Chr02g0525016	32.6631	48.4274	20.8625	77.8874	120.441	60.5628	33.9843	86.297	-1.34173	0.000922748	0.00679293	Niben261Chr02	52571046	52584833	+	1044	- && sp|Q94AS9|CNGC4_ARATH Cyclic nucleotide-gated ion channel 4 OS=Arabidopsis thaliana OX=3702 GN=CNGC4 PE=2 SV=2 && -	bHLH
novel.408	243.488	249.587	251.344	798.064	514.076	575.346	248.14	629.162	-1.34086	3.93e-13	1.94e-11	Niben261Chr02	8781958	8782784	+	685	- && - && -	-
Niben261Chr10g0982004	1926.13	1369.01	1785.24	4414.75	4450.43	3997.14	1693.46	4287.44	-1.34034	8.97e-24	1.28e-21	Niben261Chr10	98203823	98205863	-	693	- && sp|Q94A65|STR14_ARATH Rhodanese-like domain-containing protein 14, chloroplastic OS=Arabidopsis thaliana OX=3702 GN=At4g27700 PE=2 SV=1 && PF00581:Rhodanese-like domain	-
Niben261Chr09g1076010	352.365	310.122	324.859	987.703	810.772	702.15	329.115	833.541	-1.33986	1.57e-16	1.13e-14	Niben261Chr09	107669456	107675563	-	849	- && - && PF13456:Reverse transcriptase-like|PF13301:Protein of unknown function (DUF4079)	-
Niben261Chr05g1187003	341.478	170.427	245.383	938.035	486.659	491.126	252.429	638.607	-1.33887	0.00166147	0.0110162	Niben261Chr05	118746034	118746336	+	303	- && sp|P31853|ATPF2_SPIOL ATP synthase subunit b', chloroplastic OS=Spinacia oleracea OX=3562 GN=ATPF2 PE=1 SV=2 && PF00430:ATP synthase B/B' CF(0)	-
Niben261Chr01g1241009	39.5916	37.2518	53.6465	156.904	99.8777	73.8109	43.4966	110.197	-1.33833	0.000162526	0.00153798	Niben261Chr01	124059544	124062014	-	1080	- && - && -	B3
Niben261Chr14g0823007	34.6427	58.6717	18.8756	89.1755	85.1898	109.77	37.3966	94.7118	-1.3375	0.000630876	0.00493712	Niben261Chr14	82343683	82344869	-	1110	- && sp|Q9LXV0|U92A1_ARATH UDP-glycosyltransferase 92A1 OS=Arabidopsis thaliana OX=3702 GN=UGT92A1 PE=2 SV=1 && PF00201:UDP-glucoronosyl and UDP-glucosyl transferase	ERF
Niben261Chr05g0521001	9.8979	22.3511	33.7774	27.0913	59.7308	79.4886	22.0088	55.4369	-1.33712	0.010499	0.0485479	Niben261Chr05	52098049	52107813	+	960	- && sp|Q8L9C4|KCR1_ARATH Very-long-chain 3-oxoacyl-CoA reductase 1 OS=Arabidopsis thaliana OX=3702 GN=KCR1 PE=1 SV=1 && PF00106:short chain dehydrogenase	C3H
Niben261Chr16g0209002	599.813	510.35	497.72	1320.7	1447.25	1276.55	535.961	1348.17	-1.33101	2.01e-23	2.81e-21	Niben261Chr16	20984433	20986148	-	1368	- && sp|Q9LWM4|CIPK5_ORYSJ CBL-interacting protein kinase 5 OS=Oryza sativa subsp. japonica OX=39947 GN=CIPK5 PE=2 SV=1 && PF00069:Protein kinase domain|PF03822:NAF domain	YABBY
Niben261Chr15g0895007	49.4895	65.1907	47.6858	121.911	137.087	149.514	54.122	136.171	-1.33064	2.95e-06	4.54e-05	Niben261Chr15	89538088	89539052	-	195	- && sp|Q38838|AGL14_ARATH Agamous-like MADS-box protein AGL14 OS=Arabidopsis thaliana OX=3702 GN=AGL14 PE=1 SV=2 && -	M-type_MADS
Niben261Chr14g0520019	1676.7	1554.33	1367.99	4226.24	3616.16	3723.66	1533.01	3855.35	-1.33027	1.62e-28	3.38e-26	Niben261Chr14	52053671	52054671	-	357	- && - && -	-
Niben261Chr17g0038008	211.815	152.733	162.926	447.006	389.719	488.287	175.825	441.671	-1.32964	3.97e-12	1.7e-10	Niben261Chr17	3867549	3868170	+	234	- && - && -	-
Niben261Chr02g1074003	22.7652	24.2137	25.8298	65.4706	58.7516	58.6702	24.2696	60.9641	-1.32792	0.000783725	0.0059345	Niben261Chr02	107417366	107417764	-	243	- && - && -	-
Niben261Chr12g1197011	328.61	305.465	317.905	904.171	794.126	691.74	317.327	796.679	-1.3273	6.7e-18	5.55e-16	Niben261Chr12	119702820	119715178	+	891	- && sp|E5KCJ8|Y3IP1_TOBAC Ycf3-interacting protein 1, chloroplastic OS=Nicotiana tabacum OX=4097 PE=1 SV=2 && -	-
Niben261Chr07g1023002	21279.5	15674.6	23044.2	57517	49031.1	43817.2	19999.4	50121.8	-1.32548	2.67e-20	2.82e-18	Niben261Chr07	102237935	102239475	-	1002	- && sp|Q40459|PSBO_TOBAC Oxygen-evolving enhancer protein 1, chloroplastic OS=Nicotiana tabacum OX=4097 GN=PSBO PE=2 SV=1 && PF01716:Manganese-stabilising protein / photosystem II polypeptide	Nin-like
Niben261Chr19g0756008	101.948	59.6029	74.509	251.723	182.13	158.031	78.6868	197.295	-1.32538	1.97e-06	3.16e-05	Niben261Chr19	75626081	75628822	+	1698	- && sp|Q8H157|PTR19_ARATH Protein NRT1/ PTR FAMILY 4.6 OS=Arabidopsis thaliana OX=3702 GN=NPF4.6 PE=1 SV=1 && PF00854:POT family	ERF
Niben261Chr01g0794004	108.877	111.756	124.182	301.39	237.944	324.579	114.938	287.971	-1.32515	5.86e-10	1.84e-08	Niben261Chr01	79431059	79433528	+	423	- && - && -	-
novel.2106	97.9892	94.0609	73.5156	223.503	197.797	244.144	88.5219	221.815	-1.32483	1.47e-08	3.65e-07	Niben261Chr06	52794643	52796375	-	1406	- && sp|Q9FL07|ATL46_ARATH RING-H2 finger protein ATL46 OS=Arabidopsis thaliana OX=3702 GN=ATL46 PE=2 SV=1 && -	C3H
Niben261Chr10g0622011	66.3159	67.0533	59.6072	138.843	190.943	153.3	64.3255	161.028	-1.32469	5.9e-07	1.07e-05	Niben261Chr10	62244536	62245015	+	387	- && - && -	-
Niben261Chr08g0758003	137.581	125.725	96.365	238.177	318.238	343.504	119.89	299.973	-1.3244	4.74e-09	1.28e-07	Niben261Chr08	75796938	75803463	-	1797	- && sp|P32068|TRPE_ARATH Anthranilate synthase alpha subunit 1, chloroplastic OS=Arabidopsis thaliana OX=3702 GN=ASA1 PE=1 SV=1 && PF04715:Anthranilate synthase component I, N terminal region|PF00425:chorismate binding enzyme	C2H2
novel.2562	50.4793	37.2518	18.8756	108.365	79.3147	79.4886	35.5356	89.0561	-1.32298	0.000622761	0.00488709	Niben261Chr08	3069451	3071950	+	772	- && - && -	-
Niben261Chr06g0446001	27.7141	19.5572	20.8625	50.7961	59.7308	59.6165	22.7113	56.7145	-1.32283	0.00145327	0.00986125	Niben261Chr06	44625476	44631731	+	1905	- && sp|P36444|MAOC_FLAPR NADP-dependent malic enzyme, chloroplastic OS=Flaveria pringlei OX=4226 GN=MODA PE=2 SV=1 && PF00390:Malic enzyme, N-terminal domain|PF03949:Malic enzyme, NAD binding domain	MYB_related
Niben261Chr01g0045003	159.356	107.099	163.92	401.854	376.01	298.082	143.458	358.649	-1.32239	1.22e-09	3.64e-08	Niben261Chr01	4528578	4531279	-	909	- && sp|Q6KZM5|GLFT_PICTO Glutamate formimidoyltransferase OS=Picrophilus torridus (strain ATCC 700027 / DSM 9790 / JCM 10055 / NBRC 100828) OX=263820 GN=PTO1242 PE=1 SV=1 && PF07837:Formiminotransferase domain, N-terminal subdomain	-
Niben261Chr05g0934012	96.0096	114.549	132.129	282.201	352.51	221.433	114.229	285.381	-1.32073	1.93e-08	4.7e-07	Niben261Chr05	93425438	93464015	-	4467	- && sp|B9FFA3|KN7E_ORYSJ Kinesin-like protein KIN-7E, chloroplastic OS=Oryza sativa subsp. japonica OX=39947 GN=KIN7E PE=3 SV=2 && PF00225:Kinesin motor domain	MYB_related
Niben261Chr11g0101003	5578.46	4472.08	5901.11	13492.6	14736.9	11604.4	5317.22	13277.9	-1.32034	1.99e-24	2.99e-22	Niben261Chr11	10135605	10138164	-	1170	- && sp|Q01289|POR_PEA Protochlorophyllide reductase, chloroplastic OS=Pisum sativum OX=3888 GN=3PCR PE=1 SV=1 && PF00106:short chain dehydrogenase	C2H2
novel.5433	706.71	631.419	688.463	1917.84	1864.38	1279.39	675.531	1687.2	-1.32023	4.23e-17	3.18e-15	Niben261Chr16	6412071	6415395	-	3045	- && - && -	-
Niben261Chr08g0472013	11.8775	20.4885	23.8429	53.0538	36.2302	51.0998	18.7363	46.7946	-1.31868	0.00546614	0.0289458	Niben261Chr08	47265545	47266979	-	318	- && - && -	-
Niben261Chr19g0115037	270.213	133.175	243.396	559.886	557.161	494.911	215.595	537.32	-1.31863	2.13e-09	6.11e-08	Niben261Chr19	11548010	11560207	-	1206	- && sp|B0CG09|PCXA_ACAM1 Proton extrusion protein PcxA OS=Acaryochloris marina (strain MBIC 11017) OX=329726 GN=pcxA PE=3 SV=1 && PF03040:CemA family	-
Niben261Chr04g0126010	337.518	324.091	291.082	897.399	869.524	609.413	317.564	792.112	-1.31776	3.21e-14	1.8e-12	Niben261Chr04	12611868	12616633	+	972	- && sp|P19684|ROC5_NICSY 33 kDa ribonucleoprotein, chloroplastic OS=Nicotiana sylvestris OX=4096 PE=1 SV=1 && PF00076:RNA recognition motif. (a.k.a. RRM, RBD, or RNP domain)	NF-YA
Niben261Chr13g1068005	238.539	193.71	171.867	553.114	478.826	474.093	201.372	502.011	-1.31728	2.83e-13	1.42e-11	Niben261Chr13	106780134	106787907	-	1497	- && sp|Q9ZPC0|ICS_CATRO Isochorismate synthase, chloroplastic OS=Catharanthus roseus OX=4058 PE=1 SV=1 && PF00425:chorismate binding enzyme	-
novel.4493	254.376	205.816	224.521	656.963	518.972	530.871	228.238	568.935	-1.3172	2.32e-14	1.32e-12	Niben261Chr13	79113152	79115470	-	1117	- && sp|Q0JF58|AGO4B_ORYSJ Protein argonaute 4B OS=Oryza sativa subsp. japonica OX=39947 GN=AGO4B PE=2 SV=1 && PF02171:Piwi domain	GATA
Niben261Chr03g0893006	907.638	876.35	832.514	1500.18	2715.3	2300.44	872.167	2171.97	-1.31681	3.77e-14	2.1e-12	Niben261Chr03	89349486	89352820	+	1350	- && sp|O04057|ASPR_CUCPE Aspartic proteinase OS=Cucurbita pepo OX=3663 PE=2 SV=1 && PF00026:Eukaryotic aspartyl protease|PF05184:Saposin-like type B, region 1|PF03489:Saposin-like type B, region 2	WRKY
Niben261Chr03g1291005	977.913	754.35	883.18	2367.1	2264.87	1881.23	871.814	2171.07	-1.31633	1.74e-21	2.06e-19	Niben261Chr03	129119831	129122689	-	579	- && sp|Q6JJ61|RK9_IPOTF 50S ribosomal protein L9, chloroplastic OS=Ipomoea trifida OX=35884 GN=RPL9 PE=3 SV=1 && PF03948:Ribosomal protein L9, C-terminal domain|PF01281:Ribosomal protein L9, N-terminal domain	SBP
Niben261Chr12g1232006	39.5916	74.5037	38.7447	144.487	124.358	112.609	50.9467	127.151	-1.31495	5.07e-05	0.000562966	Niben261Chr12	123261689	123262255	+	567	- && - && -	-
Niben261Chr05g0593010	51.4691	43.7709	32.784	94.8195	111.628	111.663	42.6747	106.037	-1.31396	3.8e-05	0.000437632	Niben261Chr05	59373545	59379832	-	597	- && sp|Q9C5D3|HIP7_ARATH Heavy metal-associated isoprenylated plant protein 7 OS=Arabidopsis thaliana OX=3702 GN=HIPP07 PE=1 SV=1 && -	MYB_related
Niben261Chr08g0411008	915.556	605.342	556.334	1768.83	1878.09	1516.91	692.411	1721.28	-1.31389	2.56e-14	1.46e-12	Niben261Chr08	41092314	41094706	-	2199	- && - && -	G2-like
Niben261Chr07g0756003	5686.34	4689.08	5462.01	14844.9	13952.5	10563.5	5279.14	13120.3	-1.3134	1.53e-22	2.01e-20	Niben261Chr07	75622660	75626888	+	1392	- && sp|Q9STF2|PTA16_ARATH Protein PLASTID TRANSCRIPTIONALLY ACTIVE 16, chloroplastic OS=Arabidopsis thaliana OX=3702 GN=PTAC16 PE=1 SV=1 && PF13460:NAD(P)H-binding	-
Niben261Chr17g1505002	94.0301	67.9846	72.5221	209.957	165.484	207.238	78.1789	194.226	-1.31324	1.61e-07	3.32e-06	Niben261Chr17	150483772	150496072	-	1875	- && sp|A6YIH8|C7D55_HYOMU Premnaspirodiene oxygenase OS=Hyoscyamus muticus OX=35626 GN=CYP71D55 PE=1 SV=1 && PF00067:Cytochrome P450	E2F/DP
novel.4308	105.908	61.4655	43.712	207.7	130.233	186.42	70.3617	174.784	-1.31223	4.11e-05	0.000467992	Niben261Chr13	65622949	65624882	+	1497	- && - && -	NAC
Niben261Chr08g1134002	67.3057	44.7022	68.5483	178.351	129.254	140.051	60.1854	149.219	-1.31007	5.25e-06	7.6e-05	Niben261Chr08	113483577	113484305	-	531	- && - && PF00643:B-box zinc finger	DBB
Niben261Chr11g1070005	43.5508	68.9159	44.7054	146.744	137.087	105.985	52.3907	129.939	-1.30656	2.05e-05	0.000253015	Niben261Chr11	107048563	107059026	-	609	- && sp|P0DKJ3|SWT1A_SORBI Bidirectional sugar transporter SWEET1a OS=Sorghum bicolor OX=4558 GN=SWEET1A PE=3 SV=1 && PF03083:Sugar efflux transporter for intercellular exchange	DBB
Niben261Chr09g0682007	1379.77	912.67	1337.19	3055.67	3198.05	2711.13	1209.88	2988.28	-1.30475	6.04e-18	5.03e-16	Niben261Chr09	68164889	68169704	-	1926	- && sp|O22056|SIGB_ARATH RNA polymerase sigma factor sigB OS=Arabidopsis thaliana OX=3702 GN=SIGB PE=2 SV=2 && PF04542:Sigma-70 region 2|PF04545:Sigma-70, region 4|PF04539:Sigma-70 region 3	bHLH
Niben261Chr11g1292011	23.755	33.5267	17.8822	45.1521	65.606	74.7572	25.0546	61.8384	-1.30365	0.00215049	0.0135527	Niben261Chr11	129270833	129284138	+	951	- && sp|Q8H129|PPA3_ARATH Purple acid phosphatase 3 OS=Arabidopsis thaliana OX=3702 GN=PAP3 PE=2 SV=1 && PF00149:Calcineurin-like phosphoesterase	E2F/DP
Niben261Chr09g1265008	241.509	233.755	271.213	615.198	603.183	623.607	248.826	613.996	-1.30352	2.2e-17	1.72e-15	Niben261Chr09	126540577	126542938	-	444	- && sp|Q05024|TRI1_YEAST Protein TRI1 OS=Saccharomyces cerevisiae (strain ATCC 204508 / S288c) OX=559292 GN=TRI1 PE=1 SV=1 && PF02201:SWIB/MDM2 domain	C3H
novel.2052	21.7754	49.3587	49.6727	112.88	95.9609	89.8979	40.2689	99.5797	-1.30342	0.000292778	0.00255448	Niben261Chr06	2272931	2274606	-	1168	- && - && -	-
Niben261Chr03g0901006	83.1424	85.6792	57.6203	231.405	175.276	153.3	75.4806	186.66	-1.30304	1.37e-06	2.29e-05	Niben261Chr03	89992431	90028835	-	1476	- && sp|Q8VYE4|PTR12_ARATH Protein NRT1/ PTR FAMILY 4.5 OS=Arabidopsis thaliana OX=3702 GN=NPF4.5 PE=2 SV=1 && PF00854:POT family	ERF
novel.3698	16.8264	24.2137	11.9214	29.3489	57.7724	43.5295	17.6539	43.5503	-1.30273	0.00967801	0.045477	Niben261Chr11	98095979	98097199	+	1100	- && - && PF05699:hAT family C-terminal dimerisation region	C2H2
Niben261Chr06g0476005	51.4691	67.9846	48.6792	139.972	128.274	145.729	56.0443	137.992	-1.29812	3.72e-06	5.6e-05	Niben261Chr06	47634179	47645163	-	1254	- && sp|Q70Z16|NAP1D_TOBAC Nucleosome assembly protein 1;4 OS=Nicotiana tabacum OX=4097 GN=NAP1;4 PE=1 SV=1 && PF00956:Nucleosome assembly protein (NAP)	MYB_related
Niben261Chr16g0699013	52.4589	27.9389	39.7381	128.684	91.065	75.7035	40.0453	98.484	-1.29736	0.000303299	0.00263151	Niben261Chr16	69891086	69895316	+	1305	- && sp|Q10M18|TRL12_ORYSJ Thioredoxin-like 1-2, chloroplastic OS=Oryza sativa subsp. japonica OX=39947 GN=Os03g0326500 PE=2 SV=1 && PF00085:Thioredoxin	HRT-like
Niben261Chr13g1358006	49.4895	35.3893	7.94763	73.3722	73.4395	81.3812	30.9421	76.0643	-1.29695	0.0061461	0.0317109	Niben261Chr13	135866658	135867814	+	489	- && - && -	-
Niben261Chr09g1349024	191.029	142.488	148.025	495.545	344.676	343.504	160.514	394.575	-1.29647	1e-09	3.04e-08	Niben261Chr09	134878699	134880979	-	444	- && sp|Q9FJG0|SAU20_ARATH Auxin-responsive protein SAUR20 OS=Arabidopsis thaliana OX=3702 GN=SAUR20 PE=1 SV=1 && PF02519:Auxin responsive protein	NF-YC
Niben261Chr03g1518008	1919.2	2209.97	2136.92	5482.6	3566.22	6342.06	2088.7	5130.29	-1.29639	6.07e-15	3.68e-13	Niben261Chr03	151730261	151731106	-	411	- && - && PF10950:Organ specific protein	-
Niben261Chr14g0208010	28.7039	26.0763	27.8167	62.0842	69.5227	70.972	27.5323	67.5263	-1.29588	0.000554176	0.00442316	Niben261Chr14	20852562	20853604	-	399	- && sp|P13853|HS17C_ARATH 17.6 kDa class I heat shock protein 3 OS=Arabidopsis thaliana OX=3702 GN=HSP17.6C PE=2 SV=2 && PF00011:Hsp20/alpha crystallin family	NF-YB
Niben261Chr11g0716011	53.4487	15.832	34.7709	95.9483	87.1482	71.9183	34.6839	85.0049	-1.29551	0.00159329	0.0106262	Niben261Chr11	71579203	71580858	-	603	- && sp|Q9SYQ0|IDM3_ARATH Increased DNA methylation 3 OS=Arabidopsis thaliana OX=3702 GN=IDM3 PE=1 SV=1 && -	NF-YC
Niben261Chr11g0559004	235.57	184.397	187.763	573.432	526.806	391.765	202.576	497.334	-1.29505	2.7e-11	1.03e-09	Niben261Chr11	55914835	55916597	-	990	- && sp|A8LHA4|Y4929_FRASN Putative S-adenosyl-L-methionine-dependent methyltransferase Franean1_4929 OS=Frankia sp. (strain EAN1pec) OX=298653 GN=Franean1_4929 PE=3 SV=2 && PF04072:Leucine carboxyl methyltransferase	-
Niben261Chr12g1063007	477.079	378.106	387.447	1175.08	1093.76	779.746	414.211	1016.2	-1.29429	6.79e-14	3.64e-12	Niben261Chr12	106301180	106316002	-	918	- && - && PF08241:Methyltransferase domain	B3
Niben261Chr07g1512015	519.64	365.068	585.144	1295.87	1149.57	1149.75	489.951	1198.4	-1.29087	8.06e-15	4.81e-13	Niben261Chr07	151276626	151278174	-	567	- && sp|P82024|RR21_SPIOL 30S ribosomal protein S21, chloroplastic OS=Spinacia oleracea OX=3562 GN=rps21 PE=1 SV=2 && PF01165:Ribosomal protein S21	-
novel.4133	53.4487	48.4274	25.8298	149.002	64.6268	99.3608	42.5686	104.33	-1.28934	0.000811438	0.00610476	Niben261Chr12	38896306	38896960	-	522	- && - && PF05162:Ribosomal protein L41	-
Niben261Chr12g1406001	98.979	82.8854	54.64	234.791	155.692	188.312	78.8348	192.932	-1.28917	3.37e-06	5.12e-05	Niben261Chr12	140629237	140636428	-	312	- && sp|Q9FKQ1|DTX27_ARATH Protein DETOXIFICATION 27 OS=Arabidopsis thaliana OX=3702 GN=DTX27 PE=2 SV=1 && PF01554:MatE	MYB
Niben261Chr09g0107008	125.703	86.6105	136.103	314.936	315.3	220.486	116.139	283.574	-1.28831	7.26e-08	1.6e-06	Niben261Chr09	10690705	10695073	-	3042	- && sp|O81902|PUB8_ARATH U-box domain-containing protein 8 OS=Arabidopsis thaliana OX=3702 GN=PUB8 PE=2 SV=1 && PF04564:U-box domain	GeBP
Niben261Chr17g1320001	56.418	60.5342	52.653	169.32	179.192	66.2405	56.5351	138.251	-1.28761	0.000276107	0.00243091	Niben261Chr17	132080121	132086884	+	1098	- && sp|Q42712|FATA_CORSA Oleoyl-acyl carrier protein thioesterase, chloroplastic (Fragment) OS=Coriandrum sativum OX=4047 GN=FATA PE=2 SV=1 && PF01643:Acyl-ACP thioesterase	-
Niben261Chr11g0963003	70.2751	61.4655	94.3781	212.215	170.38	169.386	75.3729	183.994	-1.2875	7.89e-07	1.39e-05	Niben261Chr11	96360659	96362492	-	1050	- && sp|Q96520|PER12_ARATH Peroxidase 12 OS=Arabidopsis thaliana OX=3702 GN=PER12 PE=1 SV=1 && PF00141:Peroxidase	NAC
novel.3935	1432.23	816.747	780.855	2815.24	2289.35	2288.14	1009.94	2464.24	-1.28688	1.11e-11	4.45e-10	Niben261Chr12	17893971	17895065	+	551	- && - && PF06404:Phytosulfokine precursor protein (PSK)	-
Niben261Chr01g1200006	56.418	81.9541	35.7643	142.229	125.337	158.031	58.0455	141.866	-1.28668	4.6e-05	0.000516755	Niben261Chr01	120037942	120039482	-	885	- && sp|Q9M9S0|ZHD4_ARATH Zinc-finger homeodomain protein 4 OS=Arabidopsis thaliana OX=3702 GN=ZHD4 PE=1 SV=1 && PF04770:ZF-HD protein dimerisation region	ZF-HD
Niben261Chr02g1243003	478.069	324.091	359.63	1137.83	913.587	782.585	387.263	944.668	-1.28616	1.13e-12	5.22e-11	Niben261Chr02	124257455	124264206	+	1110	- && sp|Q0WWT7|STR11_ARATH Rhodanese-like domain-containing protein 11, chloroplastic OS=Arabidopsis thaliana OX=3702 GN=STR11 PE=2 SV=1 && PF00581:Rhodanese-like domain	-
Niben261Chr10g0402002	1636.12	1229.31	1670.99	4284.94	3681.77	3095.33	1512.14	3687.34	-1.28597	4.31e-18	3.65e-16	Niben261Chr10	40275041	40278058	+	894	- && sp|Q9ZVL6|U603_ARATH UPF0603 protein At1g54780, chloroplastic OS=Arabidopsis thaliana OX=3702 GN=At1g54780 PE=1 SV=1 && PF04536:TPM domain	-
Niben261Chr13g1159004	66.3159	108.03	57.6203	264.14	181.151	122.072	77.3222	189.121	-1.28581	5.55e-05	0.000609219	Niben261Chr13	115969434	115972997	-	1968	- && sp|Q03684|BIP4_TOBAC Luminal-binding protein 4 OS=Nicotiana tabacum OX=4097 GN=BIP4 PE=2 SV=1 && PF00012:Hsp70 protein	GATA
Niben261Chr06g0177004	333.559	289.633	359.63	982.059	833.293	581.97	327.608	799.108	-1.28577	1.01e-11	4.05e-10	Niben261Chr06	17654247	17658908	-	795	- && sp|Q680K2|GPPL1_ARATH Haloacid dehalogenase-like hydrolase domain-containing protein At4g39970 OS=Arabidopsis thaliana OX=3702 GN=At4g39970 PE=2 SV=1 && PF13419:Haloacid dehalogenase-like hydrolase	-
Niben261Chr12g1555002	29.6937	58.6717	39.7381	132.07	101.836	79.4886	42.7012	104.465	-1.28547	0.000274112	0.00241764	Niben261Chr12	155583535	155584070	-	402	- && sp|Q9FGJ4|ACPM3_ARATH Acyl carrier protein 3, mitochondrial OS=Arabidopsis thaliana OX=3702 GN=MTACP2 PE=1 SV=1 && PF00550:Phosphopantetheine attachment site	bHLH
Niben261Chr06g0776026	161.336	149.007	128.156	345.414	347.614	375.678	146.166	356.235	-1.28539	9.94e-12	4e-10	Niben261Chr06	77685559	77687633	-	822	- && sp|Q5NAZ9|SWT3B_ORYSJ Bidirectional sugar transporter SWEET3b OS=Oryza sativa subsp. japonica OX=39947 GN=SWEET3B PE=3 SV=2 && PF03083:Sugar efflux transporter for intercellular exchange	DBB
Niben261Chr03g1511017	77.2036	26.0763	19.8691	121.911	120.441	57.7239	41.0497	100.025	-1.28482	0.00497968	0.0267659	Niben261Chr03	151031233	151031512	-	186	- && - && -	-
Niben261Chr11g1412011	11.8775	26.0763	21.856	58.6978	39.1677	48.261	19.9366	48.7088	-1.2842	0.00625373	0.0321721	Niben261Chr11	141251124	141251484	-	348	- && - && -	-
Niben261Chr01g1663016	122.734	53.0839	75.5025	223.503	229.131	158.977	83.7734	203.871	-1.28406	1.57e-05	0.000199424	Niben261Chr01	166348984	166351698	-	1212	- && sp|A2XEX2|F16P1_ORYSI Fructose-1,6-bisphosphatase, chloroplastic OS=Oryza sativa subsp. indica OX=39946 GN=OsI_10887 PE=1 SV=1 && PF00316:Fructose-1-6-bisphosphatase, N-terminal domain	MYB_related
Niben261Chr11g0348018	70689.8	56521.3	75313.7	161181	186657	145342	67508.3	164393	-1.28402	3.17e-23	4.39e-21	Niben261Chr11	34834256	34835326	+	798	- && sp|P12062|CB26_PETSP Chlorophyll a-b binding protein 37, chloroplastic OS=Petunia sp. OX=4104 GN=CAB37 PE=3 SV=1 && PF00504:Chlorophyll A-B binding protein	ERF
Niben261Chr04g1355003	32.6631	12.1068	18.8756	54.1826	62.6684	37.8517	21.2152	51.5676	-1.28353	0.00745835	0.0369462	Niben261Chr04	135555867	135570207	+	873	- && sp|Q40784|AAPC_CENCI Putative glucose-6-phosphate 1-epimerase OS=Cenchrus ciliaris OX=35872 PE=2 SV=1 && PF01263:Aldose 1-epimerase	bZIP
Niben261Chr19g0745005	2413.11	1918.47	2151.82	4733.07	4483.73	6560.65	2161.13	5259.15	-1.28327	3.84e-18	3.27e-16	Niben261Chr19	74285571	74286739	-	954	- && sp|Q9ZWQ9|FLS_CITUN Flavonol synthase/flavanone 3-hydroxylase OS=Citrus unshiu OX=55188 GN=FLS PE=1 SV=1 && PF03171:2OG-Fe(II) oxygenase superfamily|PF14226:non-haem dioxygenase in morphine synthesis N-terminal	Dof
Niben261Chr08g0068001	859.138	711.51	815.625	2376.13	1862.43	1570.85	795.425	1936.47	-1.28326	1.2e-16	8.69e-15	Niben261Chr08	6791930	6792406	+	477	- && sp|P16180|RR17_ARATH 30S ribosomal protein S17, chloroplastic OS=Arabidopsis thaliana OX=3702 GN=RPS17 PE=1 SV=1 && PF00366:Ribosomal protein S17	HD-ZIP
Niben261Chr03g0140003	880.913	783.22	752.044	2258.74	1872.22	1746.86	805.393	1959.27	-1.28211	2.24e-21	2.62e-19	Niben261Chr03	14061188	14063983	+	477	- && sp|K4BVL1|SPA_SOLLC Protein SPA, chloroplastic OS=Solanum lycopersicum OX=4081 GN=SPA PE=2 SV=1 && -	NF-YC
Niben261Chr09g0009019	49.4895	45.6335	47.6858	115.138	126.316	105.039	47.6029	115.497	-1.27891	1.41e-05	0.000181684	Niben261Chr09	891917	895016	-	258	- && sp|Q9FLN5|VA0E1_ARATH V-type proton ATPase subunit e1 OS=Arabidopsis thaliana OX=3702 GN=VHA-e1 PE=3 SV=1 && -	-
Niben261Chr19g0549005	140.55	101.511	154.979	417.657	294.737	250.768	132.347	321.054	-1.27771	1.1e-07	2.34e-06	Niben261Chr19	54956148	54956621	-	474	- && sp|Q8GWP3|COPT6_ARATH Copper transporter 6 OS=Arabidopsis thaliana OX=3702 GN=COPT6 PE=2 SV=1 && PF04145:Ctr copper transporter family	-
novel.3313	26.7243	27.0076	19.8691	69.9858	56.7932	52.0461	24.5337	59.6084	-1.27751	0.00168872	0.0111596	Niben261Chr10	78909488	78911255	+	674	- && - && -	-
Niben261Chr18g0922012	2515.06	2038.61	2248.19	6041.35	5541.25	4905.58	2267.28	5496.06	-1.2774	9.95e-26	1.68e-23	Niben261Chr18	92166357	92177673	-	1044	- && sp|P34666|COQ5_CAEEL 2-methoxy-6-polyprenyl-1,4-benzoquinol methylase, mitochondrial OS=Caenorhabditis elegans OX=6239 GN=coq-5 PE=3 SV=2 && PF08241:Methyltransferase domain	B3
Niben261Chr12g1553005	1416.39	1228.38	1412.69	3509.45	3428.16	2893.76	1352.49	3277.12	-1.27679	1.04e-25	1.75e-23	Niben261Chr12	155315427	155319967	+	1113	- && sp|O48902|MDHP_MEDSA Malate dehydrogenase [NADP], chloroplastic OS=Medicago sativa OX=3879 GN=MDH1 PE=2 SV=1 && PF00056:lactate/malate dehydrogenase, NAD binding domain|PF02866:lactate/malate dehydrogenase, alpha/beta C-terminal domain	-
Niben261Chr15g0683005	63.3466	68.9159	76.4959	114.009	188.984	201.56	69.5861	168.185	-1.27614	7.09e-06	9.97e-05	Niben261Chr15	68382543	68384913	+	480	- && sp|Q681Z2|DSP3_ARATH Tyrosine-protein phosphatase DSP3 OS=Arabidopsis thaliana OX=3702 GN=DSP3 PE=1 SV=1 && PF03162:Tyrosine phosphatase family	SBP
Niben261Chr08g1247007	17.8162	13.9694	19.8691	40.6369	28.3966	55.8313	17.2182	41.6216	-1.27613	0.0104245	0.0483103	Niben261Chr08	124768959	124770813	-	825	- && sp|Q9LTC4|MYB15_ARATH Transcription factor MYB15 OS=Arabidopsis thaliana OX=3702 GN=MYB15 PE=1 SV=1 && PF00249:Myb-like DNA-binding domain	MYB
novel.623	101.948	46.5648	67.5549	185.124	128.274	209.131	72.0227	174.176	-1.2758	3.77e-05	0.000434132	Niben261Chr02	61704780	61709583	-	1404	- && sp|Q9ZNS2|GH310_ARATH Indole-3-acetic acid-amido synthetase GH3.10 OS=Arabidopsis thaliana OX=3702 GN=GH3.10 PE=2 SV=1 && -	ERF
Niben261Chr12g1150005	26.7243	16.7633	44.7054	89.1755	59.7308	64.3479	29.3977	71.0847	-1.27474	0.00253192	0.0154466	Niben261Chr12	115000390	115003461	+	1143	- && sp|Q84WQ5|CBSX5_ARATH CBS domain-containing protein CBSX5 OS=Arabidopsis thaliana OX=3702 GN=CBSX5 PE=2 SV=2 && -	-
Niben261Chr09g1329002	336.529	196.503	161.933	563.273	614.933	502.482	231.655	560.229	-1.27436	1.92e-08	4.67e-07	Niben261Chr09	132938220	132940940	+	1296	- && sp|Q8GY61|BH063_ARATH Transcription factor bHLH63 OS=Arabidopsis thaliana OX=3702 GN=BHLH63 PE=1 SV=1 && -	bHLH
Niben261Chr16g1281006	701.761	555.052	448.048	1893	1090.82	1139.34	568.287	1374.39	-1.27338	4.22e-10	1.35e-08	Niben261Chr16	128151225	128156146	-	504	- && sp|P82538|PPL1_ARATH PsbP-like protein 1, chloroplastic OS=Arabidopsis thaliana OX=3702 GN=PPL1 PE=1 SV=1 && PF01789:PsbP	bHLH
Niben261Chr10g0959003	242.499	308.259	245.383	563.273	643.33	717.29	265.38	641.298	-1.27296	5.49e-14	2.99e-12	Niben261Chr10	95927535	95930987	+	1809	- && sp|Q9FK05|PME61_ARATH Probable pectinesterase/pectinesterase inhibitor 61 OS=Arabidopsis thaliana OX=3702 GN=PME61 PE=2 SV=1 && PF04043:Plant invertase/pectin methylesterase inhibitor|PF01095:Pectinesterase	NAC
Niben261Chr10g0076011	125.703	121.068	121.201	284.458	352.51	251.714	122.658	296.227	-1.2722	1.7e-09	5e-08	Niben261Chr10	7544569	7595322	-	1821	- && sp|O82261|DEGP2_ARATH Protease Do-like 2, chloroplastic OS=Arabidopsis thaliana OX=3702 GN=DEGP2 PE=1 SV=2 && PF13365:Trypsin-like peptidase domain|PF00935:Ribosomal protein L44|PF17815:PDZ domain	-
Niben261Chr05g0754004	17.8162	23.2824	19.8691	45.1521	53.8556	48.261	20.3226	49.0896	-1.27187	0.00367546	0.0208807	Niben261Chr05	75429630	75431332	-	768	- && - && -	-
Niben261Chr15g1126010	99.9688	67.9846	93.3846	252.852	200.735	176.957	87.1127	210.181	-1.27027	5.03e-07	9.34e-06	Niben261Chr15	112615007	112616695	+	969	- && sp|P81392|MYB06_ANTMA Myb-related protein 306 OS=Antirrhinum majus OX=4151 GN=MYB306 PE=2 SV=1 && PF00249:Myb-like DNA-binding domain	MYB
Niben261Chr01g0961002	125.703	75.435	85.437	316.065	229.131	146.675	95.5251	230.624	-1.27015	1.53e-05	0.00019582	Niben261Chr01	96096679	96099166	-	963	- && sp|O20252|S17P_SPIOL Sedoheptulose-1,7-bisphosphatase, chloroplastic OS=Spinacia oleracea OX=3562 PE=2 SV=1 && PF00316:Fructose-1-6-bisphosphatase, N-terminal domain	MYB_related
Niben261Chr13g1098002	756.2	518.732	549.38	1852.37	1503.06	1043.76	608.104	1466.4	-1.26952	5.09e-11	1.87e-09	Niben261Chr13	109674879	109685423	-	2304	- && sp|O24629|SIGA_ARATH RNA polymerase sigma factor sigA OS=Arabidopsis thaliana OX=3702 GN=SIGA PE=1 SV=1 && PF18044:CCCH-type zinc finger|PF04545:Sigma-70, region 4|PF00642:Zinc finger C-x8-C-x5-C-x3-H type (and similar)|PF04542:Sigma-70 region 2	C3H
Niben261Chr03g0449001	103.928	91.267	129.149	243.821	295.716	241.305	108.115	260.281	-1.26902	1.48e-08	3.66e-07	Niben261Chr03	44903712	44913267	+	2376	- && sp|Q9FVQ5|CSCL1_ARATH CSC1-like protein At1g32090 OS=Arabidopsis thaliana OX=3702 GN=At1g32090 PE=1 SV=1 && PF13967:Late exocytosis, associated with Golgi transport|PF14703:Cytosolic domain of 10TM putative phosphate transporter|PF02714:Calcium-depen	BBR-BPC
Niben261Chr10g1254006	47.5099	46.5648	42.7185	104.979	123.378	101.253	45.5977	109.87	-1.26884	2.67e-05	0.000321019	Niben261Chr10	125421672	125421929	-	258	- && sp|P33081|AX15A_SOYBN Auxin-induced protein 15A OS=Glycine max OX=3847 PE=2 SV=1 && -	NF-YC
Niben261Chr19g0102008	1336.22	1290.78	1148.43	3451.88	3140.27	2506.73	1258.48	3032.96	-1.26868	8.23e-21	9.1e-19	Niben261Chr19	10208457	10210163	-	645	- && sp|Q6QPJ6|PRXQ_POPJC Peroxiredoxin Q, chloroplastic OS=Populus jackii OX=640484 GN=PRXQ PE=1 SV=1 && PF00578:AhpC/TSA family	-
Niben261Chr16g1359015	69.2853	53.0839	34.7709	144.487	131.212	103.146	52.38	126.282	-1.26779	7.25e-05	0.000764448	Niben261Chr16	135890891	135891342	-	234	- && - && -	-
Niben261Chr05g0971014	15.8366	18.6259	14.9018	45.1521	29.3758	44.4758	16.4548	39.6679	-1.26698	0.0102222	0.0475558	Niben261Chr05	96875617	96877350	-	492	- && - && PF00076:RNA recognition motif. (a.k.a. RRM, RBD, or RNP domain)	WOX
Niben261Chr10g0503002	35.6324	41.9083	27.8167	129.812	80.2939	44.4758	35.1192	84.8607	-1.26698	0.00230456	0.0143267	Niben261Chr10	50314304	50328288	-	1648	- && sp|Q93ZW0|G6PD4_ARATH Inactive glucose-6-phosphate 1-dehydrogenase 4, chloroplastic OS=Arabidopsis thaliana OX=3702 GN=G6PD4 PE=1 SV=1 && PF00479:Glucose-6-phosphate dehydrogenase, NAD binding domain|PF02781:Glucose-6-phosphate dehydrogenase, C-termi	bZIP
novel.4430	407.794	459.129	299.03	857.89	1008.57	939.669	388.651	935.376	-1.26672	3.45e-14	1.93e-12	Niben261Chr13	18675335	18676700	-	1044	- && sp|A0A165U5V5|ADH1_EUPLT Short chain aldehyde dehydrogenase 1 OS=Euphorbia lathyris OX=212925 GN=ADH1 PE=1 SV=1 && -	NAC
Niben261Chr02g1241007	22.7652	17.6946	28.8102	48.5385	68.5435	49.2072	23.09	55.4298	-1.26656	0.00315752	0.0184716	Niben261Chr02	124124590	124126424	+	789	- && sp|Q64J17|PIMT2_ARATH Protein-L-isoaspartate O-methyltransferase 2 OS=Arabidopsis thaliana OX=3702 GN=PIMT2 PE=1 SV=1 && PF01135:Protein-L-isoaspartate(D-aspartate) O-methyltransferase (PCMT)	-
Niben261Chr03g0202024	37.612	19.5572	28.8102	84.6602	57.7724	64.3479	28.6598	68.9269	-1.26618	0.00155479	0.0104184	Niben261Chr03	20188885	20189516	+	378	- && sp|F4IV16|TPK2_ARATH Thiamine pyrophosphokinase 2 OS=Arabidopsis thaliana OX=3702 GN=TPK2 PE=2 SV=1 && PF04265:Thiamin pyrophosphokinase, vitamin B1 binding domain	-
Niben261Chr04g0190001	170.244	143.42	131.136	358.959	361.322	349.182	148.266	356.488	-1.26574	2.3e-11	8.94e-10	Niben261Chr04	19015512	19019987	+	1260	- && sp|Q7VG78|GUAA_HELHP Probable GMP synthase [glutamine-hydrolyzing] OS=Helicobacter hepaticus (strain ATCC 51449 / 3B1) OX=235279 GN=guaA PE=3 SV=1 && PF03352:Methyladenine glycosylase	-
Niben261Chr01g0045014	134.611	137.832	162.926	433.46	314.321	299.975	145.123	349.252	-1.26546	1.82e-09	5.31e-08	Niben261Chr01	4535330	4538133	-	975	- && - && PF07837:Formiminotransferase domain, N-terminal subdomain	-
Niben261Chr12g1268008	56.418	66.122	43.712	118.524	143.941	137.213	55.4173	133.226	-1.26498	1.13e-05	0.000150708	Niben261Chr12	126808569	126809689	+	741	- && sp|B9RU15|ATXR5_RICCO Probable Histone-lysine N-methyltransferase ATXR5 OS=Ricinus communis OX=3988 GN=ATXR5 PE=1 SV=1 && -	-
novel.3620	786.883	542.946	745.09	1723.68	1679.32	1579.36	691.64	1660.79	-1.2642	9.23e-18	7.48e-16	Niben261Chr11	21279350	21282283	+	2934	- && sp|O80885|ARASP_ARATH Membrane metalloprotease ARASP, chloroplastic OS=Arabidopsis thaliana OX=3702 GN=ARASP PE=2 SV=1 && PF02163:Peptidase family M50	-
Niben261Chr06g0443018	36.6222	27.0076	28.8102	75.6298	72.4603	73.8109	30.8133	73.967	-1.26413	0.000479614	0.00391137	Niben261Chr06	44290521	44291426	-	906	- && sp|O64740|SC13B_ARATH Protein transport protein SEC13 homolog B OS=Arabidopsis thaliana OX=3702 GN=SEC13B PE=1 SV=1 && -	-
Niben261Chr12g0114001	22.7652	24.2137	16.8887	49.6673	47.0013	56.7776	21.2892	51.1487	-1.26384	0.00347429	0.0199631	Niben261Chr12	11400129	11412283	+	543	- && - && -	-
Niben261Chr03g1809009	149.458	101.511	147.031	312.678	351.53	290.512	132.667	318.24	-1.26377	3.22e-09	8.99e-08	Niben261Chr03	180942579	180952630	+	1497	- && sp|P20041|PGLR_RALSL Polygalacturonase OS=Ralstonia solanacearum OX=305 GN=pglA PE=1 SV=1 && PF00295:Glycosyl hydrolases family 28|PF12708:Pectate lyase superfamily protein	bHLH
novel.5641	46.5201	49.3587	23.8429	112.88	81.273	93.683	39.9072	95.9455	-1.2621	0.000409421	0.00341465	Niben261Chr17	36370095	36372616	+	870	- && - && -	-
novel.222	18.806	23.2824	13.9084	40.6369	58.7516	35.0129	18.6656	44.8005	-1.26138	0.00845789	0.0407761	Niben261Chr01	14514823	14516030	-	739	- && - && -	-
Niben261Chr08g0495008	192.019	184.397	141.07	436.847	424.97	378.517	172.495	413.445	-1.2601	2.01e-11	7.85e-10	Niben261Chr08	49523620	49528458	-	798	- && sp|Q9FJ82|DAPB3_ARATH Dihydrodipicolinate reductase-like protein CRR1, chloroplastic OS=Arabidopsis thaliana OX=3702 GN=DAPB3 PE=2 SV=1 && PF05173:Dihydrodipicolinate reductase, C-terminus|PF01113:Dihydrodipicolinate reductase, N-terminus	-
Niben261Chr19g0859010	262.294	178.809	288.102	561.015	742.229	441.919	243.068	581.721	-1.25981	6.77e-09	1.78e-07	Niben261Chr19	85975942	85979387	+	1764	- && sp|Q38954|PHT21_ARATH Inorganic phosphate transporter 2-1, chloroplastic OS=Arabidopsis thaliana OX=3702 GN=PHT2-1 PE=1 SV=1 && PF01384:Phosphate transporter family	-
Niben261Chr19g1194014	13.8571	25.145	18.8756	38.3793	52.8764	47.3147	19.2926	46.1901	-1.25881	0.00681023	0.0344116	Niben261Chr19	119392116	119397543	+	2088	- && sp|C0LGQ4|MDIS2_ARATH Protein MALE DISCOVERER 2 OS=Arabidopsis thaliana OX=3702 GN=MDIS2 PE=1 SV=1 && PF08263:Leucine rich repeat N-terminal domain|PF07714:Protein tyrosine kinase|PF13855:Leucine rich repeat	GRAS
Niben261Chr03g1626009	164.305	153.664	166.9	445.877	395.594	318.901	161.623	386.791	-1.25783	8.19e-11	2.93e-09	Niben261Chr03	162605396	162619767	+	882	- && sp|P82715|PPD5_ARATH PsbP domain-containing protein 5, chloroplastic OS=Arabidopsis thaliana OX=3702 GN=PPD5 PE=1 SV=3 && PF01789:PsbP	-
Niben261Chr06g0979003	89.0811	63.3281	86.4305	233.662	194.859	142.89	79.6132	190.471	-1.25765	3.05e-06	4.67e-05	Niben261Chr06	97835749	97836975	+	1023	- && sp|A7PW81|PGIP_VITVI Polygalacturonase inhibitor OS=Vitis vinifera OX=29760 GN=pgip PE=1 SV=1 && PF08263:Leucine rich repeat N-terminal domain|PF13855:Leucine rich repeat	MYB_related
Niben261Chr09g0914004	306.835	284.045	251.344	678.411	683.477	651.996	280.741	671.295	-1.25748	1.2e-16	8.7e-15	Niben261Chr09	91390711	91391065	+	270	- && - && -	-
Niben261Chr16g0101007	89.0811	80.0915	89.4108	222.374	210.527	185.473	86.1945	206.125	-1.25743	5.01e-08	1.14e-06	Niben261Chr16	10117404	10120862	+	816	- && sp|Q9ZT29|SC5D_TOBAC Delta(7)-sterol-C5(6)-desaturase OS=Nicotiana tabacum OX=4097 PE=2 SV=1 && PF04116:Fatty acid hydroxylase superfamily	-
Niben261Chr17g0957007	1227.34	1116.62	1057.03	2075.87	3349.82	2702.61	1133.67	2709.43	-1.25737	8.55e-16	5.6e-14	Niben261Chr17	95757600	95760415	-	1296	- && sp|Q8VYL3|APA2_ARATH Aspartic proteinase A2 OS=Arabidopsis thaliana OX=3702 GN=APA2 PE=2 SV=1 && PF00026:Eukaryotic aspartyl protease|PF05184:Saposin-like type B, region 1	WRKY
Niben261Chr16g0723004	41.5712	62.3968	20.8625	115.138	66.5851	117.34	41.6102	99.6878	-1.25673	0.0015735	0.01052	Niben261Chr16	72279999	72282876	+	2025	- && sp|O48928|C77A3_SOYBN Cytochrome P450 77A3 OS=Glycine max OX=3847 GN=CYP77A3 PE=2 SV=1 && PF00067:Cytochrome P450	MYB
Niben261Chr06g0715002	600.803	650.045	595.079	1751.9	1335.62	1323.86	615.309	1470.46	-1.25599	1.93e-18	1.7e-16	Niben261Chr06	71435364	71435717	+	354	- && sp|Q9FIR9|LSU2_ARATH Protein RESPONSE TO LOW SULFUR 2 OS=Arabidopsis thaliana OX=3702 GN=LSU2 PE=1 SV=1 && -	-
Niben261Chr03g0518018	340.488	197.435	295.056	889.497	581.641	517.622	277.659	662.92	-1.25512	2.26e-08	5.44e-07	Niben261Chr03	51876343	51878774	-	612	- && sp|Q0J7V9|LSD1_ORYSJ Protein LSD1 OS=Oryza sativa subsp. japonica OX=39947 GN=LSD1 PE=2 SV=1 && PF06943:LSD1 zinc finger	LSD
Niben261Chr02g1405001	142.53	149.939	130.142	335.255	397.552	276.318	140.87	336.375	-1.25501	1.12e-09	3.38e-08	Niben261Chr02	140571146	140576442	+	807	- && sp|Q9M439|BCAT2_ARATH Branched-chain-amino-acid aminotransferase 2, chloroplastic OS=Arabidopsis thaliana OX=3702 GN=BCAT2 PE=1 SV=1 && PF01063:Amino-transferase class IV	MYB_related
Niben261Chr12g0749001	243.488	121.068	154.979	476.355	435.741	327.417	173.179	413.171	-1.25473	2.11e-07	4.25e-06	Niben261Chr12	74887731	74893075	+	2283	- && sp|F4JXC5|SBT54_ARATH Subtilisin-like protease SBT5.4 OS=Arabidopsis thaliana OX=3702 GN=SBT5.4 PE=1 SV=1 && PF02225:PA domain|PF00082:Subtilase family|PF17766:Fibronectin type-III domain|PF05922:Peptidase inhibitor I9	DBB
Niben261Chr04g1207006	173.213	161.114	226.507	563.273	396.573	378.517	186.945	446.121	-1.25394	2.23e-09	6.36e-08	Niben261Chr04	120725693	120732767	-	1167	- && sp|Q9FN03|UVR8_ARATH Ultraviolet-B receptor UVR8 OS=Arabidopsis thaliana OX=3702 GN=UVR8 PE=1 SV=1 && PF13540:Regulator of chromosome condensation (RCC1) repeat|PF00415:Regulator of chromosome condensation (RCC1) repeat	HB-other
Niben261Chr17g0143001	96.0096	53.0839	74.509	199.798	161.567	171.279	74.5342	177.548	-1.25307	4.21e-06	6.25e-05	Niben261Chr17	14188653	14189864	+	516	- && - && -	LBD
Niben261Chr17g0856014	119.765	106.168	81.4632	266.398	286.904	179.796	102.465	244.366	-1.2526	5.92e-07	1.08e-05	Niben261Chr17	85663383	85665480	+	1632	- && sp|Q9M8K5|HIP32_ARATH Heavy metal-associated isoprenylated plant protein 32 OS=Arabidopsis thaliana OX=3702 GN=HIPP32 PE=2 SV=1 && PF00403:Heavy-metal-associated domain	MIKC_MADS
Niben261Chr11g0773001	15.8366	48.4274	33.7774	81.2738	99.8777	52.9924	32.6805	78.048	-1.25217	0.00355626	0.0203341	Niben261Chr11	77328322	77332748	+	2025	- && sp|Q6AWY3|GRF6_ORYSJ Growth-regulating factor 6 OS=Oryza sativa subsp. japonica OX=39947 GN=GRF6 PE=2 SV=2 && PF08879:WRC|PF08880:QLQ	GRF
Niben261Chr10g0289015	11044.1	9320.41	10171	26585.6	25357.2	20774.9	10178.5	24239.2	-1.25181	6.29e-26	1.09e-23	Niben261Chr10	28893937	28897399	-	441	- && sp|O04616|CUT1A_ARATH Protein CURVATURE THYLAKOID 1A, chloroplastic OS=Arabidopsis thaliana OX=3702 GN=CURT1A PE=1 SV=1 && PF14159:CAAD domains of cyanobacterial aminoacyl-tRNA synthetase	-
Niben261Chr07g0956007	382.059	284.977	340.755	994.476	793.147	613.198	335.93	800.273	-1.25174	2.38e-11	9.21e-10	Niben261Chr07	95542551	95544316	+	498	- && sp|Q9FL87|CRR7_ARATH Protein CHLORORESPIRATORY REDUCTION 7, chloroplastic OS=Arabidopsis thaliana OX=3702 GN=CRR7 PE=2 SV=1 && PF12095:Protein CHLORORESPIRATORY REDUCTION 7	-
Niben261Chr12g0227005	327.621	363.205	364.598	826.284	892.045	794.886	351.808	837.738	-1.25157	7.47e-19	6.88e-17	Niben261Chr12	22711200	22718600	-	1719	- && sp|Q9LD95|SIGF_ARATH RNA polymerase sigma factor sigF, chloroplastic OS=Arabidopsis thaliana OX=3702 GN=SIGF PE=1 SV=1 && PF04542:Sigma-70 region 2|PF04539:Sigma-70 region 3|PF04545:Sigma-70, region 4	bHLH
Niben261Chr06g1322004	56.418	54.0152	61.5941	160.29	163.525	86.1127	57.3424	136.643	-1.25112	6.63e-05	0.000711353	Niben261Chr06	132249732	132252743	+	2997	- && sp|Q6JN46|EIX2_SOLLC Receptor-like protein EIX2 OS=Solanum lycopersicum OX=4081 GN=EIX2 PE=1 SV=2 && PF08263:Leucine rich repeat N-terminal domain|PF12799:Leucine Rich repeats (2 copies)|PF13855:Leucine rich repeat	M-type_MADS
Niben261Chr07g0786007	973.954	623.968	765.953	1848.98	1928.03	1843.38	787.958	1873.46	-1.24998	1.7e-16	1.2e-14	Niben261Chr07	78600417	78609725	+	993	- && - && -	-
Niben261Chr18g1461007	561.211	520.595	565.275	1497.92	1319.95	1099.59	549.027	1305.82	-1.2495	4.06e-18	3.46e-16	Niben261Chr18	146153984	146164155	+	933	- && - && -	-
Niben261Chr07g1260002	79.1832	78.2289	90.4043	126.426	161.567	299.975	82.6055	195.989	-1.24941	4.72e-05	0.000528715	Niben261Chr07	126038423	126041100	+	828	- && sp|Q8L5Z1|GDL17_ARATH GDSL esterase/lipase At1g33811 OS=Arabidopsis thaliana OX=3702 GN=At1g33811 PE=2 SV=1 && PF00657:GDSL-like Lipase/Acylhydrolase	ERF
Niben261Chr02g0879018	622.578	515.007	665.614	1457.28	1546.15	1282.23	601.066	1428.55	-1.24928	8.1e-19	7.39e-17	Niben261Chr02	87884367	87892624	+	855	- && sp|A0A2P1GIY9|REDX2_CATRO Protein REDOX 2 OS=Catharanthus roseus OX=4058 GN=Redox2 PE=1 SV=1 && PF00248:Aldo/keto reductase family	FAR1
Niben261Chr08g0573011	49.4895	26.0763	21.856	99.3347	85.1898	47.3147	32.4739	77.2797	-1.24908	0.00325575	0.0189153	Niben261Chr08	57352636	57353950	+	339	- && sp|P85801|TRXH_POPJC Thioredoxin H-type OS=Populus jackii OX=640484 PE=1 SV=1 && PF00085:Thioredoxin	bHLH
Niben261Chr15g1460013	288.029	289.633	278.167	448.135	903.795	680.385	285.276	677.438	-1.24883	3.48e-09	9.68e-08	Niben261Chr15	146053710	146059351	-	756	- && sp|Q93Z81|CAX3_ARATH Vacuolar cation/proton exchanger 3 OS=Arabidopsis thaliana OX=3702 GN=CAX3 PE=1 SV=1 && PF01699:Sodium/calcium exchanger protein	ERF
Niben261Chr19g1451016	59.3874	56.8091	71.5287	190.768	148.837	106.931	62.575	148.845	-1.24799	2.3e-05	0.000281806	Niben261Chr19	145138362	145144004	-	1974	- && sp|Q8VYG0|LRL13_ARATH LEAF RUST 10 DISEASE-RESISTANCE LOCUS RECEPTOR-LIKE PROTEIN KINASE-like 1.3 OS=Arabidopsis thaliana OX=3702 GN=LRK10L-1.3 PE=2 SV=1 && PF00069:Protein kinase domain	bHLH
Niben261Chr02g0110032	291.988	224.442	227.501	756.298	482.742	528.978	247.977	589.339	-1.24787	2.98e-10	9.85e-09	Niben261Chr02	11053342	11055396	+	408	- && - && -	-
Niben261Chr12g0307026	1374.82	1376.46	1323.28	3217.09	3284.21	3163.46	1358.18	3221.59	-1.24604	1.22e-33	3.58e-31	Niben261Chr12	30779148	30781570	-	882	- && - && -	LBD
Niben261Chr05g0909012	378.1	244.931	273.2	752.912	705.019	667.137	298.743	708.356	-1.24592	1.62e-12	7.38e-11	Niben261Chr05	90902732	90911263	+	1275	- && sp|Q9ZSL6|SIGD_ARATH RNA polymerase sigma factor sigD, chloroplastic OS=Arabidopsis thaliana OX=3702 GN=SIGD PE=2 SV=1 && PF04542:Sigma-70 region 2|PF04545:Sigma-70, region 4|PF04539:Sigma-70 region 3	bHLH
Niben261Chr11g0719006	380.079	365.999	322.872	816.125	918.483	800.564	356.317	845.057	-1.24586	9.05e-18	7.35e-16	Niben261Chr11	71904731	71909299	-	852	- && sp|Q6K9A2|CCR1_ORYSJ Cinnamoyl-CoA reductase 1 OS=Oryza sativa subsp. japonica OX=39947 GN=CCR1 PE=1 SV=1 && PF01370:NAD dependent epimerase/dehydratase family	NAC
Niben261Chr03g0131003	46.5201	36.3205	17.8822	68.857	70.5019	99.3608	33.5743	79.5732	-1.24576	0.00185182	0.0120037	Niben261Chr03	13129460	13144010	+	342	- && - && -	BBR-BPC
Niben261Chr04g1686003	81.1628	148.076	92.3912	244.95	216.402	301.868	107.21	254.407	-1.24515	1.31e-06	2.2e-05	Niben261Chr04	168635491	168642942	+	498	- && sp|Q42429|AGL8_SOLTU Agamous-like MADS-box protein AGL8 homolog OS=Solanum tuberosum OX=4113 PE=2 SV=1 && PF00319:SRF-type transcription factor (DNA-binding and dimerisation domain)	MIKC_MADS
Niben261Chr08g1093014	30668.6	25267	27734.2	72742.3	68626.8	56850.5	27890	66073.2	-1.24431	2.24e-25	3.64e-23	Niben261Chr08	109354250	109355738	+	822	- && sp|P27522|CB13_SOLLC Chlorophyll a-b binding protein 8, chloroplastic OS=Solanum lycopersicum OX=4081 GN=CAB8 PE=3 SV=1 && PF00504:Chlorophyll A-B binding protein	ERF
Niben261Chr17g1520014	628.517	588.579	665.614	1714.65	1527.54	1216.93	627.57	1486.38	-1.24352	2.34e-17	1.82e-15	Niben261Chr17	152072169	152076668	+	636	- && - && PF00498:FHA domain	-
Niben261Chr03g0004020	1433.22	1045.85	1269.63	3209.19	2917.02	2748.04	1249.57	2958.08	-1.24332	1.36e-20	1.47e-18	Niben261Chr03	441433	446891	+	1275	- && - && PF01852:START domain	HB-other
Niben261Chr06g0608015	1274.85	1438.85	1692.85	1940.41	4407.35	4082.31	1468.85	3476.69	-1.24313	0.000873247	0.0064923	Niben261Chr06	60864588	60865997	+	1086	- && sp|O65039|CYSEP_RICCO Vignain OS=Ricinus communis OX=3988 GN=CYSEP PE=1 SV=1 && PF00112:Papain family cysteine protease|PF08246:Cathepsin propeptide inhibitor domain (I29)	BBR-BPC
Niben261Chr02g0477014	166.285	127.588	184.782	301.39	471.971	357.699	159.552	377.02	-1.24272	1.59e-08	3.93e-07	Niben261Chr02	47728115	47731209	+	1332	- && sp|Q9FN03|UVR8_ARATH Ultraviolet-B receptor UVR8 OS=Arabidopsis thaliana OX=3702 GN=UVR8 PE=1 SV=1 && PF00415:Regulator of chromosome condensation (RCC1) repeat|PF13540:Regulator of chromosome condensation (RCC1) repeat	HD-ZIP
Niben261Chr12g1310005	58.3976	40.0457	44.7054	139.972	93.0234	105.985	47.7163	112.993	-1.24249	9.38e-05	0.000952911	Niben261Chr12	131040089	131048922	-	579	- && sp|Q9ZU95|NUD17_ARATH Nudix hydrolase 17, mitochondrial OS=Arabidopsis thaliana OX=3702 GN=NUDT17 PE=2 SV=1 && PF00293:NUDIX domain	MYB
Niben261Chr17g0251017	49.4895	54.0152	71.5287	121.911	141.983	149.514	58.3444	137.803	-1.24193	1.13e-05	0.000149697	Niben261Chr17	25114512	25117906	-	927	- && sp|Q65CJ7|HPPR_PLESU Hydroxyphenylpyruvate reductase OS=Plectranthus scutellarioides OX=4142 GN=HPPR PE=1 SV=2 && PF02826:D-isomer specific 2-hydroxyacid dehydrogenase, NAD binding domain|PF00389:D-isomer specific 2-hydroxyacid dehydrogenase, catalyt	bHLH
Niben261Chr08g0950016	193.009	208.61	241.409	288.974	577.724	651.996	214.343	506.231	-1.24164	3.91e-07	7.47e-06	Niben261Chr08	95021550	95028340	-	1209	- && sp|Q10PP8|MTP4_ORYSJ Metal tolerance protein 4 OS=Oryza sativa subsp. japonica OX=39947 GN=MTP4 PE=2 SV=1 && PF16916:Dimerisation domain of Zinc Transporter|PF01545:Cation efflux family	Dof
novel.4867	66.3159	59.6029	59.6072	152.388	160.588	125.857	61.842	146.278	-1.24158	3.75e-06	5.63e-05	Niben261Chr14	105943471	105945734	-	1156	- && - && -	-
Niben261Chr17g0784005	166.285	150.87	92.3912	310.421	372.093	285.781	136.515	322.765	-1.24087	1.08e-07	2.29e-06	Niben261Chr17	78409643	78413269	-	846	- && sp|Q8L9A9|XTH8_ARATH Probable xyloglucan endotransglucosylase/hydrolase protein 8 OS=Arabidopsis thaliana OX=3702 GN=XTH8 PE=2 SV=2 && PF06955:Xyloglucan endo-transglycosylase (XET) C-terminus|PF00722:Glycosyl hydrolases family 16	GRAS
Niben261Chr02g0341008	932.382	903.357	874.239	2720.42	1881.03	1803.63	903.326	2135.03	-1.24032	9.46e-16	6.12e-14	Niben261Chr02	34133419	34145780	-	456	- && sp|P23326|RK35_SPIOL 50S ribosomal protein L35, chloroplastic OS=Spinacia oleracea OX=3562 GN=RPL35 PE=1 SV=1 && PF01632:Ribosomal protein L35	-
Niben261Chr09g1183014	22.7652	27.9389	30.7971	94.8195	55.814	42.5832	27.167	64.4056	-1.24017	0.00371419	0.0210732	Niben261Chr09	118380597	118384007	-	1248	- && sp|Q8S9M3|GRF9_ARATH Growth-regulating factor 9 OS=Arabidopsis thaliana OX=3702 GN=GRF9 PE=1 SV=1 && PF08879:WRC|PF08880:QLQ	GRF
Niben261Chr05g0759010	95.0199	161.114	121.201	346.543	267.32	279.157	125.778	297.673	-1.24011	8.58e-08	1.86e-06	Niben261Chr05	75975916	75976725	+	810	- && sp|Q9ZU38|RPI2_ARATH Probable ribose-5-phosphate isomerase 2 OS=Arabidopsis thaliana OX=3702 GN=RPI2 PE=1 SV=1 && PF06026:Ribose 5-phosphate isomerase A (phosphoriboisomerase A)	FAR1
novel.1261	85.122	68.9159	61.5941	224.632	132.191	153.3	71.8773	170.041	-1.23981	1.2e-05	0.000158144	Niben261Chr04	146977138	146980284	+	646	- && - && -	-
Niben261Chr18g0609009	1995.42	1801.13	1834.91	3353.67	5501.11	4423.92	1877.15	4426.23	-1.23781	5.45e-16	3.65e-14	Niben261Chr18	60967841	60970945	-	1516	- && sp|P42210|ASPR_HORVU Phytepsin OS=Hordeum vulgare OX=4513 PE=1 SV=1 && PF05184:Saposin-like type B, region 1|PF03489:Saposin-like type B, region 2|PF00026:Eukaryotic aspartyl protease	WRKY
novel.3794	234.58	148.076	275.187	594.879	459.242	495.858	219.281	516.66	-1.23702	7.21e-09	1.89e-07	Niben261Chr11	32926508	32928711	-	904	- && - && -	-
Niben261Chr11g1027021	154.407	112.687	122.195	351.058	369.156	197.775	129.763	305.996	-1.23701	9.41e-07	1.64e-05	Niben261Chr11	102646666	102652374	-	1077	- && sp|Q9LIE7|PP246_ARATH Pentatricopeptide repeat-containing protein At3g22150, chloroplastic OS=Arabidopsis thaliana OX=3702 GN=PCMP-E95 PE=2 SV=1 && PF13041:PPR repeat family	FAR1
Niben261Chr07g1105008	328.61	335.267	347.709	529.409	961.568	890.462	337.195	793.813	-1.23643	3.55e-10	1.16e-08	Niben261Chr07	110526418	110529295	-	1485	- && sp|Q8L7A0|TAUE3_ARATH Sulfite exporter TauE/SafE family protein 3 OS=Arabidopsis thaliana OX=3702 GN=At2g25737 PE=2 SV=1 && PF01925:Sulfite exporter TauE/SafE	C2H2
Niben261Chr01g1287008	1059.08	823.266	963.65	2443.86	2165.98	2092.25	948.664	2234.03	-1.23571	2.76e-21	3.18e-19	Niben261Chr01	128728022	128729395	+	594	- && sp|Q9C5C5|TRL4_ARATH Thioredoxin-like 4, chloroplastic OS=Arabidopsis thaliana OX=3702 GN=At1g07700 PE=2 SV=1 && -	C2H2
Niben261Chr13g1529009	162.326	222.58	152.992	381.535	333.905	549.796	179.299	421.746	-1.23376	3.82e-08	8.86e-07	Niben261Chr13	152916227	152918606	+	687	- && sp|Q38832|IAA14_ARATH Auxin-responsive protein IAA14 OS=Arabidopsis thaliana OX=3702 GN=IAA14 PE=1 SV=2 && PF02309:AUX/IAA family	ARF
Niben261Chr13g1137006	201.917	133.175	148.025	528.28	316.279	292.405	161.039	378.988	-1.23339	5.47e-07	1.01e-05	Niben261Chr13	113696284	113706767	+	1161	- && sp|Q02166|TRPD_ARATH Anthranilate phosphoribosyltransferase, chloroplastic OS=Arabidopsis thaliana OX=3702 GN=PAT1 PE=2 SV=1 && PF02885:Glycosyl transferase family, helical bundle domain|PF00591:Glycosyl transferase family, a/b domain	-
Niben261Chr19g0066026	98.979	76.3663	74.509	180.609	175.276	230.896	83.2848	195.593	-1.2333	7.5e-07	1.34e-05	Niben261Chr19	6625809	6629597	+	738	- && sp|O81488|ALFL4_ARATH PHD finger protein ALFIN-LIKE 4 OS=Arabidopsis thaliana OX=3702 GN=AL4 PE=1 SV=2 && PF12165:Alfin|PF00628:PHD-finger	NF-YA
Niben261Chr04g1004022	35.6324	35.3893	19.8691	56.4402	83.2314	73.8109	30.2969	71.1608	-1.23255	0.00167642	0.0110968	Niben261Chr04	100475895	100479502	-	942	- && sp|Q84JF4|NAGS1_ARATH Probable amino-acid acetyltransferase NAGS1, chloroplastic OS=Arabidopsis thaliana OX=3702 GN=NAGS1 PE=2 SV=1 && PF00583:Acetyltransferase (GNAT) family	MYB_related
novel.5386	84.1322	88.4731	71.5287	197.541	251.653	124.911	81.378	191.368	-1.23235	1.42e-05	0.0001833	Niben261Chr16	98845085	98853547	+	5095	- && - && -	-
Niben261Chr09g0537001	22.7652	20.4885	17.8822	46.2809	51.8972	45.4221	20.3786	47.8668	-1.2321	0.00503516	0.0270166	Niben261Chr09	53695123	53700583	+	954	- && - && -	-
Niben261Chr09g0939004	80.173	94.0609	96.365	225.761	211.506	198.722	90.1996	211.996	-1.23177	5.98e-08	1.34e-06	Niben261Chr09	93945367	93945969	+	603	- && - && -	-
Niben261Chr07g0372012	18345.8	14514.2	16622.5	45095.7	35681.8	35367.7	16494.2	38715.1	-1.23093	1.81e-22	2.34e-20	Niben261Chr07	37148156	37148515	-	360	- && - && PF06596:Photosystem II reaction centre X protein (PsbX)	-
Niben261Chr16g0108005	441.446	293.358	445.067	989.96	928.275	849.771	393.291	922.669	-1.23074	5.09e-13	2.49e-11	Niben261Chr16	10858681	10860659	-	1866	- && sp|Q9C9N6|PMI2_ARATH Protein PLASTID MOVEMENT IMPAIRED 2 OS=Arabidopsis thaliana OX=3702 GN=PMI2 PE=1 SV=1 && PF05701:Weak chloroplast movement under blue light	-
Niben261Chr15g0895008	83.1424	86.6105	57.6203	180.609	151.775	201.56	75.7911	177.981	-1.23066	2.88e-06	4.46e-05	Niben261Chr15	89491583	89502207	-	456	- && sp|Q9FIS1|AGL42_ARATH MADS-box protein AGL42 OS=Arabidopsis thaliana OX=3702 GN=AGL42 PE=1 SV=1 && PF01486:K-box region	MIKC_MADS
Niben261Chr10g1002010	826.475	849.342	700.385	2206.81	1771.36	1589.77	792.067	1855.98	-1.22774	4.36e-17	3.28e-15	Niben261Chr10	100234630	100236334	+	504	- && sp|Q9FJP3|RK29_ARATH 50S ribosomal protein L29, chloroplastic OS=Arabidopsis thaliana OX=3702 GN=RPL29 PE=1 SV=1 && PF00831:Ribosomal L29 protein	bZIP
Niben261Chr13g0927012	309.804	130.381	191.737	542.954	480.784	455.167	210.641	492.968	-1.22744	4.23e-07	8e-06	Niben261Chr13	92755136	92756167	-	561	- && - && PF07534:TLD	-
novel.1507	38.6018	33.5267	48.6792	94.8195	120.441	67.1868	40.2692	94.149	-1.22593	0.00050262	0.00407306	Niben261Chr04	163458781	163459605	-	543	- && - && -	-
Niben261Chr14g0472006	231.611	177.878	201.671	503.446	424.97	500.589	203.72	476.335	-1.2258	5.19e-12	2.19e-10	Niben261Chr14	47163200	47169540	+	1089	- && sp|Q9CAZ7|SSL5_ARATH Protein STRICTOSIDINE SYNTHASE-LIKE 5 OS=Arabidopsis thaliana OX=3702 GN=SSL5 PE=2 SV=1 && PF03088:Strictosidine synthase	MYB_related
Niben261Chr02g1282010	116.795	83.8166	140.077	322.838	219.339	254.553	113.563	265.577	-1.22566	5.63e-07	1.03e-05	Niben261Chr02	128202256	128213868	-	621	- && sp|Q9AT76|AGL27_ARATH Agamous-like MADS-box protein AGL27 OS=Arabidopsis thaliana OX=3702 GN=AGL27 PE=1 SV=1 && PF00319:SRF-type transcription factor (DNA-binding and dimerisation domain)|PF01486:K-box region	MIKC_MADS
novel.1532	294.957	310.122	252.337	741.624	555.203	705.935	285.805	667.587	-1.22296	4.25e-13	2.08e-11	Niben261Chr04	181610493	181611932	-	567	- && - && -	-
Niben261Chr12g0459016	31.6733	36.3205	26.8232	77.8874	80.2939	63.4016	31.6057	73.861	-1.22231	0.00079571	0.0060035	Niben261Chr12	45962276	45966275	+	1335	- && sp|Q9FGH4|E139_ARATH Glucan endo-1,3-beta-glucosidase 9 OS=Arabidopsis thaliana OX=3702 GN=At5g58480 PE=2 SV=1 && PF00332:Glycosyl hydrolases family 17|PF07983:X8 domain	LBD
Niben261Chr08g0498003	277.141	334.335	293.069	686.312	802.939	621.715	301.515	703.655	-1.22211	3.87e-14	2.14e-12	Niben261Chr08	49761699	49762526	-	729	- && - && -	-
Niben261Chr15g0259009	12.8673	34.458	32.784	47.4097	64.6268	74.7572	26.7031	62.2646	-1.22194	0.00585457	0.0305787	Niben261Chr15	25930573	25931051	+	371	- && sp|Q0WS06|APD1_ARATH E3 ubiquitin-protein ligase APD1 OS=Arabidopsis thaliana OX=3702 GN=APD1 PE=2 SV=1 && PF13920:Zinc finger, C3HC4 type (RING finger)	NF-X1
Niben261Chr07g0050003	839.342	783.22	1020.28	2203.42	2280.54	1674.94	880.946	2052.97	-1.22057	3.25e-16	2.22e-14	Niben261Chr07	4958134	4972218	+	2541	- && sp|Q93Y08|AB1K8_ARATH Protein ACTIVITY OF BC1 COMPLEX KINASE 8, chloroplastic OS=Arabidopsis thaliana OX=3702 GN=ABC1K8 PE=2 SV=1 && PF03109:ABC1 family	B3
Niben261Chr04g1771011	25.7345	52.1526	31.7905	76.7586	93.0234	86.1127	36.5592	85.2982	-1.22	0.000842606	0.00630344	Niben261Chr04	177130489	177133571	+	1770	- && sp|Q9LVE0|PTR33_ARATH Protein NRT1/ PTR FAMILY 6.4 OS=Arabidopsis thaliana OX=3702 GN=NPF6.4 PE=1 SV=1 && PF00854:POT family	C3H
Niben261Chr12g1336012	81.1628	87.5418	62.5876	211.086	170.38	158.031	77.0974	179.832	-1.21904	2.19e-06	3.48e-05	Niben261Chr12	133660064	133681583	+	2895	- && - && PF14686:Polysaccharide lyase family 4, domain II|PF06045:Rhamnogalacturonate lyase family|PF14683:Polysaccharide lyase family 4, domain III	-
Niben261Chr08g0408001	713.639	419.083	599.053	1435.84	1422.77	1171.51	577.258	1343.37	-1.21893	3.31e-12	1.44e-10	Niben261Chr08	40785221	40787470	+	717	- && sp|P81760|TL17_ARATH Thylakoid lumenal 17.4 kDa protein, chloroplastic OS=Arabidopsis thaliana OX=3702 GN=TL17 PE=1 SV=2 && PF13599:Pentapeptide repeats (9 copies)	-
novel.5124	15.8366	54.9465	20.8625	98.2059	47.9805	68.1331	30.5485	71.4398	-1.21868	0.0100917	0.0470314	Niben261Chr15	42593564	42595475	-	791	- && - && -	-
Niben261Chr14g0352031	142.53	52.1526	67.5549	229.147	174.296	206.292	87.4124	203.245	-1.21835	0.000122356	0.00120136	Niben261Chr14	35215134	35217501	-	1413	- && sp|C7B178|VPY_PETHY Protein VAPYRIN OS=Petunia hybrida OX=4102 GN=VPY PE=2 SV=1 && PF12796:Ankyrin repeats (3 copies)|PF00635:MSP (Major sperm protein) domain	FAR1
Niben261Chr06g0500009	9859.3	9607.25	7659.53	24848.3	21363.1	16905.5	9042.03	21039	-1.21828	1.33e-17	1.07e-15	Niben261Chr06	50062228	50062854	-	627	- && sp|Q9ZRA4|AB19A_PRUPE Auxin-binding protein ABP19a OS=Prunus persica OX=3760 GN=ABP19A PE=3 SV=1 && PF00190:Cupin	bZIP
Niben261Chr09g1312001	34.6427	48.4274	58.6138	99.3347	86.169	143.837	47.2279	109.78	-1.21824	0.000295023	0.00257067	Niben261Chr09	131198013	131201197	+	762	- && - && PF03107:C1 domain	LBD
Niben261Chr09g0962001	962.076	1009.52	716.28	2151.5	2221.79	1882.18	895.96	2085.16	-1.21824	3.25e-17	2.48e-15	Niben261Chr09	96232031	96236275	+	1206	- && sp|O80492|P2C05_ARATH Probable protein phosphatase 2C 5 OS=Arabidopsis thaliana OX=3702 GN=At1g09160 PE=2 SV=1 && PF00481:Protein phosphatase 2C	B3
Niben261Chr13g0309003	1800.43	1411.84	1720.66	3927.11	4363.29	3176.71	1644.31	3822.37	-1.21707	3.35e-18	2.88e-16	Niben261Chr13	30903105	30907893	+	1563	- && sp|P55243|GLGL3_SOLTU Glucose-1-phosphate adenylyltransferase large subunit 3, chloroplastic/amyloplastic OS=Solanum tuberosum OX=4113 GN=AGPS3 PE=2 SV=1 && PF00483:Nucleotidyl transferase	ERF
novel.4934	56.418	46.5648	39.7381	127.555	88.1274	116.394	47.5737	110.692	-1.21702	0.000110613	0.00109965	Niben261Chr15	23016988	23025055	+	810	- && sp|Q8S8F5|EF4L3_ARATH Protein ELF4-LIKE 3 OS=Arabidopsis thaliana OX=3702 GN=EFL3 PE=3 SV=1 && -	MYB_related
novel.5545	240.519	133.175	194.717	480.87	460.221	378.517	189.47	439.869	-1.21575	1.59e-08	3.93e-07	Niben261Chr16	103274283	103277687	-	1272	- && sp|Q9SJ50|SL1_ARATH Protein SEEDLING LETHAL 1, chloroplastic OS=Arabidopsis thaliana OX=3702 GN=SL1 PE=1 SV=1 && PF02536:mTERF	E2F/DP
Niben261Chr04g0624005	6926.55	5272.07	6524.01	13710.4	16728.5	13041.8	6240.88	14493.6	-1.21567	1.75e-20	1.86e-18	Niben261Chr04	62184814	62187560	-	1539	- && sp|P13869|CB12_PETHY Chlorophyll a-b binding protein, chloroplastic OS=Petunia hybrida OX=4102 PE=2 SV=1 && PF00504:Chlorophyll A-B binding protein	ERF
Niben261Chr01g1771003	51.4691	53.0839	57.6203	103.85	131.212	140.998	54.0578	125.353	-1.21566	2.49e-05	0.000301934	Niben261Chr01	177148024	177150105	-	915	- && sp|K4D3U9|CPT4_SOLLC Cis-prenyltransferase 4, chloroplastic OS=Solanum lycopersicum OX=4081 GN=CPT4 PE=2 SV=1 && PF01255:Putative undecaprenyl diphosphate synthase	-
Niben261Chr09g1248003	70.2751	59.6029	74.509	186.253	143.941	144.783	68.129	158.326	-1.21566	4.27e-06	6.34e-05	Niben261Chr09	124780209	124786347	-	1137	- && sp|Q3UDW8|HGNAT_MOUSE Heparan-alpha-glucosaminide N-acetyltransferase OS=Mus musculus OX=10090 GN=Hgsnat PE=1 SV=2 && PF07786:Protein of unknown function (DUF1624)	-
Niben261Chr07g1152002	95.0199	49.3587	108.286	239.306	175.276	171.279	84.2217	195.287	-1.21398	3.36e-05	0.000390324	Niben261Chr07	115208423	115213256	-	1053	- && sp|Q3E8W4|ANX2_ARATH Receptor-like protein kinase ANXUR2 OS=Arabidopsis thaliana OX=3702 GN=ANX2 PE=1 SV=1 && PF07714:Protein tyrosine kinase	C3H
Niben261Chr12g0623007	378.1	195.572	325.853	758.556	731.457	595.218	299.842	695.077	-1.21359	6.02e-09	1.6e-07	Niben261Chr12	62339487	62347011	-	336	- && sp|O02414|DYL1_HELCR Dynein light chain LC6, flagellar outer arm OS=Heliocidaris crassispina OX=1043166 PE=3 SV=1 && PF01221:Dynein light chain type 1	bHLH
novel.885	91.0607	72.6411	101.332	221.245	238.923	154.246	88.3447	204.805	-1.21316	2.48e-06	3.89e-05	Niben261Chr03	167598970	167601693	+	1697	- && - && -	MYB_related
Niben261Chr18g0574003	132.632	181.603	214.586	498.931	390.698	336.88	176.274	408.837	-1.21225	2.77e-08	6.57e-07	Niben261Chr18	57457446	57465124	-	951	- && sp|P37518|YCHF_BACSU Ribosome-binding ATPase YchF OS=Bacillus subtilis (strain 168) OX=224308 GN=ychF PE=2 SV=1 && PF06071:Protein of unknown function (DUF933)	-
Niben261Chr10g0985011	214.784	235.618	201.671	624.228	527.785	360.538	217.358	504.184	-1.21205	3.73e-09	1.03e-07	Niben261Chr10	98493962	98496622	-	1971	- && sp|Q03684|BIP4_TOBAC Luminal-binding protein 4 OS=Nicotiana tabacum OX=4097 GN=BIP4 PE=2 SV=1 && PF00012:Hsp70 protein	GATA
Niben261Chr08g0198001	769.067	493.587	585.144	1265.39	1521.67	1490.41	615.933	1425.82	-1.21174	7.84e-14	4.18e-12	Niben261Chr08	19858277	19863793	-	3303	- && sp|Q9S823|LNG2_ARATH Protein LONGIFOLIA 2 OS=Arabidopsis thaliana OX=3702 GN=LNG2 PE=1 SV=1 && PF14309:Domain of unknown function (DUF4378)|PF14383:DUF761-associated sequence motif	-
novel.4150	142.53	154.595	137.097	332.997	313.342	359.591	144.741	335.31	-1.21173	1.34e-10	4.67e-09	Niben261Chr12	52853772	52856576	-	2091	- && - && -	C3H
Niben261Chr04g1443002	59.3874	52.1526	52.653	136.585	95.9609	147.622	54.731	126.723	-1.21119	4.56e-05	0.000512862	Niben261Chr04	144210747	144222093	-	1272	- && sp|P51281|YCF45_PORPU Uncharacterized protein ycf45 OS=Porphyra purpurea OX=2787 GN=ycf45 PE=3 SV=1 && -	WRKY
Niben261Chr19g1471003	39.5916	27.9389	29.8036	71.1146	101.836	52.0461	32.4447	74.9989	-1.20971	0.00198535	0.0127116	Niben261Chr19	147174443	147181505	+	1449	- && sp|P08452|Y1174_SYNP6 Uncharacterized lipoprotein syc1174_c OS=Synechococcus sp. (strain ATCC 27144 / PCC 6301 / SAUG 1402/1) OX=269084 GN=syc1174_c PE=3 SV=2 && PF11805:Protein of unknown function (DUF3326)	MYB
Niben261Chr03g0366009	59.3874	72.6411	79.4763	217.859	133.17	139.105	70.5016	163.378	-1.2094	2.16e-05	0.000266053	Niben261Chr03	36592460	36592963	+	351	- && - && -	-
Niben261Chr09g0805006	61.367	58.6717	90.4043	195.283	160.588	130.588	70.1476	162.153	-1.20805	1.9e-05	0.000237237	Niben261Chr09	80575811	80579738	-	771	- && sp|Q923W1|TGS1_MOUSE Trimethylguanosine synthase OS=Mus musculus OX=10090 GN=Tgs1 PE=1 SV=2 && PF09445:RNA cap guanine-N2 methyltransferase	-
Niben261Chr15g0653006	15729.7	14051.4	15061.8	36743.7	37053.7	29709.8	14947.6	34502.4	-1.20677	1.66e-26	3.03e-24	Niben261Chr15	65338264	65343136	-	798	- && sp|P18212|PSBP2_TOBAC Oxygen-evolving enhancer protein 2-2, chloroplastic OS=Nicotiana tabacum OX=4097 GN=PSBP2 PE=1 SV=2 && PF01789:PsbP	WRKY
Niben261Chr18g1393006	58.3976	63.3281	60.6007	193.025	66.5851	161.816	60.7755	140.476	-1.20651	0.000617256	0.00485133	Niben261Chr18	139338188	139341285	+	1173	- && sp|Q09442|SF3B4_CAEEL Splicing factor 3B subunit 4 OS=Caenorhabditis elegans OX=6239 GN=sap-49 PE=1 SV=2 && PF00076:RNA recognition motif. (a.k.a. RRM, RBD, or RNP domain)	-
Niben261Chr04g1880002	85.122	113.618	98.3519	251.723	267.32	167.494	99.0307	228.846	-1.20637	1.41e-06	2.34e-05	Niben261Chr04	188029938	188033040	+	963	- && sp|P05100|3MG1_ECOLI DNA-3-methyladenine glycosylase 1 OS=Escherichia coli (strain K12) OX=83333 GN=tag PE=1 SV=1 && PF03352:Methyladenine glycosylase	-
novel.608	83.1424	47.4961	54.64	165.934	124.358	137.213	61.7595	142.501	-1.20629	4.73e-05	0.00052916	Niben261Chr02	47276258	47279569	-	576	- && - && -	-
Niben261Chr01g1655009	302.876	309.19	290.088	615.198	782.375	683.224	300.718	693.599	-1.20622	7.55e-15	4.52e-13	Niben261Chr01	165564679	165567798	+	660	- && sp|Q9SR92|STR10_ARATH Rhodanese-like domain-containing protein 10 OS=Arabidopsis thaliana OX=3702 GN=STR10 PE=2 SV=1 && PF00581:Rhodanese-like domain	-
Niben261Chr10g0301002	1314.44	1180.88	1184.2	2868.29	3239.17	2378.98	1226.51	2828.81	-1.2056	8.65e-20	8.72e-18	Niben261Chr10	30149902	30157257	-	1218	- && sp|Q9M158|STR4_ARATH Rhodanese-like domain-containing protein 4, chloroplastic OS=Arabidopsis thaliana OX=3702 GN=STR4 PE=1 SV=2 && -	-
Niben261Chr05g1157008	327.621	242.137	246.377	676.153	623.746	581.024	272.045	626.974	-1.20451	1.24e-12	5.7e-11	Niben261Chr05	115694214	115695413	-	699	- && - && PF07534:TLD	-
Niben261Chr17g1061016	371.171	271.007	319.892	883.853	746.145	587.648	320.69	739.215	-1.20435	3.94e-11	1.48e-09	Niben261Chr17	106111407	106111967	-	561	- && sp|P24929|RK12_TOBAC 50S ribosomal protein L12, chloroplastic OS=Nicotiana tabacum OX=4097 GN=RPL12 PE=1 SV=1 && PF16320:Ribosomal protein L7/L12 dimerisation domain|PF00542:Ribosomal protein L7/L12 C-terminal domain	Dof
Niben261Chr10g0376017	325.641	301.74	239.422	1052.04	461.2	484.502	288.934	665.916	-1.20399	0.00374303	0.0211975	Niben261Chr10	37627954	37630055	-	528	- && - && -	-
Niben261Chr16g0469005	134.611	147.145	170.874	358.959	385.802	298.082	150.877	347.615	-1.20383	1.34e-09	3.99e-08	Niben261Chr16	46951430	46953232	+	1464	- && sp|Q9LS72|PP261_ARATH Pentatricopeptide repeat-containing protein At3g29230 OS=Arabidopsis thaliana OX=3702 GN=PCMP-E27 PE=2 SV=1 && PF13041:PPR repeat family	Nin-like
Niben261Chr01g1740020	67.3057	80.0915	69.5418	136.585	172.338	190.205	72.313	166.376	-1.20331	3.68e-06	5.53e-05	Niben261Chr01	174060516	174064742	-	1584	- && sp|Q9FZP1|HPSE3_ARATH Heparanase-like protein 3 OS=Arabidopsis thaliana OX=3702 GN=At5g34940 PE=2 SV=2 && PF03662:Glycosyl hydrolase family 79, N-terminal domain	-
Niben261Chr16g0919005	75.2241	81.9541	76.4959	187.381	148.837	201.56	77.8913	179.26	-1.20195	1.4e-06	2.34e-05	Niben261Chr16	91929647	91939128	+	789	- && sp|O80934|Y2766_ARATH Uncharacterized protein At2g37660, chloroplastic OS=Arabidopsis thaliana OX=3702 GN=At2g37660 PE=1 SV=2 && PF13460:NAD(P)H-binding	-
Niben261Chr12g0419003	17.8162	31.6641	21.856	42.8945	57.7724	63.4016	23.7788	54.6895	-1.20149	0.00555093	0.029301	Niben261Chr12	41868286	41869326	+	1041	- && sp|O04351|OFP2_ARATH Transcription repressor OFP2 OS=Arabidopsis thaliana OX=3702 GN=OFP2 PE=1 SV=1 && PF04844:Transcriptional repressor, ovate|PF13724:DNA-binding domain	E2F/DP
Niben261Chr19g1025007	494.895	641.663	572.229	1424.55	1340.52	1166.78	569.596	1310.61	-1.2014	4.88e-17	3.66e-15	Niben261Chr19	102453174	102453851	+	582	- && sp|Q9XI73|PNSL2_ARATH Photosynthetic NDH subunit of lumenal location 2, chloroplastic OS=Arabidopsis thaliana OX=3702 GN=PNSL2 PE=1 SV=1 && PF05757:Oxygen evolving enhancer protein 3 (PsbQ)	-
Niben261Chr03g0901010	59.3874	79.1602	58.6138	130.941	131.212	191.151	65.7204	151.101	-1.20132	2.43e-05	0.000295493	Niben261Chr03	90028868	90032227	-	804	- && sp|Q93Z20|PTR17_ARATH Protein NRT1/ PTR FAMILY 8.5 OS=Arabidopsis thaliana OX=3702 GN=NPF8.5 PE=2 SV=1 && PF00854:POT family	TALE
Niben261Chr18g0838004	142.53	161.114	149.018	349.929	372.093	318.901	150.887	346.974	-1.20065	1.35e-10	4.68e-09	Niben261Chr18	83826619	83838664	+	3948	- && sp|Q7G191|ALDO4_ARATH Aldehyde oxidase 4 OS=Arabidopsis thaliana OX=3702 GN=AAO4 PE=1 SV=2 && PF01799:[2Fe-2S] binding domain|PF01315:Aldehyde oxidase and xanthine dehydrogenase, a/b hammerhead domain|PF02738:Molybdopterin-binding domain of aldehyde	LBD
Niben261Chr01g1145010	54.4385	57.7404	35.7643	101.592	142.962	95.5756	49.3144	113.377	-1.20033	0.000209787	0.0019167	Niben261Chr01	114513040	114517785	-	450	- && sp|Q9SUW2|APT3_ARATH Adenine phosphoribosyltransferase 3 OS=Arabidopsis thaliana OX=3702 GN=APT3 PE=1 SV=1 && PF00156:Phosphoribosyl transferase domain	bHLH
Niben261Chr16g1110011	102.938	128.519	123.188	358.959	277.112	179.796	118.215	271.956	-1.19925	2.99e-06	4.59e-05	Niben261Chr16	111081223	111083635	+	1795	- && - && PF06697:Protein of unknown function (DUF1191)	-
Niben261Chr04g0590015	64.3364	48.4274	34.7709	106.108	96.9401	135.32	49.1782	112.789	-1.19845	0.000230259	0.00207888	Niben261Chr04	59010432	59015885	+	1080	- && - && -	CAMTA
Niben261Chr03g1246001	48.4997	24.2137	46.6923	112.88	85.1898	75.7035	39.8019	91.2579	-1.19749	0.0010264	0.00741581	Niben261Chr03	124614321	124617514	-	909	- && sp|Q6DBP8|GAT11_ARATH GATA transcription factor 11 OS=Arabidopsis thaliana OX=3702 GN=GATA11 PE=2 SV=1 && PF00320:GATA zinc finger	GATA
Niben261Chr10g1001003	76.2138	55.8778	64.5745	205.442	116.524	129.642	65.5554	150.536	-1.19713	6.14e-05	0.000664474	Niben261Chr10	100113841	100115518	+	468	- && sp|Q93ZE2|TGA7_ARATH Transcription factor TGA7 OS=Arabidopsis thaliana OX=3702 GN=TGA7 PE=1 SV=1 && PF14144:Seed dormancy control	bZIP
Niben261Chr18g0393001	35.6324	28.8702	33.7774	76.7586	80.2939	68.1331	32.76	75.0619	-1.1967	0.000759201	0.00577301	Niben261Chr18	39293843	39300186	+	3036	- && sp|Q9K9K5|SPEA_BACHD Arginine decarboxylase OS=Bacillus halodurans (strain ATCC BAA-125 / DSM 18197 / FERM 7344 / JCM 9153 / C-125) OX=272558 GN=speA PE=3 SV=1 && PF01276:Orn/Lys/Arg decarboxylase, major domain|PF03711:Orn/Lys/Arg decarboxylase, C-te	WRKY
Niben261Chr13g1100004	32.6631	31.6641	11.9214	65.4706	53.8556	55.8313	25.4162	58.3858	-1.19664	0.0072245	0.0360146	Niben261Chr13	110039350	110046689	+	1962	- && - && PF08766:DEK C terminal domain	-
Niben261Chr16g0937002	114.816	113.618	136.103	391.695	202.693	241.305	121.512	278.564	-1.19475	2.95e-06	4.53e-05	Niben261Chr16	93745276	93746678	+	1269	- && - && PF13515:Fusaric acid resistance protein-like	FAR1
Niben261Chr04g0195007	548.344	481.48	504.674	1296.99	1297.43	916.958	511.499	1170.46	-1.1939	3.68e-14	2.05e-12	Niben261Chr04	19549694	19555199	+	1194	- && sp|Q42946|HEM6_TOBAC Oxygen-dependent coproporphyrinogen-III oxidase, chloroplastic OS=Nicotiana tabacum OX=4097 GN=CPX PE=2 SV=1 && PF01218:Coproporphyrinogen III oxidase	ERF
Niben261Chr03g0774008	488.956	370.656	303.003	909.815	1082.99	665.244	387.539	886.016	-1.19283	2.42e-09	6.86e-08	Niben261Chr03	77407549	77415096	-	1970	- && sp|B8AD72|EGY2_ORYSI Probable zinc metalloprotease EGY2, chloroplastic OS=Oryza sativa subsp. indica OX=39946 GN=EGY2 PE=3 SV=1 && -	-
Niben261Chr10g1163009	131.642	124.794	84.4436	231.405	270.257	277.264	113.626	259.642	-1.19248	1.99e-07	4.02e-06	Niben261Chr10	116358947	116361112	-	780	- && sp|Q38865|EXPA6_ARATH Expansin-A6 OS=Arabidopsis thaliana OX=3702 GN=EXPA6 PE=2 SV=2 && PF01357:Pollen allergen|PF03330:Lytic transglycolase	bZIP
novel.934	5032.09	3962.66	4731.82	11150.3	10708.5	9504.57	4575.53	10454.4	-1.19213	9.47e-24	1.34e-21	Niben261Chr03	17222543	17227106	-	1510	- && sp|Q9SGS4|CDSP_ARATH Thioredoxin-like protein CDSP32, chloroplastic OS=Arabidopsis thaliana OX=3702 GN=CDSP32 PE=1 SV=1 && -	-
Niben261Chr11g0728021	76.2138	40.0457	56.6269	162.548	134.149	98.4145	57.6288	131.704	-1.19206	0.000203012	0.00186036	Niben261Chr11	72775324	72789150	+	1185	- && sp|Q9C9K1|CB7_ARATH Chlorophyll a-b binding protein 7, chloroplastic OS=Arabidopsis thaliana OX=3702 GN=LHCB7 PE=2 SV=1 && PF00504:Chlorophyll A-B binding protein	SBP
Niben261Chr05g0785016	1260	1225.59	1450.44	3314.17	3325.34	2350.59	1312.01	2996.7	-1.19145	2.28e-16	1.58e-14	Niben261Chr05	78566728	78569045	+	984	- && sp|P49314|ROC2_NICPL 31 kDa ribonucleoprotein, chloroplastic OS=Nicotiana plumbaginifolia OX=4092 PE=2 SV=1 && PF00076:RNA recognition motif. (a.k.a. RRM, RBD, or RNP domain)	NF-YA
novel.4122	77.2036	65.1907	73.5156	172.707	150.796	169.386	71.97	164.296	-1.19114	2.03e-06	3.25e-05	Niben261Chr12	30874835	30876259	-	1023	- && - && -	-
novel.5508	51.4691	28.8702	33.7774	88.0467	83.2314	88.9516	38.0389	86.7432	-1.19102	0.000662083	0.00514485	Niben261Chr16	66338501	66343693	-	1178	- && - && -	-
Niben261Chr13g0693004	56.418	68.9159	31.7905	178.351	111.628	70.0257	52.3748	120.002	-1.19093	0.00171241	0.011288	Niben261Chr13	69323660	69327549	+	672	- && sp|Q9ZPQ3|GEK1_ARATH D-aminoacyl-tRNA deacylase OS=Arabidopsis thaliana OX=3702 GN=GEK1 PE=1 SV=2 && PF04414:D-aminoacyl-tRNA deacylase	-
novel.410	34.6427	29.8015	27.8167	86.9178	59.7308	64.3479	30.7536	70.3322	-1.19086	0.00152905	0.0102771	Niben261Chr02	10286031	10288897	+	960	- && - && -	-
novel.3553	132.632	118.275	139.084	319.451	256.549	314.169	129.997	296.723	-1.19074	5.13e-09	1.38e-07	Niben261Chr10	113411268	113412129	-	783	- && - && -	FAR1
Niben261Chr13g0025006	1180.82	838.166	1206.05	2440.47	2789.72	2125.37	1075.01	2451.86	-1.18982	1.01e-14	5.97e-13	Niben261Chr13	2484094	2494074	-	939	- && sp|P48496|TPIC_SPIOL Triosephosphate isomerase, chloroplastic OS=Spinacia oleracea OX=3562 GN=TPIP1 PE=1 SV=1 && PF00121:Triosephosphate isomerase	MYB
Niben261Chr04g0337008	72.2547	50.29	46.6923	152.388	114.566	119.233	56.4123	128.729	-1.18911	7.02e-05	0.00074521	Niben261Chr04	33708521	33709814	-	771	- && - && -	-
Niben261Chr04g1757008	67.3057	53.0839	57.6203	167.063	120.441	118.287	59.3366	135.263	-1.18703	3.62e-05	0.000418164	Niben261Chr04	175686997	175690623	-	1074	- && sp|Q8H0W0|LPA3_ARATH Protein LPA3 OS=Arabidopsis thaliana OX=3702 GN=LPA3 PE=1 SV=1 && PF09353:Domain of unknown function (DUF1995)	-
novel.5729	191.029	192.778	124.182	452.65	379.927	325.525	169.33	386.034	-1.18695	3.64e-08	8.46e-07	Niben261Chr17	126274076	126290609	+	2523	- && - && -	-
Niben261Chr06g0667022	109.867	69.8472	59.6072	194.154	143.941	206.292	79.7737	181.462	-1.18603	2.84e-05	0.000338359	Niben261Chr06	66766697	66768223	-	993	- && sp|Q9SCX8|PPA17_ARATH Purple acid phosphatase 17 OS=Arabidopsis thaliana OX=3702 GN=PAP17 PE=2 SV=1 && PF00149:Calcineurin-like phosphoesterase	E2F/DP
novel.593	478.069	394.87	430.165	1087.04	914.567	963.327	434.368	988.31	-1.18589	1.06e-16	7.76e-15	Niben261Chr02	33961501	33966001	-	3643	- && sp|O65567|PP342_ARATH Pentatricopeptide repeat-containing protein At4g30825, chloroplastic OS=Arabidopsis thaliana OX=3702 GN=At4g30825 PE=2 SV=2 && -	bHLH
Niben261Chr12g0581001	161.336	133.175	139.084	320.58	348.593	316.062	144.532	328.412	-1.18479	5.98e-10	1.88e-08	Niben261Chr12	58177720	58182218	+	1512	- && sp|K4PW38|RSS3_ORYSJ Protein RICE SALT SENSITIVE 3 OS=Oryza sativa subsp. japonica OX=39947 GN=RSS3 PE=1 SV=1 && PF14215:bHLH-MYC and R2R3-MYB transcription factors N-terminal	bHLH
Niben261Chr19g0741006	62.3568	45.6335	63.581	124.168	148.837	116.394	57.1904	129.8	-1.18425	4.07e-05	0.000464232	Niben261Chr19	74113863	74115084	-	786	- && - && PF13041:PPR repeat family	ARF
Niben261Chr19g1000001	99.9688	82.8854	118.221	275.428	231.09	176.957	100.358	227.825	-1.18193	1.89e-06	3.04e-05	Niben261Chr19	100059140	100062729	+	960	- && sp|Q9M9S6|UTR3_ARATH UDP-galactose/UDP-glucose transporter 3 OS=Arabidopsis thaliana OX=3702 GN=UTR3 PE=1 SV=1 && PF08449:UAA transporter family	NF-YA
Niben261Chr14g0433009	548.344	486.137	568.256	1236.04	1192.66	1206.52	534.245	1211.74	-1.1818	2.95e-20	3.1e-18	Niben261Chr14	43345606	43350153	+	1503	- && - && -	-
Niben261Chr16g0851008	612.68	367.862	563.288	1273.29	1137.82	1090.13	514.61	1167.08	-1.18176	1.08e-11	4.32e-10	Niben261Chr16	85163113	85164002	+	783	- && - && -	-
Niben261Chr04g0175006	55.4282	79.1602	60.6007	169.32	164.504	109.77	65.063	147.865	-1.18115	4.58e-05	0.000514325	Niben261Chr04	17521795	17574550	-	2823	- && sp|Q69LE7|PNP1_ORYSJ Probable polyribonucleotide nucleotidyltransferase 1, chloroplastic OS=Oryza sativa subsp. japonica OX=39947 GN=PNP1 PE=2 SV=1 && PF03725:3' exoribonuclease family, domain 2|PF00575:S1 RNA binding domain|PF01138:3' exoribonucleas	HD-ZIP
Niben261Chr02g0996008	1213.48	1288.91	1359.04	2486.75	3388.01	2875.79	1287.15	2916.85	-1.18053	2.85e-19	2.75e-17	Niben261Chr02	99663587	99668873	+	1680	- && sp|Q9SX20|PTR18_ARATH Protein NRT1/ PTR FAMILY 3.1 OS=Arabidopsis thaliana OX=3702 GN=NPF3.1 PE=2 SV=1 && PF00854:POT family	C3H
Niben261Chr02g0772003	90.0709	48.4274	41.7251	154.646	115.545	138.159	60.0745	136.117	-1.18007	0.000256738	0.00228521	Niben261Chr02	77191800	77192465	-	666	- && - && -	-
Niben261Chr15g1235006	23.755	25.145	46.6923	59.8266	89.1066	67.1868	31.8641	72.04	-1.18002	0.00316817	0.0185229	Niben261Chr15	123573958	123574720	-	609	- && sp|Q9ZPW7|ZHD6_ARATH Zinc-finger homeodomain protein 6 OS=Arabidopsis thaliana OX=3702 GN=ZHD6 PE=1 SV=1 && -	ZF-HD
Niben261Chr13g0838020	51308.7	36969.7	48206.3	113086	109168	86962.5	45494.9	103072	-1.17988	8.08e-18	6.63e-16	Niben261Chr13	83779949	83782275	-	720	- && sp|Q9XF89|CB5_ARATH Chlorophyll a-b binding protein CP26, chloroplastic OS=Arabidopsis thaliana OX=3702 GN=LHCB5 PE=1 SV=1 && PF00504:Chlorophyll A-B binding protein	ERF
Niben261Chr16g0522010	2909.98	2215.55	2935.66	6193.74	6766.23	5297.35	2687.06	6085.77	-1.17951	2.88e-18	2.49e-16	Niben261Chr16	52208776	52211499	-	1323	- && sp|P37272|PSY_CAPAN Bifunctional 15-cis-phytoene synthase, chromoplastic OS=Capsicum annuum OX=4072 GN=PSY1 PE=1 SV=1 && PF00494:Squalene/phytoene synthase	-
novel.1526	25.7345	36.3205	26.8232	75.6298	63.6476	62.4554	29.6261	67.2442	-1.17901	0.00188561	0.0121751	Niben261Chr04	176615696	176616862	-	993	- && - && -	MYB_related
Niben261Chr09g1358001	59.3874	96.8548	81.4632	186.253	188.005	164.655	79.2351	179.638	-1.17886	5.15e-06	7.47e-05	Niben261Chr09	135823058	135827812	+	1086	- && sp|A0A1P8B554|THLP1_ARATH Thaumatin-like protein 1 OS=Arabidopsis thaliana OX=3702 GN=TLP1 PE=2 SV=1 && PF00314:Thaumatin family	MYB
Niben261Chr14g1483006	60.3772	27.9389	50.6661	97.0771	114.566	102.2	46.3274	104.614	-1.17851	0.000514908	0.00415821	Niben261Chr14	148358534	148370144	+	1356	- && sp|Q8VWZ7|C76B6_CATRO Geraniol 8-hydroxylase OS=Catharanthus roseus OX=4058 GN=CYP76B6 PE=1 SV=1 && PF00067:Cytochrome P450	MYB
Niben261Chr17g1541011	108.877	113.618	176.835	310.421	283.966	308.492	133.11	300.96	-1.1777	1.52e-07	3.15e-06	Niben261Chr17	154160501	154162450	-	1041	- && sp|Q9FXA4|PUB26_ARATH U-box domain-containing protein 26 OS=Arabidopsis thaliana OX=3702 GN=PUB26 PE=2 SV=1 && -	-
Niben261Chr01g0033004	19.7958	24.2137	43.712	83.5314	74.4187	40.6906	29.2405	66.2136	-1.1776	0.00737766	0.0366081	Niben261Chr01	3329407	3330048	-	642	- && sp|Q9SJK7|TCP11_ARATH Transcription factor TCP11 OS=Arabidopsis thaliana OX=3702 GN=TCP11 PE=1 SV=1 && PF03634:TCP family transcription factor	TCP
Niben261Chr17g0569089	34559.5	24763.2	38479.4	78477.8	72919.5	69721	32600.7	73706.1	-1.17689	6.09e-17	4.54e-15	Niben261Chr17	56702393	56703193	-	801	- && sp|P27495|CB24_TOBAC Chlorophyll a-b binding protein 40, chloroplastic OS=Nicotiana tabacum OX=4097 GN=CAB40 PE=2 SV=1 && PF00504:Chlorophyll A-B binding protein	ERF
Niben261Chr15g0430001	536.466	513.144	545.406	962.869	1523.62	1117.57	531.672	1201.36	-1.17672	1.23e-12	5.65e-11	Niben261Chr15	43018870	43023211	-	1821	- && sp|Q9SCS2|CAMK5_ARATH CDPK-related kinase 5 OS=Arabidopsis thaliana OX=3702 GN=CRK5 PE=2 SV=1 && PF00069:Protein kinase domain	C2H2
Niben261Chr06g0436010	15403.1	11859.1	14132.9	35785.3	31339.1	26428.1	13798.4	31184.2	-1.17631	4.57e-19	4.25e-17	Niben261Chr06	43678193	43681175	+	438	- && sp|O04006|PSAH_BRACM Photosystem I reaction center subunit VI, chloroplastic OS=Brassica campestris OX=3711 GN=PSAH PE=2 SV=1 && PF03244:Photosystem I reaction centre subunit VI	CPP
novel.467	421.651	288.702	256.311	865.792	647.247	671.868	322.221	728.302	-1.17601	1.54e-09	4.55e-08	Niben261Chr02	60292604	60293583	+	548	- && - && -	-
Niben261Chr04g1652010	934.362	626.762	871.259	2115.38	1868.3	1510.28	810.794	1831.32	-1.17549	1.04e-12	4.87e-11	Niben261Chr04	165263069	165265814	+	630	- && sp|O80363|RK17_TOBAC 50S ribosomal protein L17, chloroplastic OS=Nicotiana tabacum OX=4097 GN=RPL17 PE=2 SV=1 && PF01196:Ribosomal protein L17	-
Niben261Chr09g1060014	2353.72	1915.68	2002.8	5490.5	4873.45	3801.26	2090.73	4721.73	-1.17516	9.61e-17	7.03e-15	Niben261Chr09	105980512	105983631	-	750	- && sp|Q9FL44|MPH1_ARATH Protein MAINTENANCE OF PSII UNDER HIGH LIGHT 1 OS=Arabidopsis thaliana OX=3702 GN=MPH1 PE=1 SV=1 && -	-
Niben261Chr09g0833010	32.6631	34.458	38.7447	118.524	57.7724	63.4016	35.2886	79.8995	-1.17448	0.00243648	0.0149771	Niben261Chr09	83378600	83379765	+	585	- && sp|Q54CJ4|ELOA_DICDI Elongation of fatty acids protein A OS=Dictyostelium discoideum OX=44689 GN=eloA PE=2 SV=1 && PF01151:GNS1/SUR4 family	-
Niben261Chr12g1051002	134.611	139.694	85.437	241.564	364.26	206.292	119.914	270.705	-1.1742	8.28e-06	0.000114622	Niben261Chr12	105100822	105104876	+	756	- && - && PF13963:Transposase-associated domain	-
Niben261Chr10g0477001	50.4793	26.0763	62.5876	53.0538	91.065	168.44	46.3811	104.186	-1.1731	0.0056698	0.0298311	Niben261Chr10	47701380	47707000	-	1449	- && sp|Q93YQ7|GUN24_ARATH Endoglucanase 24 OS=Arabidopsis thaliana OX=3702 GN=At4g39010 PE=2 SV=1 && PF00759:Glycosyl hydrolase family 9	WRKY
Niben261Chr12g0056012	203.897	175.084	209.619	470.711	407.344	448.543	196.2	442.199	-1.17259	1.59e-11	6.26e-10	Niben261Chr12	5613041	5620647	+	1026	- && sp|Q9C857|GDL16_ARATH GDSL esterase/lipase At1g31550 OS=Arabidopsis thaliana OX=3702 GN=At1g31550 PE=2 SV=1 && -	B3
Niben261Chr14g0789015	390.967	218.855	290.088	637.774	868.544	520.461	299.97	675.593	-1.17206	9.77e-08	2.1e-06	Niben261Chr14	78961465	78966971	+	1482	- && sp|F4JLP5|PLPD2_ARATH Dihydrolipoyl dehydrogenase 2, chloroplastic OS=Arabidopsis thaliana OX=3702 GN=LPD2 PE=2 SV=2 && PF02852:Pyridine nucleotide-disulphide oxidoreductase, dimerisation domain|PF07992:Pyridine nucleotide-disulphide oxidoreductase	-
Niben261Chr18g1388005	2960.46	2530.33	3179.05	7461.39	6632.08	5420.37	2889.95	6504.61	-1.17036	3.58e-18	3.07e-16	Niben261Chr18	138792326	138798680	-	3087	- && sp|F4JLK2|SPSA4_ARATH Probable sucrose-phosphate synthase 4 OS=Arabidopsis thaliana OX=3702 GN=SPS4 PE=1 SV=1 && PF00534:Glycosyl transferases group 1|PF05116:Sucrose-6F-phosphate phosphohydrolase|PF00862:Sucrose synthase	HD-ZIP
novel.5784	149.458	213.267	163.92	532.795	270.257	384.195	175.548	395.749	-1.17032	1.19e-06	2.02e-05	Niben261Chr17	25464690	25469131	-	701	- && - && -	-
novel.1263	53.4487	46.5648	58.6138	119.653	124.358	112.609	52.8757	118.873	-1.16959	4.78e-05	0.000534333	Niben261Chr04	147042417	147047665	+	1472	- && sp|Q9ZT94|POLR2_ARATH Retrovirus-related Pol polyprotein from transposon RE2 OS=Arabidopsis thaliana OX=3702 GN=RE2 PE=4 SV=1 && -	M-type_MADS
Niben261Chr12g1156003	30.6835	27.0076	27.8167	69.9858	66.5851	55.8313	28.5026	64.1341	-1.16904	0.00214541	0.0135271	Niben261Chr12	115600933	115603149	+	1311	- && - && PF02536:mTERF	-
Niben261Chr05g1379010	21466.6	18300	21955.3	50262.2	47077.7	41405.1	20574	46248.3	-1.16858	9.02e-25	1.38e-22	Niben261Chr05	137921351	137923093	-	468	- && sp|P49107|PSAN_ARATH Photosystem I reaction center subunit N, chloroplastic OS=Arabidopsis thaliana OX=3702 GN=PSAN PE=1 SV=2 && PF05479:Photosystem I reaction centre subunit N (PSAN or PSI-N)	MYB_related
novel.4925	68.2955	105.236	86.4305	196.412	147.858	240.358	86.6541	194.876	-1.16828	1.37e-05	0.000177392	Niben261Chr15	17349123	17353779	+	2075	- && sp|Q8VZ10|SOQ1_ARATH Protein SUPPRESSOR OF QUENCHING 1, chloroplastic OS=Arabidopsis thaliana OX=3702 GN=SOQ1 PE=1 SV=1 && -	-
Niben261Scf14200g0000002	54.4385	67.0533	67.5549	144.487	122.399	158.031	63.0155	141.639	-1.16804	1.88e-05	0.000234394	Niben261Scf14200	21	1567	-	675	- && sp|Q6V4H0|10HGO_CATRO 8-hydroxygeraniol dehydrogenase OS=Catharanthus roseus OX=4058 GN=10HGO PE=1 SV=1 && PF02826:D-isomer specific 2-hydroxyacid dehydrogenase, NAD binding domain|PF08240:Alcohol dehydrogenase GroES-like domain	HB-other
Niben261Chr07g0516001	11750.8	8910.64	11100.9	26838.4	23351.8	21176.2	10587.4	23788.8	-1.16793	7.92e-20	8.02e-18	Niben261Chr07	51603399	51606600	+	393	- && sp|Q9SUI5|PSAK_ARATH Photosystem I reaction center subunit psaK, chloroplastic OS=Arabidopsis thaliana OX=3702 GN=PSAK PE=2 SV=2 && PF01241:Photosystem I psaG / psaK	-
novel.4450	496.875	390.213	455.002	931.263	1136.84	944.401	447.363	1004.17	-1.16724	6.8e-15	4.1e-13	Niben261Chr13	38637848	38640001	-	2154	- && sp|J9RYI6|DCVR_CUCSA Divinyl chlorophyllide a 8-vinyl-reductase, chloroplastic OS=Cucumis sativus OX=3659 GN=DVR PE=1 SV=1 && -	-
novel.6479	93.0403	88.4731	91.3977	212.215	191.922	208.185	90.9704	204.107	-1.16571	2.21e-07	4.45e-06	Niben261Chr19	109764363	109766580	-	1340	- && - && -	-
Niben261Chr01g1317008	1880.6	1587.86	1493.16	4332.35	3276.38	3524	1653.87	3710.91	-1.1657	8.34e-18	6.83e-16	Niben261Chr01	131730641	131732470	+	852	- && - && -	-
Niben261Chr16g1461004	828.454	704.991	710.319	1943.8	1728.28	1362.66	747.922	1678.25	-1.16557	4.35e-15	2.68e-13	Niben261Chr16	146168584	146170221	+	693	- && sp|O23049|RK6_ARATH 50S ribosomal protein L6, chloroplastic OS=Arabidopsis thaliana OX=3702 GN=RPL6 PE=2 SV=1 && PF00347:Ribosomal protein L6	NF-YA
Niben261Chr12g1295012	273.182	197.435	223.527	547.47	574.786	434.349	231.381	518.868	-1.16524	3.34e-10	1.1e-08	Niben261Chr12	129558529	129559135	-	354	- && sp|Q9S829|NDHO_ARATH NAD(P)H-quinone oxidoreductase subunit O, chloroplastic OS=Arabidopsis thaliana OX=3702 GN=ndhO PE=2 SV=1 && PF11910:Cyanobacterial and plant NDH-1 subunit O	-
Niben261Chr16g0380007	109.867	58.6717	74.509	269.784	125.337	150.461	81.0158	181.86	-1.1649	0.00030333	0.00263151	Niben261Chr16	38054031	38055151	-	514	- && - && PF01190:Pollen proteins Ole e I like	-
Niben261Chr09g0928008	54.4385	81.9541	59.6072	169.32	127.295	143.837	65.3332	146.817	-1.16483	3.31e-05	0.000385347	Niben261Chr09	92844436	92854781	-	1104	- && sp|O80522|GDL2_ARATH GDSL esterase/lipase At1g09390 OS=Arabidopsis thaliana OX=3702 GN=At1g09390 PE=2 SV=1 && PF00657:GDSL-like Lipase/Acylhydrolase	ERF
Niben261Scf08887g0000002	754.22	737.586	689.457	1644.67	1837.95	1400.51	727.088	1627.71	-1.16245	6.1e-18	5.07e-16	Niben261Scf08887	5263	6513	+	1251	- && sp|J9RYI6|DCVR_CUCSA Divinyl chlorophyllide a 8-vinyl-reductase, chloroplastic OS=Cucumis sativus OX=3659 GN=DVR PE=1 SV=1 && PF13460:NAD(P)H-binding	-
Niben261Chr03g1182008	872.995	822.334	946.761	1925.74	2265.85	1721.31	880.697	1970.97	-1.16234	4.65e-18	3.92e-16	Niben261Chr03	118173333	118179118	-	1893	- && sp|Q9ZQC5|ICR2_ARATH Interactor of constitutive active ROPs 2, chloroplastic OS=Arabidopsis thaliana OX=3702 GN=ICR2 PE=1 SV=1 && -	NF-YB
novel.1536	133.622	136.901	121.201	290.102	315.3	271.586	130.575	292.33	-1.16227	4.38e-09	1.19e-07	Niben261Chr04	185068681	185080884	-	2510	- && - && -	-
novel.5396	262.294	193.71	160.939	614.069	405.386	362.43	205.648	460.628	-1.16198	4.61e-07	8.64e-06	Niben261Chr16	118986151	118989493	+	674	- && - && -	-
novel.2884	111.846	106.168	107.293	247.208	243.819	236.573	108.436	242.533	-1.16125	2.5e-08	5.97e-07	Niben261Chr09	5483483	5486977	+	2260	- && sp|V9M398|RUN1_VITRO Disease resistance protein RUN1 OS=Vitis rotundifolia OX=103349 GN=RUN1 PE=1 SV=1 && PF00931:NB-ARC domain	NAC
Niben261Chr04g1724013	30.6835	49.3587	72.5221	60.9554	118.482	160.87	50.8548	113.436	-1.161	0.00305897	0.0180066	Niben261Chr04	172405373	172406428	-	513	- && - && PF01190:Pollen proteins Ole e I like	-
Niben261Chr11g0962006	599.813	418.152	535.472	1330.86	1146.64	995.5	517.812	1157.66	-1.16066	1.07e-12	4.99e-11	Niben261Chr11	96201214	96203380	+	516	- && sp|Q9FEC1|OHP2_ARATH Light-harvesting complex-like protein OHP2, chloroplastic OS=Arabidopsis thaliana OX=3702 GN=OHP2 PE=1 SV=1 && -	-
Niben261Chr08g0249012	251.407	338.992	307.971	441.362	803.918	758.927	299.456	668.069	-1.15854	4.21e-08	9.7e-07	Niben261Chr08	24973308	24974552	-	720	- && sp|P42056|VDAC2_SOLTU Mitochondrial outer membrane protein porin of 36 kDa OS=Solanum tuberosum OX=4113 PE=1 SV=2 && PF01459:Eukaryotic porin	-
Niben261Chr02g1301008	122.734	108.962	134.116	252.852	294.737	267.801	121.937	271.797	-1.15779	2.04e-08	4.95e-07	Niben261Chr02	130095694	130098598	+	516	- && sp|Q9LXB4|Y5620_ARATH Putative RNA methyltransferase At5g10620 OS=Arabidopsis thaliana OX=3702 GN=At5g10620 PE=3 SV=1 && PF02590:Predicted SPOUT methyltransferase	-
Niben261Chr18g0318001	1197.65	867.037	883.18	2455.15	2265.85	1853.79	982.621	2191.6	-1.15716	3.63e-14	2.03e-12	Niben261Chr18	31820365	31824096	+	1227	- && sp|Q9LU68|CIA2_ARATH Protein CHLOROPLAST IMPORT APPARATUS 2 OS=Arabidopsis thaliana OX=3702 GN=CIA2 PE=1 SV=1 && PF06203:CCT motif	CO-like
Niben261Chr19g0017007	17.8162	27.9389	20.8625	44.0233	41.1261	63.4016	22.2059	49.517	-1.15673	0.00977634	0.0458469	Niben261Chr19	1778690	1779127	+	438	- && sp|P0C7R1|PPR74_ARATH Pentatricopeptide repeat-containing protein DWY1, chloroplastic OS=Arabidopsis thaliana OX=3702 GN=DYW1 PE=1 SV=1 && PF14432:DYW family of nucleic acid deaminases	HRT-like
Niben261Chr16g0099015	452.334	344.58	438.113	918.846	940.026	892.355	411.676	917.075	-1.15619	4.55e-15	2.79e-13	Niben261Chr16	9943339	9948094	-	1314	- && sp|Q9M5P4|CRS2_MAIZE Chloroplastic group IIB intron splicing facilitator CRS2, chloroplastic OS=Zea mays OX=4577 GN=CRS2 PE=1 SV=1 && PF01195:Peptidyl-tRNA hydrolase	M-type_MADS
Niben261Chr10g0042037	924.464	728.274	816.619	2037.49	1666.59	1798.9	823.119	1834.33	-1.15602	1e-17	8.07e-16	Niben261Chr10	4232336	4238013	-	1041	- && sp|Q9LSE7|B561C_ARATH Cytochrome b561 and DOMON domain-containing protein At3g25290 OS=Arabidopsis thaliana OX=3702 GN=At3g25290 PE=2 SV=1 && PF04526:Protein of unknown function (DUF568)	bZIP
Niben261Chr02g0690009	29.6937	40.977	16.8887	47.4097	88.1274	59.6165	29.1865	65.0512	-1.15558	0.00777687	0.0381741	Niben261Chr02	69053509	69056928	+	1158	- && sp|Q9LIN2|GDL53_ARATH GDSL esterase/lipase At3g26430 OS=Arabidopsis thaliana OX=3702 GN=At3g26430 PE=1 SV=1 && PF00657:GDSL-like Lipase/Acylhydrolase	B3
Niben261Chr16g0440001	258.335	230.03	287.108	633.259	513.097	581.024	258.491	575.793	-1.15541	3.81e-12	1.64e-10	Niben261Chr16	44078145	44081398	+	852	- && - && -	-
Niben261Chr19g0152003	20419.4	14323.3	19592.9	43785.1	41240.7	35980.9	18111.9	40335.6	-1.15513	1.63e-17	1.3e-15	Niben261Chr19	15162626	15164904	-	807	- && sp|Q7DM39|PSBP1_TOBAC Oxygen-evolving enhancer protein 2-1, chloroplastic OS=Nicotiana tabacum OX=4097 GN=PSBP1 PE=3 SV=2 && PF01789:PsbP	WRKY
Niben261Chr04g1543007	795.791	794.396	905.036	2087.16	1885.93	1582.2	831.741	1851.76	-1.15434	1.76e-17	1.39e-15	Niben261Chr04	154343433	154348299	-	639	- && sp|P24613|RK21_SPIOL 50S ribosomal protein L21, chloroplastic OS=Spinacia oleracea OX=3562 GN=RPL21 PE=1 SV=1 && PF00829:Ribosomal prokaryotic L21 protein	WRKY
Niben261Chr12g0780001	55.4282	67.0533	27.8167	94.8195	94.0026	145.729	50.0994	111.517	-1.15389	0.00125972	0.008782	Niben261Chr12	77999754	78003568	-	1323	- && sp|Q5BPZ5|LAZH2_ARATH Protein LAZ1 homolog 2 OS=Arabidopsis thaliana OX=3702 GN=At1g23070 PE=2 SV=1 && PF03619:Organic solute transporter Ostalpha	CPP
Niben261Chr19g0589012	416.702	335.267	375.525	952.71	861.69	694.579	375.831	836.326	-1.15356	1.14e-12	5.25e-11	Niben261Chr19	58977133	58978982	+	888	- && sp|Q39061|CP33_ARATH RNA-binding protein CP33, chloroplastic OS=Arabidopsis thaliana OX=3702 GN=CP33 PE=2 SV=1 && PF00076:RNA recognition motif. (a.k.a. RRM, RBD, or RNP domain)	NF-YA
Niben261Chr08g1177001	20.7856	20.4885	36.7578	83.5314	41.1261	49.2072	26.0106	57.9549	-1.15318	0.0104312	0.04833	Niben261Chr08	117710882	117713380	-	1101	- && sp|Q9FMS6|CAF1K_ARATH Probable CCR4-associated factor 1 homolog 11 OS=Arabidopsis thaliana OX=3702 GN=CAF1-11 PE=2 SV=1 && PF04857:CAF1 family ribonuclease	-
Niben261Chr10g1284007	677.016	780.426	481.825	1662.73	1493.27	1159.21	646.423	1438.4	-1.15306	1.03e-10	3.63e-09	Niben261Chr10	128354368	128358101	+	1356	- && sp|O80492|P2C05_ARATH Probable protein phosphatase 2C 5 OS=Arabidopsis thaliana OX=3702 GN=At1g09160 PE=2 SV=1 && PF00481:Protein phosphatase 2C	B3
Niben261Chr12g0571005	127.683	122.931	129.149	283.33	312.363	248.875	126.588	281.522	-1.15303	1.43e-08	3.55e-07	Niben261Chr12	57103179	57107683	+	972	- && sp|Q8W566|Y3514_ARATH Uncharacterized exonuclease domain-containing protein At3g15140 OS=Arabidopsis thaliana OX=3702 GN=At3g15140 PE=2 SV=1 && PF00929:Exonuclease	HD-ZIP
Niben261Chr16g0759003	19614.7	22808.4	25126.4	41928.3	51293.1	56989.6	22516.5	50070.3	-1.153	1.12e-18	1.02e-16	Niben261Chr16	75866788	75867891	+	363	- && sp|A0A2J6KL39|NLTP_LACSA Non-specific lipid-transfer protein Lac s 1 OS=Lactuca sativa OX=4236 GN=LSAT_1X82001 PE=1 SV=1 && PF00234:Protease inhibitor/seed storage/LTP family	MYB_related
Niben261Chr05g0305023	19.7958	20.4885	20.8625	55.3114	42.1053	38.798	20.3823	45.4049	-1.15255	0.0105043	0.0485554	Niben261Chr05	30548941	30553270	-	525	- && sp|Q5Q995|KTAP2_IXOSC Protein KRTCAP2 homolog OS=Ixodes scapularis OX=6945 PE=2 SV=1 && PF09775:Keratinocyte-associated protein 2	-
novel.1551	33.6529	37.2518	26.8232	84.6602	72.4603	60.5628	32.576	72.5611	-1.15189	0.0017684	0.0115649	Niben261Chr05	10908462	10911299	+	1082	- && - && -	-
Niben261Chr08g0678013	347.416	244	275.187	689.699	620.809	614.144	288.868	641.551	-1.15137	9.33e-12	3.77e-10	Niben261Chr08	67805134	67806114	-	981	- && sp|Q9SZL6|MTEF6_ARATH Transcription termination factor MTERF6, chloroplastic/mitochondrial OS=Arabidopsis thaliana OX=3702 GN=MTERF6 PE=2 SV=1 && PF02536:mTERF	-
Niben261Chr07g0275009	23.755	27.0076	22.8494	54.1826	42.1053	67.1868	24.5373	54.4916	-1.15083	0.0062243	0.0320379	Niben261Chr07	27534877	27538191	-	1338	- && sp|Q8H1F0|BZP29_ARATH bZIP transcription factor 29 OS=Arabidopsis thaliana OX=3702 GN=BZIP29 PE=2 SV=1 && PF00170:bZIP transcription factor	bZIP
Niben261Chr11g1116011	2186.45	2174.58	2493.57	5622.57	5451.17	4130.57	2284.86	5068.1	-1.14922	3.61e-18	3.09e-16	Niben261Chr11	111599159	111603985	-	1017	- && sp|P46276|F16P2_SOLTU Fructose-1,6-bisphosphatase, cytosolic OS=Solanum tuberosum OX=4113 PE=2 SV=1 && PF00316:Fructose-1-6-bisphosphatase, N-terminal domain	MYB_related
Niben261Chr08g0178008	141.54	130.381	123.188	258.496	280.049	336.88	131.703	291.809	-1.14905	2.28e-08	5.48e-07	Niben261Chr08	17823835	17825055	-	798	- && sp|Q9XFI1|TRL12_ARATH Thioredoxin-like 1-2, chloroplastic OS=Arabidopsis thaliana OX=3702 GN=At5g61440 PE=2 SV=1 && PF00085:Thioredoxin	HRT-like
Niben261Chr16g0033010	416.702	325.022	447.054	1079.14	824.481	732.431	396.259	878.683	-1.14849	9.58e-11	3.4e-09	Niben261Chr16	3322557	3324343	-	486	- && sp|C0SVM5|BBX19_ARATH B-box zinc finger protein 19 OS=Arabidopsis thaliana OX=3702 GN=BBX19 PE=1 SV=1 && -	DBB
Niben261Chr01g0054001	29.6937	58.6717	55.6334	124.168	105.753	89.8979	47.9996	106.606	-1.14802	0.000661574	0.00514189	Niben261Chr01	5425804	5427018	+	1215	- && sp|Q9SKT1|ERF53_ARATH Ethylene-responsive transcription factor ERF053 OS=Arabidopsis thaliana OX=3702 GN=ERF053 PE=1 SV=1 && PF00847:AP2 domain	ERF
Niben261Chr09g0721003	239.529	266.351	263.265	697.6	498.409	510.052	256.382	568.687	-1.14773	1.18e-10	4.12e-09	Niben261Chr09	72156209	72162236	-	408	- && sp|Q9M1C2|CH101_ARATH 10 kDa chaperonin 1, chloroplastic OS=Arabidopsis thaliana OX=3702 GN=CPN10-1 PE=2 SV=1 && PF00166:Chaperonin 10 Kd subunit	ARF
Niben261Chr05g0764001	59.3874	48.4274	38.7447	74.501	95.9609	153.3	48.8532	107.92	-1.14664	0.001035	0.00746161	Niben261Chr05	76453145	76457711	+	666	- && sp|Q9FHH5|GDU3_ARATH Protein GLUTAMINE DUMPER 3 OS=Arabidopsis thaliana OX=3702 GN=GDU3 PE=1 SV=1 && -	-
Niben261Chr03g0823008	89.0811	34.458	89.4108	116.267	195.839	158.031	70.9833	156.712	-1.14647	0.000762902	0.00579782	Niben261Chr03	82312821	82317901	+	1407	- && sp|Q8GZ63|PP397_ARATH Pentatricopeptide repeat-containing protein At5g25630 OS=Arabidopsis thaliana OX=3702 GN=At5g25630 PE=2 SV=2 && PF13041:PPR repeat family	-
Niben261Chr03g1012004	46.5201	27.0076	26.8232	83.5314	64.6268	73.8109	33.4503	73.9897	-1.14538	0.00247892	0.0151957	Niben261Chr03	101255457	101257786	-	1317	- && sp|Q8LJW3|ACR4_ARATH ACT domain-containing protein ACR4 OS=Arabidopsis thaliana OX=3702 GN=ACR4 PE=2 SV=1 && PF01842:ACT domain	TCP
Niben261Chr16g0454011	117.785	72.6411	63.581	213.344	181.151	167.494	84.6691	187.329	-1.1452	2.96e-05	0.000350473	Niben261Chr16	45421566	45425164	-	2214	- && - && PF07891:Protein of unknown function (DUF1666)	NAC
Niben261Chr10g1216004	46.5201	56.8091	73.5156	145.616	132.191	113.555	58.9483	130.454	-1.145	8.74e-05	0.000897432	Niben261Chr10	121665024	121672783	-	1632	- && sp|W5EP13|CA1P_WHEAT 2-carboxy-D-arabinitol-1-phosphatase OS=Triticum aestivum OX=4565 PE=1 SV=1 && PF00300:Histidine phosphatase superfamily (branch 1)	-
Niben261Chr05g0289005	101.948	197.435	154.979	295.746	236.965	472.2	151.454	334.971	-1.145	2.95e-05	0.000349787	Niben261Chr05	28897925	28898681	-	528	- && - && -	-
Niben261Chr14g0374001	649.302	451.679	575.21	1285.71	1263.16	1156.37	558.73	1235.08	-1.14476	2.17e-14	1.24e-12	Niben261Chr14	37372134	37376866	+	1638	- && sp|O65660|PLAT1_ARATH PLAT domain-containing protein 1 OS=Arabidopsis thaliana OX=3702 GN=PLAT1 PE=1 SV=1 && PF01477:PLAT/LH2 domain	-
Niben261Chr16g0350013	43754.7	34296.8	43886.8	102017	88289.9	79273.8	40646.1	89860.2	-1.14456	2.92e-19	2.8e-17	Niben261Chr16	35042499	35044242	-	687	- && sp|Q41932|PSBQ2_ARATH Oxygen-evolving enhancer protein 3-2, chloroplastic OS=Arabidopsis thaliana OX=3702 GN=PSBQ2 PE=1 SV=2 && PF05757:Oxygen evolving enhancer protein 3 (PsbQ)	-
Niben261Chr10g1007001	3224.74	3225.08	2913.8	5427.29	7964.76	7306.33	3121.2	6899.46	-1.14453	6.2e-17	4.61e-15	Niben261Chr10	100746818	100748052	-	522	- && - && PF04535:Domain of unknown function (DUF588)	-
Niben261Chr13g1342002	21150.8	17241.1	19588.9	46921	44099.9	37158.1	19326.9	42726.3	-1.14451	7.39e-22	9e-20	Niben261Chr13	134175778	134176398	+	621	- && sp|P29302|PSAD_NICSY Photosystem I reaction center subunit II, chloroplastic OS=Nicotiana sylvestris OX=4096 GN=psaD PE=2 SV=1 && PF02531:PsaD	-
Niben261Chr02g0775008	23.755	31.6641	22.8494	58.6978	58.7516	55.8313	26.0895	57.7602	-1.14442	0.00426808	0.0235759	Niben261Chr02	77456565	77461496	-	444	- && sp|Q9XIK0|PRIN2_ARATH Protein PLASTID REDOX INSENSITIVE 2, chloroplastic OS=Arabidopsis thaliana OX=3702 GN=PRIN2 PE=1 SV=1 && -	-
Niben261Chr13g0987011	55.4282	73.5724	40.7316	112.88	127.295	135.32	56.5774	125.165	-1.14437	0.00015905	0.00151156	Niben261Chr13	98692691	98697437	+	1443	- && sp|Q8VZP6|GUX8_ARATH Putative glucuronosyltransferase PGSIP8 OS=Arabidopsis thaliana OX=3702 GN=PGSIP8 PE=2 SV=1 && -	C2H2
Niben261Chr12g0581002	801.73	597.892	652.699	1795.93	1447.25	1292.64	684.107	1511.94	-1.14378	2.78e-13	1.4e-11	Niben261Chr12	58031383	58035954	-	738	- && sp|Q9ASV6|RR20_ARATH 30S ribosomal protein S20, chloroplastic OS=Arabidopsis thaliana OX=3702 GN=RPS20 PE=2 SV=1 && PF01649:Ribosomal protein S20	NAC
Niben261Chr13g0654008	1302.56	1131.52	1171.28	2730.57	2791.68	2443.33	1201.79	2655.19	-1.14364	1.21e-22	1.59e-20	Niben261Chr13	65405229	65410933	+	1227	- && sp|Q8L7B2|SCP20_ARATH Serine carboxypeptidase-like 20 OS=Arabidopsis thaliana OX=3702 GN=SCPL20 PE=2 SV=2 && PF00450:Serine carboxypeptidase	NAC
Niben261Chr19g0076004	223.693	257.038	209.619	592.622	470.013	463.684	230.116	508.773	-1.14281	9.78e-11	3.46e-09	Niben261Chr19	7630830	7638132	+	582	- && sp|Q9ZRA4|AB19A_PRUPE Auxin-binding protein ABP19a OS=Prunus persica OX=3760 GN=ABP19A PE=3 SV=1 && PF00190:Cupin	E2F/DP
Niben261Chr14g0803012	306.835	285.908	249.357	655.835	660.955	542.226	280.7	619.672	-1.1418	2.65e-12	1.16e-10	Niben261Chr14	80207907	80214025	-	1290	- && sp|Q8RWC9|CIPK1_ARATH CBL-interacting serine/threonine-protein kinase 1 OS=Arabidopsis thaliana OX=3702 GN=CIPK1 PE=1 SV=2 && PF00069:Protein kinase domain|PF03822:NAF domain	bHLH
Niben261Chr18g0412004	735.414	675.19	877.22	1847.85	1546.15	1654.12	762.608	1682.71	-1.14177	8.85e-17	6.51e-15	Niben261Chr18	41222855	41227579	+	795	- && sp|Q949S9|SPF27_ARATH Pre-mRNA-splicing factor SPF27 homolog OS=Arabidopsis thaliana OX=3702 GN=MOS4 PE=1 SV=1 && PF05700:Breast carcinoma amplified sequence 2 (BCAS2)	-
Niben261Chr04g1631002	35.6324	44.7022	43.712	115.138	92.0442	67.1868	41.3489	91.4563	-1.14151	0.000916396	0.00675619	Niben261Chr04	163177639	163179647	+	255	- && sp|Q09020|PR4_PHAVU Wound-induced basic protein OS=Phaseolus vulgaris OX=3885 GN=PR4 PE=2 SV=1 && -	-
Niben261Chr06g1082010	541.415	428.396	601.039	1021.57	1258.26	1182.87	523.617	1154.23	-1.14138	1.45e-13	7.43e-12	Niben261Chr06	108225672	108227241	+	345	- && sp|Q6NMQ7|GASA6_ARATH Gibberellin-regulated protein 6 OS=Arabidopsis thaliana OX=3702 GN=GASA6 PE=3 SV=1 && -	ZF-HD
Niben261Chr06g0584002	50.4793	40.977	36.7578	75.6298	125.337	81.3812	42.738	94.1159	-1.14072	0.00094583	0.00692818	Niben261Chr06	58430610	58432350	+	1077	- && - && -	-
novel.1079	117.785	98.7174	79.4763	303.648	171.359	178.849	98.6596	217.952	-1.14065	3.18e-05	0.000372228	Niben261Chr03	160788299	160807894	-	1284	- && - && -	-
Niben261Chr09g0402006	78.1934	46.5648	50.6661	135.456	151.775	99.3608	58.4748	128.864	-1.14037	0.000254145	0.00226721	Niben261Chr09	40191975	40194066	-	540	- && - && -	-
Niben261Chr16g0070008	281.1	340.854	348.702	459.423	923.379	755.142	323.552	712.648	-1.14022	9.7e-08	2.08e-06	Niben261Chr16	7020250	7024389	-	1440	- && sp|Q8L7A0|TAUE3_ARATH Sulfite exporter TauE/SafE family protein 3 OS=Arabidopsis thaliana OX=3702 GN=At2g25737 PE=2 SV=1 && PF01925:Sulfite exporter TauE/SafE	C2H2
Niben261Chr09g1165002	153.417	193.71	105.306	389.437	266.341	342.558	150.811	332.779	-1.13959	1.71e-06	2.78e-05	Niben261Chr09	116562044	116563108	-	228	- && - && -	MIKC_MADS
Niben261Chr14g0365007	466.191	473.098	517.589	1045.27	1152.51	1010.64	485.626	1069.47	-1.13917	1e-17	8.07e-16	Niben261Chr14	36567764	36568919	-	975	- && sp|O22287|GMPP1_ARATH Mannose-1-phosphate guanylyltransferase 1 OS=Arabidopsis thaliana OX=3702 GN=CYT1 PE=1 SV=1 && PF00132:Bacterial transferase hexapeptide (six repeats)|PF00483:Nucleotidyl transferase	-
Niben261Chr07g1128067	22482.1	19614	22216.6	59665.2	44977.3	36998.2	21437.6	47213.5	-1.13904	8.36e-15	4.97e-13	Niben261Chr07	112677607	112678759	-	546	- && sp|P22433|RBS2_NICSY Ribulose bisphosphate carboxylase small subunit, chloroplastic 2 OS=Nicotiana sylvestris OX=4096 GN=RBCS2 PE=3 SV=1 && PF12338:Ribulose-1,5-bisphosphate carboxylase small subunit|PF00101:Ribulose bisphosphate carboxylase, small c	M-type_MADS
Niben261Chr18g0885010	23.755	41.9083	35.7643	118.524	47.0013	58.6702	33.8092	74.7319	-1.13801	0.00783482	0.0384015	Niben261Chr18	88519239	88520766	-	456	- && - && PF06916:Protein of unknown function (DUF1279)	E2F/DP
novel.4176	67.3057	74.5037	60.6007	151.26	147.858	146.675	67.47	148.598	-1.13798	1.09e-05	0.000145304	Niben261Chr12	84411754	84428302	-	1048	- && - && -	-
Niben261Chr17g1316004	19.7958	46.5648	40.7316	65.4706	76.3771	93.683	35.6974	78.5102	-1.13691	0.00350711	0.0201197	Niben261Chr17	131593649	131596424	-	432	- && - && -	-
Niben261Chr08g0374011	37.612	30.7328	37.7512	83.5314	56.7932	92.7367	35.3653	77.6871	-1.13607	0.00182538	0.011877	Niben261Chr08	37359330	37369611	-	615	- && - && PF06749:Protein of unknown function (DUF1218)	B3
Niben261Chr09g1065008	126.693	96.8548	117.228	241.564	229.131	277.264	113.592	249.32	-1.13566	1.87e-07	3.8e-06	Niben261Chr09	106521355	106523893	-	546	- && sp|Q6JE38|CITX1_NICBE Thioredoxin-like protein CITRX1, chloroplastic OS=Nicotiana benthamiana OX=4100 GN=CITRX1 PE=2 SV=1 && PF00085:Thioredoxin	GATA
Niben261Chr05g1079005	51.4691	32.5954	30.7971	77.8874	83.2314	90.8442	38.2872	83.9877	-1.13531	0.00123969	0.00866516	Niben261Chr05	107972854	107973712	+	522	- && sp|Q7XLP4|Y4869_ORYSJ B3 domain-containing protein Os04g0386900 OS=Oryza sativa subsp. japonica OX=39947 GN=Os04g0386900 PE=2 SV=3 && PF02362:B3 DNA binding domain	B3
Niben261Chr08g0530007	37.612	33.5267	34.7709	44.0233	91.065	96.5219	35.3032	77.2034	-1.13356	0.00366771	0.0208423	Niben261Chr08	53004679	53005326	-	648	- && sp|Q9SI74|PMI10_ARATH Pectinesterase inhibitor 10 OS=Arabidopsis thaliana OX=3702 GN=PMEI10 PE=2 SV=1 && PF04043:Plant invertase/pectin methylesterase inhibitor	Trihelix
Niben261Chr14g0003004	69.2853	46.5648	55.6334	137.714	77.3563	160.87	57.1612	125.313	-1.13325	0.000638808	0.00499231	Niben261Chr14	354501	369426	+	2112	- && sp|Q9SJA9|GDL39_ARATH GDSL esterase/lipase At2g24560 OS=Arabidopsis thaliana OX=3702 GN=At2g24560 PE=2 SV=2 && PF00657:GDSL-like Lipase/Acylhydrolase	ERF
Niben261Chr06g0801016	48.4997	24.2137	28.8102	115.138	59.7308	48.261	33.8412	74.3766	-1.13293	0.00872242	0.0417876	Niben261Chr06	80116583	80130457	-	3768	- && - && PF05029:Timeless protein C terminal region|PF04821:Timeless protein	-
Niben261Chr09g0026013	94.0301	119.206	156.966	225.761	315.3	269.694	123.401	270.251	-1.13235	1.91e-06	3.08e-05	Niben261Chr09	2613112	2620922	-	1818	- && sp|P40691|A115_TOBAC Auxin-induced protein PCNT115 OS=Nicotiana tabacum OX=4097 PE=2 SV=1 && PF00248:Aldo/keto reductase family	bHLH
Niben261Chr19g0054002	29.6937	79.1602	75.5025	169.32	80.2939	155.192	61.4521	134.935	-1.13232	0.00243819	0.0149853	Niben261Chr19	5459582	5461087	+	1506	- && sp|Q9M2U3|ALPL_ARATH Protein ALP1-like OS=Arabidopsis thaliana OX=3702 GN=At3g55350 PE=2 SV=1 && PF13359:DDE superfamily endonuclease	SBP
Niben261Chr01g1074005	523.599	660.289	551.367	1399.72	1345.41	1060.79	578.418	1268.64	-1.13219	6.24e-14	3.36e-12	Niben261Chr01	107428201	107433243	-	2001	- && sp|Q03684|BIP4_TOBAC Luminal-binding protein 4 OS=Nicotiana tabacum OX=4097 GN=BIP4 PE=2 SV=1 && PF00012:Hsp70 protein	GATA
novel.3409	53.4487	52.1526	36.7578	132.07	80.2939	100.307	47.453	104.224	-1.13173	0.000612429	0.00482126	Niben261Chr10	134985874	134988588	+	1745	- && sp|B8B4K9|NAF1D_ORYSI Nucleosome assembly protein 1-like 4 OS=Oryza sativa subsp. indica OX=39946 GN=OsI_23686 PE=3 SV=2 && -	MYB_related
Niben261Chr10g0394017	111.846	56.8091	62.5876	231.405	177.234	98.4145	77.081	169.018	-1.13133	0.000844148	0.0063126	Niben261Chr10	39444823	39446269	+	1080	- && - && PF13855:Leucine rich repeat	-
Niben261Chr06g0379003	3862.16	3413.2	4182.44	9268.6	7907.97	7923.31	3819.27	8366.63	-1.13133	2.67e-22	3.39e-20	Niben261Chr06	37845846	37847451	+	387	- && sp|P16048|GCSH_PEA Glycine cleavage system H protein, mitochondrial OS=Pisum sativum OX=3888 GN=GDCSH PE=1 SV=1 && PF01597:Glycine cleavage H-protein	NAC
Niben261Chr13g0349001	31.6733	33.5267	34.7709	65.4706	85.1898	68.1331	33.3236	72.9312	-1.13096	0.0016274	0.0108228	Niben261Chr13	34926962	34931475	-	1524	- && sp|Q4KLQ5|WDR76_XENLA WD repeat-containing protein 76 OS=Xenopus laevis OX=8355 GN=wdr76 PE=2 SV=1 && -	C2H2
Niben261Chr04g0914011	134.611	123.862	197.697	418.786	297.675	282.942	152.057	333.134	-1.13075	1.29e-06	2.16e-05	Niben261Chr04	91430880	91433151	+	1170	- && - && PF04724:Glycosyltransferase family 17	NAC
Niben261Chr17g0410016	3907.69	3279.09	4506.31	7883.56	7043.34	10660.9	3897.7	8529.28	-1.12994	2.29e-13	1.16e-11	Niben261Chr17	40880911	40882107	+	855	- && sp|Q94KL8|SILD_PODPE Secoisolariciresinol dehydrogenase (Fragment) OS=Podophyllum peltatum OX=35933 PE=1 SV=1 && PF13561:Enoyl-(Acyl carrier protein) reductase	NAC
novel.5613	93.0403	54.0152	50.6661	108.365	128.274	194.936	65.9072	143.859	-1.12928	0.000502306	0.00407218	Niben261Chr17	14484250	14486363	+	699	- && - && -	-
Niben261Chr06g1111014	48.4997	47.4961	13.9084	72.2434	109.67	58.6702	36.6347	80.1944	-1.1288	0.0106148	0.0489069	Niben261Chr06	111144642	111147837	-	1776	- && sp|Q9SD82|RFA1B_ARATH Replication protein A 70 kDa DNA-binding subunit B OS=Arabidopsis thaliana OX=3702 GN=RPA1B PE=3 SV=1 && PF01336:OB-fold nucleic acid binding domain|PF04057:Replication factor-A protein 1, N-terminal domain|PF16900:Replication p	-
Niben261Chr05g1315002	174.203	143.42	178.822	391.695	302.571	390.819	165.481	361.695	-1.12842	9.85e-09	2.53e-07	Niben261Chr05	131562127	131562702	+	576	- && - && -	-
Niben261Chr01g0580011	45.5303	67.0533	42.7185	115.138	103.794	121.126	51.7674	113.353	-1.12841	0.0002393	0.00215413	Niben261Chr01	58024171	58026427	-	1146	- && sp|Q6NLB1|FB118_ARATH F-box protein At2g26850 OS=Arabidopsis thaliana OX=3702 GN=At2g26850 PE=2 SV=1 && -	-
novel.170	38.6018	53.0839	19.8691	102.721	54.8348	87.059	37.1849	81.5383	-1.12816	0.00584006	0.0305269	Niben261Chr01	145398511	145402769	+	1159	- && - && -	-
Niben261Chr16g0540005	64.3364	66.122	44.7054	129.812	132.191	121.126	58.3879	127.71	-1.12772	8.2e-05	0.000851455	Niben261Chr16	54023513	54032855	-	1194	- && sp|Q9SA96|AROD1_ARATH Arogenate dehydratase/prephenate dehydratase 1, chloroplastic OS=Arabidopsis thaliana OX=3702 GN=ADT1 PE=1 SV=1 && PF00800:Prephenate dehydratase	-
novel.523	61.367	65.1907	35.7643	152.388	68.5435	134.374	54.1073	118.435	-1.12722	0.00164681	0.0109245	Niben261Chr02	113197763	113202235	+	1427	- && sp|F4J4N3|DIR17_ARATH Dirigent protein 17 OS=Arabidopsis thaliana OX=3702 GN=DIR17 PE=2 SV=1 && -	-
Niben261Chr13g0659016	155.397	134.107	147.031	391.695	331.947	230.896	145.512	318.179	-1.12721	5.28e-07	9.75e-06	Niben261Chr13	65970464	65972850	+	624	- && sp|O80363|RK17_TOBAC 50S ribosomal protein L17, chloroplastic OS=Nicotiana tabacum OX=4097 GN=RPL17 PE=2 SV=1 && PF01196:Ribosomal protein L17	-
Niben261Chr12g0336002	283.08	232.824	252.337	640.031	556.182	482.61	256.08	559.608	-1.12716	5.24e-11	1.93e-09	Niben261Chr12	33627095	33629781	-	2592	- && - && PF12043:Domain of unknown function (DUF3527)	-
Niben261Chr04g1207005	14477.7	10289.9	13249.7	30586.1	27282.3	25063.5	12672.4	27644	-1.12528	1.55e-17	1.23e-15	Niben261Chr04	120746823	120747452	+	630	- && sp|P27522|CB13_SOLLC Chlorophyll a-b binding protein 8, chloroplastic OS=Solanum lycopersicum OX=4081 GN=CAB8 PE=3 SV=1 && PF00504:Chlorophyll A-B binding protein	ERF
Niben261Chr01g1061005	15961.4	12453.3	15333	35153.2	32660	27599.6	14582.5	31804.3	-1.12498	3.7e-19	3.49e-17	Niben261Chr01	105526757	105528668	+	393	- && sp|Q9SUI5|PSAK_ARATH Photosystem I reaction center subunit psaK, chloroplastic OS=Arabidopsis thaliana OX=3702 GN=PSAK PE=2 SV=2 && PF01241:Photosystem I psaG / psaK	-
Niben261Chr10g0325001	1513.39	1475.17	1412.69	3711.5	3257.78	2631.64	1467.08	3200.31	-1.12489	3.52e-17	2.68e-15	Niben261Chr10	32503382	32509793	+	1881	- && - && PF13301:Protein of unknown function (DUF4079)	-
[truncated: 269 more rows]
