# Supplementary material for: The Transcription Factor DPB Confers Antiviral Defence Against Potato Virus X by Modulating MYB‐Dependent Signalling
Source: Mol Plant Pathol. 2026 Jul 12;27(7):e70319. doi: 10.1111/mpp.70319 (PMC13357984; doi:10.1111/mpp.70319)
Supplement: Supplementary file 8 — Table S2: NbDPB‐binding genes identified by chromatin immunoprecipitation (ChIP)‐seq. [file MPP-27-e70319-s008.xlsx]

## Sheet: Sheet1
Table S2 NbDPB-binding genes identified by ChIP-Seq.
geneId	start	end	width	annotation	geneStart	geneEnd	geneLength	distanceToTSS	Description
Niben261Chr01g0047002	4733219	4733655	437	Distal Intergenic	4737353	4737766	414	-3698	PREDICTED: uncharacterized protein LOC109227605 [Nicotiana attenuata]
Niben261Chr01g0054001	5423305	5423621	317	Promoter (2-3kb)	5425804	5427018	1215	-2183	PREDICTED: ethylene-responsive transcription factor ERF054-like [Nicotiana sylvestris]
Niben261Chr01g0065001	6495742	6496283	542	Promoter (<=1kb)	6496106	6498193	2088	0	PREDICTED: uncharacterized protein LOC109237009 [Nicotiana attenuata]
Niben261Chr01g0081019	8094490	8094885	396	Promoter (1-2kb)	8092370	8092834	465	-1656	PREDICTED: protein NUCLEAR FUSION DEFECTIVE 6, chloroplastic/mitochondrial-like isoform X1 [Nicotiana tomentosiformis]
Niben261Chr01g0085022	8549018	8549491	474	Promoter (<=1kb)	8529419	8548313	18895	-705	PREDICTED: homeobox-DDT domain protein RLT2-like [Nicotiana tabacum]
Niben261Chr01g0165017	16478795	16479036	242	Promoter (<=1kb)	16471203	16478262	7060	-533	PREDICTED: translation initiation factor IF-2, chloroplastic [Nicotiana sylvestris]
Niben261Chr01g0168007	16865293	16865577	285	Promoter (1-2kb)	16866959	16869724	2766	-1382	PREDICTED: uncharacterized protein LOC104247318 isoform X1 [Nicotiana sylvestris]
Niben261Chr01g0179010	17942868	17943254	387	Promoter (<=1kb)	17920753	17942650	21898	-218	PREDICTED: callose synthase 7-like [Nicotiana sylvestris]
Niben261Chr01g0180002	18055061	18055929	869	Promoter (<=1kb)	18056703	18059860	3158	-774	PREDICTED: probable receptor-like protein kinase At2g42960 [Nicotiana sylvestris]
Niben261Chr01g0201001	20122151	20122787	637	Promoter (<=1kb)	20116546	20122026	5481	-125	PREDICTED: uncharacterized protein LOC104213020 isoform X2 [Nicotiana sylvestris]
Niben261Chr01g0247017	24705992	24706411	420	Promoter (<=1kb)	24704236	24706040	1805	0	PREDICTED: protein Jade-1 [Nicotiana sylvestris]
Niben261Chr01g0305006	30520791	30521561	771	Distal Intergenic	30484857	30493206	8350	-27585	PREDICTED: uncharacterized protein LOC109230440 [Nicotiana attenuata]
Niben261Chr01g0344003	34398566	34399226	661	Distal Intergenic	34389890	34392975	3086	-5591	PREDICTED: uncharacterized protein LOC104220752 [Nicotiana sylvestris]
Niben261Chr01g0347007	34731088	34731559	472	Promoter (<=1kb)	34731863	34736849	4987	-304	PREDICTED: lysine-specific histone demethylase 1 homolog 2 [Nicotiana attenuata]
Niben261Chr01g0368002	36824773	36825409	637	Promoter (1-2kb)	36819611	36823605	3995	-1168	PREDICTED: G-type lectin S-receptor-like serine/threonine-protein kinase At4g27290 isoform X2 [Nicotiana tabacum]
Niben261Chr01g0392003	39178684	39179136	453	Promoter (<=1kb)	39179212	39186915	7704	-76	PREDICTED: kinesin-3-like [Nicotiana sylvestris]
Niben261Chr01g0432003	43123100	43123690	591	Distal Intergenic	43197211	43197741	531	-73521	PREDICTED: uncharacterized protein LOC104217047, partial [Nicotiana sylvestris]
Niben261Chr01g0469001	46959159	46959776	618	Promoter (<=1kb)	46952196	46958694	6499	-465	PREDICTED: DNA ligase 1 [Nicotiana attenuata]
Niben261Chr01g0473001	47178626	47179017	392	Distal Intergenic	47341998	47344833	2836	165816	PREDICTED: nudix hydrolase 10-like [Nicotiana attenuata]
Niben261Chr01g0473001	47298795	47299582	788	Distal Intergenic	47341998	47344833	2836	45251	PREDICTED: nudix hydrolase 10-like [Nicotiana attenuata]
Niben261Chr01g0584029	58456179	58456742	564	Distal Intergenic	58459219	58460870	1652	4128	PREDICTED: patatin-like protein 3 [Nicotiana attenuata]
Niben261Chr01g0633003	63369773	63370296	524	Promoter (<=1kb)	63370143	63374856	4714	0	PREDICTED: chaperone protein dnaJ 6-like [Nicotiana sylvestris]
Niben261Chr01g0663006	66290351	66291319	969	Distal Intergenic	66328416	66328919	504	37600	PREDICTED: glycosylphosphatidylinositol anchor attachment 1 protein [Nicotiana attenuata]
Niben261Chr01g0688007	68842879	68843209	331	Distal Intergenic	68810126	68810435	310	-32444	PREDICTED: uncharacterized protein LOC104232017 [Nicotiana sylvestris]
Niben261Chr01g0714005	71420388	71420915	528	Promoter (<=1kb)	71420793	71427113	6321	0	PREDICTED: DNA replication licensing factor MCM6 [Nicotiana attenuata]
Niben261Chr01g0791001	79128052	79128403	352	Distal Intergenic	79089853	79096696	6844	-31356	PREDICTED: 4-alpha-glucanotransferase, chloroplastic/amyloplastic isoform X1 [Nicotiana sylvestris]
Niben261Chr01g0793006	79387414	79387871	458	Distal Intergenic	79366770	79367278	509	-20136	g-type lectin s-receptor-like serinethreonine-protein kinase [Nicotiana attenuata]
Niben261Chr01g0953003	95315935	95316292	358	Distal Intergenic	95326967	95329214	2248	-10675	PREDICTED: laccase-12-like [Nicotiana sylvestris]
Niben261Chr01g0958002	95811245	95811521	277	Distal Intergenic	95839368	95840148	781	-27847	hypothetical protein A4A49_59970, partial [Nicotiana attenuata]
Niben261Chr01g0962002	96238001	96239716	1716	Distal Intergenic	96189075	96199738	10664	48926	PREDICTED: dual specificity protein phosphatase 12-like [Nicotiana sylvestris]
Niben261Chr01g1052003	105192059	105192597	539	Promoter (<=1kb)	105186030	105192143	6114	0	PREDICTED: protein BREAST CANCER SUSCEPTIBILITY 1 homolog [Nicotiana attenuata]
Niben261Chr01g1077003	107738255	107738721	467	Promoter (<=1kb)	107738571	107752525	13955	0	PREDICTED: regulator of telomere elongation helicase 1 isoform X1 [Nicotiana sylvestris]
Niben261Chr01g1095002	109544398	109545757	1360	Distal Intergenic	109564198	109566446	2249	20689	PREDICTED: uncharacterized protein LOC104216450 [Nicotiana sylvestris]
Niben261Chr01g1165007	116505053	116505544	492	Promoter (<=1kb)	116505147	116506037	891	493	leucine-rich repeat receptor protein kinase msp1 [Nicotiana attenuata]
Niben261Chr01g1188012	118857112	118857475	364	Promoter (<=1kb)	118857589	118867637	10049	-114	PREDICTED: phosphatidylinositol/phosphatidylcholine transfer protein SFH3-like [Nicotiana tabacum]
Niben261Chr01g1217008	121752729	121753466	738	Promoter (1-2kb)	121747908	121751580	3673	-1149	PREDICTED: uncharacterized protein LOC104212077 [Nicotiana sylvestris]
Niben261Chr01g1228003	122833559	122834030	472	Promoter (2-3kb)	122836262	122839211	2950	-2232	PREDICTED: uncharacterized protein LOC109210077 isoform X1 [Nicotiana attenuata]
Niben261Chr01g1260005	126037597	126038378	782	Distal Intergenic	126029564	126032252	2689	-5345	PREDICTED: transcription factor MYB44-like [Nicotiana sylvestris]
Niben261Chr01g1260005	126047495	126047937	443	Distal Intergenic	126029564	126032252	2689	-15243	PREDICTED: transcription factor MYB44-like [Nicotiana sylvestris]
Niben261Chr01g1296003	129575609	129576176	568	Distal Intergenic	129635937	129637443	1507	61267	PREDICTED: uncharacterized protein LOC109242076 [Nicotiana attenuata]
Niben261Chr01g1301007	130180798	130181370	573	Distal Intergenic	130152873	130154472	1600	27925	PREDICTED: uncharacterized protein LOC107759754 [Nicotiana tabacum]
Niben261Chr01g1304010	130386120	130386359	240	Promoter (<=1kb)	130386422	130398945	12524	-63	PREDICTED: protein MRG1-like isoform X4 [Nicotiana tomentosiformis]
Niben261Chr01g1306004	130751624	130752388	765	Distal Intergenic	130674527	130676747	2221	77097	PREDICTED: uncharacterized protein LOC107802084, partial [Nicotiana tabacum]
Niben261Chr01g1326010	132639842	132640227	386	Distal Intergenic	132645158	132649614	4457	-4931	PREDICTED: uncharacterized protein LOC104214888 [Nicotiana sylvestris]
Niben261Chr01g1388012	138849119	138849326	208	Intron (Niben261Chr01g1388012.1/Niben261Chr01g1388012, intron 6 of 26)	138838124	138877583	39460	28257	PREDICTED: double-strand break repair protein MRE11-like isoform X3 [Nicotiana tabacum]
Niben261Chr01g1390011	139032311	139032743	433	Promoter (<=1kb)	139028751	139032119	3369	-192	PREDICTED: E3 ubiquitin-protein ligase RNF170-like isoform X2 [Nicotiana attenuata]
Niben261Chr01g1409004	140957986	140958518	533	Distal Intergenic	140937247	140944883	7637	-13103	PREDICTED: stomatal closure-related actin-binding protein 3-like [Nicotiana tomentosiformis]
Niben261Chr01g1424010	142456832	142457171	340	Promoter (<=1kb)	142451181	142456906	5726	0	PREDICTED: uncharacterized protein LOC107771625 [Nicotiana tabacum]
Niben261Chr01g1441013	144040243	144040623	381	Promoter (<=1kb)	144040484	144047008	6525	0	PREDICTED: DNA polymerase alpha subunit B [Nicotiana attenuata]
Niben261Chr01g1502001	150149230	150149652	423	Distal Intergenic	150169325	150174721	5397	25069	PREDICTED: E3 ubiquitin-protein ligase RHF2A-like [Nicotiana attenuata]
Niben261Chr01g1621006	162130690	162131171	482	Distal Intergenic	162121586	162122016	431	9104	PREDICTED: uncharacterized protein LOC107816405 [Nicotiana tabacum]
Niben261Chr01g1692004	169285960	169286558	599	Distal Intergenic	169270634	169277672	7039	15326	PREDICTED: phosphatidylinositol 4-phosphate 5-kinase 9-like [Nicotiana sylvestris]
Niben261Chr01g1763003	176267682	176268103	422	Distal Intergenic	176305229	176307059	1831	-37126	PREDICTED: uncharacterized protein LOC104226044 [Nicotiana sylvestris]
Niben261Chr01g1769004	176937022	176937319	298	Promoter (<=1kb)	176937353	176938478	1126	-34	PREDICTED: tubulin beta-2 chain [Nicotiana tomentosiformis]
Niben261Chr02g0021003	2086046	2086465	420	Distal Intergenic	2094859	2096684	1826	10219	PREDICTED: glucan endo-1,3-beta-glucosidase, acidic isoform PR-N-like [Nicotiana sylvestris]
Niben261Chr02g0055009	5502978	5503344	367	Promoter (1-2kb)	5492008	5501404	9397	-1574	PREDICTED: probable copper-transporting ATPase HMA5 [Nicotiana attenuata]
Niben261Chr02g0067003	6699164	6699665	502	Promoter (<=1kb)	6699464	6703009	3546	0	PREDICTED: uncharacterized protein LOC109238385 [Nicotiana attenuata]
Niben261Chr02g0075004	7529025	7529536	512	Promoter (2-3kb)	7531999	7532304	306	-2463	PREDICTED: uncharacterized protein LOC104246568 [Nicotiana sylvestris]
Niben261Chr02g0075004	7533839	7534418	580	Promoter (1-2kb)	7531999	7532304	306	1840	PREDICTED: uncharacterized protein LOC104246568 [Nicotiana sylvestris]
Niben261Chr02g0077009	7738664	7739058	395	Promoter (<=1kb)	7739638	7740024	387	966	PREDICTED: uncharacterized protein LOC104222325 isoform X1 [Nicotiana sylvestris]
Niben261Chr02g0103013	10358976	10359389	414	Promoter (<=1kb)	10359156	10363854	4699	0	PREDICTED: non-structural maintenance of chromosomes element 1 homolog [Nicotiana attenuata]
Niben261Chr02g0105012	10502174	10503002	829	Promoter (<=1kb)	10502553	10507282	4730	0	PREDICTED: CDT1-like protein a, chloroplastic isoform X1 [Nicotiana attenuata]
Niben261Chr02g0255003	25582507	25583062	556	Distal Intergenic	25541818	25545368	3551	40689	PREDICTED: ethylene-responsive transcription factor RAP2-7-like isoform X2 [Nicotiana tomentosiformis]
Niben261Chr02g0270003	26780652	26781134	483	Distal Intergenic	26951995	26955718	3724	174584	PREDICTED: interactor of constitutive active ROPs 3-like isoform X3 [Nicotiana sylvestris]
Niben261Chr02g0325003	32546619	32547100	482	Promoter (1-2kb)	32548466	32553084	4619	-1366	PREDICTED: BEL1-like homeodomain protein 2 [Nicotiana sylvestris]
Niben261Chr02g0352004	35092296	35093784	1489	Distal Intergenic	35153375	35153713	339	59929	NA
Niben261Chr02g0399023	39933947	39934438	492	Promoter (<=1kb)	39934248	39947233	12986	0	PREDICTED: peptidyl-prolyl cis-trans isomerase CYP28, chloroplastic [Nicotiana sylvestris]
Niben261Chr02g0410001	41081824	41082199	376	Promoter (1-2kb)	41079911	41081122	1212	1913	PREDICTED: uncharacterized protein LOC104101086 isoform X2 [Nicotiana tomentosiformis]
Niben261Chr02g0417002	41779121	41779370	250	Promoter (<=1kb)	41779299	41784625	5327	0	PREDICTED: non-structural maintenance of chromosomes element 1 homolog [Nicotiana attenuata]
Niben261Chr02g0420007	41990814	41991802	989	Promoter (<=1kb)	41991426	41997419	5994	0	PREDICTED: CDT1-like protein a, chloroplastic [Nicotiana sylvestris]
Niben261Chr02g0549001	54940581	54940989	409	Distal Intergenic	54895479	54901290	5812	-39291	hypothetical protein A4A49_53502, partial [Nicotiana attenuata]
Niben261Chr02g0550009	54979628	54981181	1554	Promoter (<=1kb)	54980314	54980973	660	0	PREDICTED: ethylene-responsive transcription factor 3-like [Nicotiana attenuata]
Niben261Chr02g0594003	59430109	59430407	299	Distal Intergenic	59422917	59427633	4717	7192	PREDICTED: transcription activator GLK2-like [Nicotiana attenuata]
Niben261Chr02g0736005	73644984	73645343	360	Promoter (1-2kb)	73639632	73643614	3983	-1370	PREDICTED: E3 ubiquitin-protein ligase BOI [Nicotiana attenuata]
Niben261Chr02g0736005	73645566	73646015	450	Promoter (1-2kb)	73639632	73643614	3983	-1952	PREDICTED: E3 ubiquitin-protein ligase BOI [Nicotiana attenuata]
Niben261Chr02g0806003	80648561	80649071	511	Intron (Niben261Chr02g0806003.1/Niben261Chr02g0806003, intron 2 of 3)	80642813	80650646	7834	5748	PREDICTED: uncharacterized protein LOC104248461 [Nicotiana sylvestris]
Niben261Chr02g0831008	83157536	83157893	358	Promoter (<=1kb)	83151863	83156987	5125	-549	PREDICTED: transcriptional activator Myb [Nicotiana attenuata]
Niben261Chr02g0831008	83187616	83188053	438	Distal Intergenic	83151863	83156987	5125	-30629	PREDICTED: transcriptional activator Myb [Nicotiana attenuata]
Niben261Chr02g0847002	84745300	84745644	345	Distal Intergenic	84750495	84765855	15361	20211	PREDICTED: uncharacterized protein LOC109235347 [Nicotiana attenuata]
Niben261Chr02g0851011	85088968	85089251	284	Promoter (<=1kb)	85089205	85091842	2638	0	PREDICTED: origin of replication complex subunit 6 isoform X1 [Nicotiana tomentosiformis]
Niben261Chr02g0868001	86780657	86780999	343	Promoter (<=1kb)	86781085	86795610	14526	-86	PREDICTED: anaphase-promoting complex subunit 2 [Nicotiana attenuata]
Niben261Chr02g0869017	86913407	86913798	392	Distal Intergenic	86902553	86903620	1068	-9787	PREDICTED: casparian strip membrane protein 2-like [Nicotiana tabacum]
Niben261Chr02g0871002	87149092	87149403	312	Distal Intergenic	87145253	87146789	1537	3839	PREDICTED: expansin-A1-like [Nicotiana tomentosiformis]
Niben261Chr02g0881008	88109349	88109903	555	Promoter (<=1kb)	88109127	88120278	11152	222	PREDICTED: uncharacterized protein T28D9.1-like [Nicotiana tomentosiformis]
Niben261Chr02g0954007	95445565	95445843	279	Intron (Niben261Chr02g0954007.1/Niben261Chr02g0954007, intron 3 of 4)	95443615	95451202	7588	5359	PREDICTED: F-box protein At3g07870-like [Nicotiana attenuata]
Niben261Chr02g0972003	97269944	97270682	739	Distal Intergenic	97256639	97257968	1330	-11976	PREDICTED: uncharacterized protein LOC104221920 [Nicotiana sylvestris]
Niben261Chr02g0981002	98159613	98159990	378	Promoter (<=1kb)	98160959	98163564	2606	-969	PREDICTED: myb family transcription factor EFM-like [Nicotiana attenuata]
Niben261Chr02g0998002	99884704	99885350	647	Distal Intergenic	99843093	99844164	1072	-40540	PREDICTED: uncharacterized protein LOC104222701, partial [Nicotiana sylvestris]
Niben261Chr02g1067002	106732366	106732862	497	Exon (Niben261Chr02g1067002.1/Niben261Chr02g1067002, exon 8 of 13)	106728005	106747323	19319	14461	PREDICTED: serine/threonine-protein kinase At5g01020 [Nicotiana sylvestris]
Niben261Chr02g1085006	108436858	108437262	405	Distal Intergenic	108557102	108564997	7896	127735	PREDICTED: uncharacterized protein LOC107782255 [Nicotiana tabacum]
Niben261Chr02g1094001	109408767	109408988	222	Promoter (1-2kb)	109407731	109409048	1318	1036	PREDICTED: aquaporin TIP1-1 [Nicotiana attenuata]
Niben261Chr02g1173002	117363905	117364291	387	Promoter (<=1kb)	117364209	117369665	5457	0	PREDICTED: DNA mismatch repair protein MLH1 [Nicotiana attenuata]
Niben261Chr02g1199001	119947351	119947902	552	Distal Intergenic	119968208	119989624	21417	41722	PREDICTED: uncharacterized protein LOC104213276 [Nicotiana sylvestris]
Niben261Chr02g1320001	131889686	131890252	567	Distal Intergenic	131995787	131999149	3363	-105535	PREDICTED: rop guanine nucleotide exchange factor 14-like [Nicotiana sylvestris]
Niben261Chr02g1442006	144267561	144267939	379	Promoter (1-2kb)	144269012	144269410	399	1471	PREDICTED: uncharacterized protein LOC108943072 [Nicotiana tomentosiformis]
Niben261Chr02g1486003	148660744	148661215	472	Promoter (<=1kb)	148657904	148660993	3090	0	PREDICTED: centromere protein S [Nicotiana sylvestris]
Niben261Chr03g0007001	747734	748213	480	Promoter (<=1kb)	748746	749819	1074	-533	PREDICTED: ethylene-responsive transcription factor CRF2 [Nicotiana attenuata]
Niben261Chr03g0007001	760415	760940	526	Distal Intergenic	748746	749819	1074	11669	PREDICTED: ethylene-responsive transcription factor CRF2 [Nicotiana attenuata]
Niben261Chr03g0007002	776093	776754	662	Promoter (<=1kb)	774981	776084	1104	-9	PREDICTED: arabinogalactan peptide 22-like [Nicotiana sylvestris]
Niben261Chr03g0012007	1211069	1211662	594	Exon (Niben261Chr03g0012007.1/Niben261Chr03g0012007, exon 2 of 16)	1207286	1216772	9487	3783	PREDICTED: DNA primase small subunit isoform X1 [Nicotiana sylvestris]
Niben261Chr03g0016006	1662838	1663268	431	Promoter (<=1kb)	1663254	1668646	5393	0	PREDICTED: putative E3 ubiquitin-protein ligase UBR7 [Nicotiana attenuata]
Niben261Chr03g0065002	6533369	6533901	533	Promoter (1-2kb)	6535494	6537148	1655	-1593	PREDICTED: uncharacterized protein LOC104220816 [Nicotiana sylvestris]
Niben261Chr03g0071010	7099195	7099643	449	Promoter (<=1kb)	7099437	7101940	2504	0	PREDICTED: uncharacterized protein LOC109212588 [Nicotiana attenuata]
Niben261Chr03g0083025	8293840	8294858	1019	Promoter (<=1kb)	8294333	8294794	462	0	PREDICTED: selenoprotein H [Nicotiana attenuata]
Niben261Chr03g0111013	11175494	11176273	780	Distal Intergenic	11153168	11161898	8731	22326	PREDICTED: ATP-dependent Clp protease ATP-binding subunit CLPT2, chloroplastic-like [Nicotiana tabacum]
Niben261Chr03g0115006	11577558	11578220	663	Promoter (<=1kb)	11577900	11582980	5081	0	PREDICTED: deoxyribodipyrimidine photo-lyase-like [Nicotiana tabacum]
Niben261Chr03g0126001	12621221	12621908	688	Distal Intergenic	12598617	12600113	1497	22604	putative lrr receptor-like serinethreonine-protein kinase, partial [Nicotiana attenuata]
Niben261Chr03g0155012	15645867	15646329	463	Distal Intergenic	15550256	15552671	2416	95611	PREDICTED: uncharacterized protein LOC107827558 [Nicotiana tabacum]
Niben261Chr03g0205012	20525443	20526004	562	Distal Intergenic	20512711	20514737	2027	12732	PREDICTED: xylem cysteine proteinase 1-like [Nicotiana sylvestris]
Niben261Chr03g0268002	26787779	26788247	469	Promoter (<=1kb)	26779001	26787977	8977	0	PREDICTED: DNA polymerase kappa isoform X1 [Nicotiana sylvestris]
Niben261Chr03g0277009	27635331	27635797	467	Promoter (<=1kb)	27630527	27635140	4614	-191	PREDICTED: pyruvate kinase isozyme A, chloroplastic-like [Nicotiana sylvestris]
Niben261Chr03g0407001	40700502	40700963	462	Promoter (<=1kb)	40701804	40705247	3444	-841	PREDICTED: AT-hook motif nuclear-localized protein 9 [Nicotiana tomentosiformis]
Niben261Chr03g0411010	41084091	41084499	409	Distal Intergenic	41122394	41123498	1105	38999	NA
Niben261Chr03g0423011	42290359	42290643	285	Promoter (<=1kb)	42287675	42290159	2485	-200	PREDICTED: origin recognition complex subunit 5 [Nicotiana sylvestris]
Niben261Chr03g0493009	49317372	49318084	713	Distal Intergenic	49348208	49349454	1247	-30124	PREDICTED: inactive leucine-rich repeat receptor-like protein kinase CORYNE isoform X1 [Nicotiana tabacum]
Niben261Chr03g0529013	52917508	52918488	981	Promoter (<=1kb)	52916726	52918188	1463	0	PREDICTED: uncharacterized protein LOC104242030 [Nicotiana sylvestris]
Niben261Chr03g0564012	56516838	56517188	351	Distal Intergenic	56478845	56479767	923	-37071	PREDICTED: uncharacterized protein LOC109206958 [Nicotiana attenuata]
Niben261Chr03g0802007	80186916	80187374	459	Distal Intergenic	80189703	80193092	3390	5718	PREDICTED: uncharacterized protein At2g39910 isoform X1 [Nicotiana sylvestris]
Niben261Chr03g0822047	82231650	82232118	469	Promoter (<=1kb)	82225809	82231444	5636	-206	PREDICTED: proline-rich receptor-like protein kinase PERK1 isoform X1 [Nicotiana sylvestris]
Niben261Chr03g0865009	86505181	86505489	309	Promoter (<=1kb)	86505533	86511529	5997	-44	PREDICTED: uncharacterized protein At4g15545 [Nicotiana tomentosiformis]
Niben261Chr03g0898002	89805823	89806102	280	Distal Intergenic	89843481	89844903	1423	-37379	PREDICTED: transcription factor MYB86-like [Nicotiana attenuata]
Niben261Chr03g0945007	94400129	94401060	932	Distal Intergenic	94504980	94512087	7108	-103920	PREDICTED: uncharacterized protein LOC109236758 [Nicotiana attenuata]
Niben261Chr03g0949004	94906346	94906858	513	Promoter (<=1kb)	94888157	94906342	18186	-4	PREDICTED: tobamovirus multiplication protein 3 [Nicotiana tomentosiformis]
Niben261Chr03g1023012	102345770	102346304	535	Promoter (<=1kb)	102346288	102352629	6342	0	hypothetical protein A4A49_07035 [Nicotiana attenuata]
Niben261Chr03g1030051	103045544	103046002	459	Distal Intergenic	103015794	103018114	2321	-27430	PREDICTED: uncharacterized protein LOC104239695 [Nicotiana sylvestris]
Niben261Chr03g1121008	112071691	112071954	264	Promoter (<=1kb)	112071969	112073952	1984	-15	PREDICTED: thymidine kinase-like [Nicotiana sylvestris]
Niben261Chr03g1130007	113011843	113012189	347	Promoter (<=1kb)	113012327	113012638	312	-138	hypothetical protein EUGRSUZ_J02062, partial [Eucalyptus grandis]
Niben261Chr03g1166003	116684052	116684517	466	Distal Intergenic	116650498	116654950	4453	33554	PREDICTED: probable trans-2-enoyl-CoA reductase, mitochondrial isoform X1 [Nicotiana attenuata]
Niben261Chr03g1188010	118797814	118798225	412	Promoter (<=1kb)	118798038	118803227	5190	0	PREDICTED: uncharacterized protein LOC109234001 [Nicotiana attenuata]
Niben261Chr03g1213007	121239705	121240290	586	Distal Intergenic	121322091	121324737	2647	-81801	PREDICTED: alpha carbonic anhydrase 7 [Nicotiana attenuata]
Niben261Chr03g1241001	123696779	123697478	700	Distal Intergenic	124099916	124107154	7239	-402438	PREDICTED: double-stranded RNA-binding protein 2 [Nicotiana attenuata]
Niben261Chr03g1285001	128549767	128550285	519	Promoter (<=1kb)	128533033	128549875	16843	0	PREDICTED: DNA ligase 1-like [Nicotiana attenuata]
Niben261Chr03g1294006	129439221	129439566	346	Promoter (<=1kb)	129437853	129439075	1223	-146	PREDICTED: cyclin-dependent kinases regulatory subunit 1 isoform X1 [Nicotiana tomentosiformis]
Niben261Chr03g1394004	139450159	139450472	314	Promoter (<=1kb)	139446466	139450171	3706	0	PREDICTED: uncharacterized protein LOC109238385 [Nicotiana attenuata]
Niben261Chr03g1418007	141828315	141828869	555	Promoter (2-3kb)	141831038	141836351	5314	-2169	PREDICTED: probable copper-transporting ATPase HMA5 [Nicotiana attenuata]
Niben261Chr03g1443008	144318613	144318910	298	Distal Intergenic	144309088	144313458	4371	-5155	PREDICTED: E3 ubiquitin-protein ligase KEG-like [Nicotiana tabacum]
Niben261Chr03g1445013	144561852	144562117	266	Promoter (<=1kb)	144562843	144569115	6273	-726	PREDICTED: probable LRR receptor-like serine/threonine-protein kinase At1g56140 isoform X1 [Nicotiana sylvestris]
Niben261Chr03g1469003	146987966	146988231	266	Promoter (<=1kb)	146946174	146987952	41779	-14	PREDICTED: myosin-15 [Nicotiana sylvestris]
Niben261Chr03g1485001	148483383	148483947	565	Distal Intergenic	148491304	148493952	2649	-7357	hypothetical protein A4A49_51711 [Nicotiana attenuata]
Niben261Chr03g1560003	156036182	156036478	297	Distal Intergenic	156040122	156044074	3953	-3644	PREDICTED: protein SAWADEE HOMEODOMAIN HOMOLOG 1-like isoform X1 [Nicotiana sylvestris]
Niben261Chr03g1700002	170057129	170057612	484	Promoter (<=1kb)	170057524	170059412	1889	0	PREDICTED: probable sodium-coupled neutral amino acid transporter 6 isoform X1 [Nicotiana sylvestris]
Niben261Chr03g1708006	170801926	170802340	415	Promoter (2-3kb)	170795944	170799297	3354	-2629	PREDICTED: uncharacterized protein LOC107766691 isoform X1 [Nicotiana tabacum]
Niben261Chr03g1737004	173833242	173833668	427	Distal Intergenic	173770916	173771185	270	62326	PREDICTED: uncharacterized protein LOC107814421 [Nicotiana tabacum]
Niben261Chr03g1863003	186312540	186313211	672	Promoter (<=1kb)	186306797	186312493	5697	-47	PREDICTED: uncharacterized protein LOC107788234 isoform X1 [Nicotiana tabacum]
Niben261Chr03g1869005	186929070	186929682	613	Distal Intergenic	186897003	186900020	3018	-29050	PREDICTED: uncharacterized protein LOC107778692 [Nicotiana tabacum]
Niben261Chr03g1869005	186953321	186953868	548	Distal Intergenic	186897003	186900020	3018	-53301	PREDICTED: uncharacterized protein LOC107778692 [Nicotiana tabacum]
Niben261Chr03g1904002	190506891	190507166	276	Distal Intergenic	190454634	190455425	792	-51466	trypsin proteinase inhibitor precursor [Nicotiana benthamiana]
Niben261Chr03g1915001	191547072	191547382	311	Distal Intergenic	191575203	191580289	5087	-27821	PREDICTED: alkaline/neutral invertase CINV2 [Nicotiana sylvestris]
Niben261Chr04g0010009	1086962	1087517	556	Promoter (<=1kb)	1082553	1087137	4585	0	PREDICTED: F-box/LRR-repeat protein 17 [Nicotiana attenuata]
Niben261Chr04g0052002	5272462	5272767	306	Promoter (<=1kb)	5272759	5276134	3376	0	PREDICTED: auxin-responsive protein IAA12-like isoform X2 [Nicotiana sylvestris]
Niben261Chr04g0087017	8715285	8715634	350	Promoter (<=1kb)	8709696	8715448	5753	0	PREDICTED: uncharacterized protein LOC109232108 [Nicotiana attenuata]
Niben261Chr04g0115003	11476087	11476819	733	Distal Intergenic	11488329	11490338	2010	-11510	PREDICTED: U-box domain-containing protein 9 [Nicotiana sylvestris]
Niben261Chr04g0149010	14890330	14890874	545	Promoter (<=1kb)	14841835	14889730	47896	-600	PREDICTED: ubiquitin carboxyl-terminal hydrolase 12-like [Nicotiana sylvestris]
Niben261Chr04g0156004	15572979	15573467	489	Distal Intergenic	15625210	15636431	11222	62964	PREDICTED: uncharacterized protein LOC109211692 [Nicotiana attenuata]
Niben261Chr04g0194010	19362714	19363127	414	Distal Intergenic	19400019	19400566	548	37439	PREDICTED: uncharacterized protein LOC107789552, partial [Nicotiana tabacum]
Niben261Chr04g0299001	29980857	29981342	486	Promoter (<=1kb)	29979704	29980874	1171	0	hypothetical protein EUTSA_v10010366mg [Eutrema salsugineum]
Niben261Chr04g0305004	30584103	30584476	374	Promoter (<=1kb)	30571440	30584282	12843	0	PREDICTED: dehydrodolichyl diphosphate synthase 2-like [Nicotiana sylvestris]
Niben261Chr04g0331008	33139643	33140336	694	Promoter (<=1kb)	33140391	33152489	12099	-55	zinc finger CCCH domain-containing protein 11 isoform X2 [Ziziphus jujuba]
Niben261Chr04g0385003	38490545	38490957	413	Distal Intergenic	38504109	38504383	275	-13152	hypothetical protein A4A49_59867, partial [Nicotiana attenuata]
Niben261Chr04g0440001	43889818	43890015	198	Promoter (1-2kb)	43891713	43892789	1077	-1698	E3 ubiquitin-protein ligase CCNB1IP1-like [Vitis vinifera]
Niben261Chr04g0464005	46492000	46492329	330	Distal Intergenic	46451185	46454008	2824	-37992	PREDICTED: transcription factor bHLH113-like [Nicotiana tomentosiformis]
Niben261Chr04g0464005	46492615	46493620	1006	Distal Intergenic	46451185	46454008	2824	-38607	PREDICTED: transcription factor bHLH113-like [Nicotiana tomentosiformis]
Niben261Chr04g0485003	48552304	48552921	618	Distal Intergenic	48514103	48521533	7431	38201	PREDICTED: uncharacterized protein LOC104087886 isoform X1 [Nicotiana tomentosiformis]
Niben261Chr04g0648001	64838429	64838932	504	Promoter (<=1kb)	64838602	64849763	11162	0	PREDICTED: DNA polymerase alpha subunit B [Nicotiana attenuata]
Niben261Chr04g0650006	65009458	65010138	681	Promoter (<=1kb)	65009680	65020562	10883	0	PREDICTED: ATP-dependent DNA helicase Q-like 5 [Nicotiana attenuata]
Niben261Chr04g0700005	70022640	70023239	600	Distal Intergenic	70031652	70041233	9582	-8413	PREDICTED: stomatal closure-related actin-binding protein 3-like [Nicotiana tomentosiformis]
Niben261Chr04g0702008	70190814	70191452	639	Promoter (1-2kb)	70193092	70204717	11626	-1640	PREDICTED: shaggy-related protein kinase NtK-1 [Nicotiana sylvestris]
Niben261Chr04g0719005	71869363	71870876	1514	Promoter (<=1kb)	71868845	71870493	1649	0	PREDICTED: patatin-like protein 3 [Nicotiana tabacum]
Niben261Chr04g0766008	76621386	76621676	291	Distal Intergenic	76613418	76617148	3731	-4238	PREDICTED: putative calcium-transporting ATPase 11, plasma membrane-type isoform X2 [Nicotiana sylvestris]
Niben261Chr04g0820005	82050085	82051183	1099	Exon (Niben261Chr04g0820005.1/Niben261Chr04g0820005, exon 3 of 4)	82046776	82050333	3558	3309	PREDICTED: stem-specific protein TSJT1 [Nicotiana sylvestris]
Niben261Chr04g0864005	86363916	86364491	576	Distal Intergenic	86372755	86377571	4817	13080	PREDICTED: uncharacterized protein LOC107799960 [Nicotiana tabacum]
Niben261Chr04g0887004	88764898	88765362	465	Promoter (<=1kb)	88765799	88780676	14878	-437	PDR-type ACB transporter [Nicotiana benthamiana]
Niben261Chr04g0997010	99727800	99728121	322	Promoter (<=1kb)	99722955	99727866	4912	0	PREDICTED: tRNA-dihydrouridine(16/17) synthase [NAD(P)(+)]-like [Nicotiana attenuata]
Niben261Chr04g1004021	100457131	100457800	670	Promoter (<=1kb)	100451596	100457497	5902	0	hypothetical protein A4A49_01783 [Nicotiana attenuata]
Niben261Chr04g1080004	108041274	108041862	589	Promoter (<=1kb)	108035434	108041705	6272	0	PREDICTED: uncharacterized protein LOC104227770 isoform X1 [Nicotiana sylvestris]
Niben261Chr04g1083006	108294254	108294542	289	Promoter (2-3kb)	108297315	108299930	2616	-2773	PREDICTED: uncharacterized protein LOC104086982 isoform X1 [Nicotiana tomentosiformis]
Niben261Chr04g1089004	108944336	108944847	512	Promoter (<=1kb)	108944915	108951152	6238	-68	PREDICTED: retinoblastoma-related protein 1 isoform X3 [Nicotiana sylvestris]
Niben261Chr04g1089005	108960874	108961302	429	Promoter (<=1kb)	108954589	108960823	6235	-51	PREDICTED: retinoblastoma-related protein 1 isoform X3 [Nicotiana sylvestris]
Niben261Chr04g1098014	109863312	109863810	499	Distal Intergenic	109876407	109878998	2592	-12597	PREDICTED: uncharacterized protein LOC104222155 [Nicotiana sylvestris]
Niben261Chr04g1136003	113380986	113381160	175	Distal Intergenic	113499032	113505514	6483	124354	PREDICTED: transcription factor GTE1-like isoform X2 [Nicotiana attenuata]
Niben261Chr04g1137007	113780648	113781413	766	Promoter (<=1kb)	113778110	113780854	2745	0	PREDICTED: uncharacterized protein LOC109232370 [Nicotiana attenuata]
Niben261Chr04g1153002	115334163	115334686	524	Promoter (<=1kb)	115331195	115334255	3061	0	PREDICTED: BI1-like protein [Nicotiana sylvestris]
Niben261Chr04g1179021	117978254	117978592	339	Promoter (<=1kb)	117961591	117978309	16719	0	PREDICTED: DNA topoisomerase 2-binding protein 1 isoform X2 [Nicotiana sylvestris]
Niben261Chr04g1218004	121819206	121819725	520	Distal Intergenic	121784202	121795311	11110	-23895	PREDICTED: cytochrome P450 CYP72A219-like [Nicotiana attenuata]
Niben261Chr04g1362001	136197792	136198546	755	Distal Intergenic	136215952	136216791	840	-17406	hypothetical protein A4A49_07673 [Nicotiana attenuata]
Niben261Chr04g1407001	140608168	140608649	482	Distal Intergenic	140743059	140743411	353	134762	Rps8, partial (chloroplast) [Calatola mollis]
Niben261Chr04g1426002	142612455	142612984	530	Intron (Niben261Chr04g1426002.1/Niben261Chr04g1426002, intron 1 of 4)	142609988	142641872	31885	28888	PREDICTED: zinc finger CCCH domain-containing protein 44 [Nicotiana sylvestris]
Niben261Chr04g1439004	143950453	143951056	604	Distal Intergenic	143975606	143978299	2694	-24550	PREDICTED: two-component response regulator ARR6-like isoform X1 [Nicotiana sylvestris]
Niben261Chr04g1482003	148245801	148246194	394	Promoter (<=1kb)	148241126	148245684	4559	-117	PREDICTED: programmed cell death 6-interacting protein isoform X1 [Nicotiana sylvestris]
Niben261Chr04g1526007	152619869	152620538	670	Promoter (<=1kb)	152614378	152620148	5771	0	PREDICTED: probable protein phosphatase 2C 22 [Nicotiana attenuata]
Niben261Chr04g1567008	156763714	156764054	341	Promoter (<=1kb)	156764093	156769528	5436	-39	PREDICTED: F-box/LRR-repeat protein 17-like [Nicotiana sylvestris]
Niben261Chr04g1567009	156785131	156785587	457	Promoter (2-3kb)	156787871	156788835	965	-2284	PREDICTED: auxin-induced protein 22D-like [Nicotiana sylvestris]
Niben261Chr04g1569006	156888399	156888853	455	Promoter (<=1kb)	156889032	156891398	2367	-179	PREDICTED: probable histone H2A variant 1 [Nicotiana tomentosiformis]
Niben261Chr04g1580014	158001218	158001906	689	Promoter (<=1kb)	158000244	158001662	1419	974	PREDICTED: probable inactive patatin-like protein 9 [Nicotiana sylvestris]
Niben261Chr04g1589021	158882917	158883546	630	Distal Intergenic	158916006	158916526	521	-32460	PREDICTED: histone H2AX-like [Nicotiana sylvestris]
Niben261Chr04g1607009	160721642	160722039	398	Distal Intergenic	160716317	160716564	248	-5078	PREDICTED: uncharacterized protein LOC104216038 [Nicotiana sylvestris]
Niben261Chr04g1636010	163625776	163626337	562	Promoter (<=1kb)	163617107	163625745	8639	-31	PREDICTED: E3 ubiquitin-protein ligase CHIP-like [Nicotiana sylvestris]
Niben261Chr04g1655004	165506121	165506594	474	Distal Intergenic	165500668	165503806	3139	5453	PREDICTED: ubiquitin-conjugating enzyme E2-17 kDa-like [Nicotiana sylvestris]
Niben261Chr04g1655004	165506756	165507826	1071	Distal Intergenic	165500668	165503806	3139	6088	PREDICTED: ubiquitin-conjugating enzyme E2-17 kDa-like [Nicotiana sylvestris]
Niben261Chr04g1688008	168799743	168800283	541	Distal Intergenic	168794346	168798871	4526	5397	PREDICTED: D-aminoacyl-tRNA deacylase-like isoform X1 [Nicotiana attenuata]
Niben261Chr04g1703005	170288015	170288377	363	Promoter (<=1kb)	170288294	170301499	13206	0	PREDICTED: DNA mismatch repair protein MSH2 [Nicotiana sylvestris]
Niben261Chr04g1766006	176660023	176660317	295	Promoter (<=1kb)	176652403	176660127	7725	0	PREDICTED: recQ-mediated genome instability protein 1 isoform X1 [Nicotiana sylvestris]
Niben261Chr04g1790009	179055156	179055512	357	Distal Intergenic	179001781	179004978	3198	-50178	PREDICTED: 20 kDa chaperonin, chloroplastic-like [Nicotiana tabacum]
Niben261Chr04g1836001	183571534	183572024	491	Distal Intergenic	183588273	183601050	12778	-16249	PREDICTED: protein tesmin/TSO1-like CXC 5 [Nicotiana sylvestris]
Niben261Chr04g1839003	183939923	183940340	418	Distal Intergenic	183905432	183906634	1203	34491	PREDICTED: transcription repressor OFP8-like [Nicotiana sylvestris]
Niben261Chr04g1839003	183946338	183946760	423	Distal Intergenic	183905432	183906634	1203	40906	PREDICTED: transcription repressor OFP8-like [Nicotiana sylvestris]
Niben261Chr05g0027019	2740706	2741025	320	Promoter (<=1kb)	2741455	2745665	4211	-430	PREDICTED: coiled-coil domain-containing protein 130 [Nicotiana tomentosiformis]
Niben261Chr05g0073001	7337718	7338412	695	Promoter (<=1kb)	7337792	7338724	933	312	PREDICTED: protein EXORDIUM-like 2 [Nicotiana sylvestris]
Niben261Chr05g0202024	20266017	20266651	635	Intron (Niben261Chr05g0202024.1/Niben261Chr05g0202024, intron 2 of 13)	20257436	20275834	18399	8581	PREDICTED: uncharacterized protein LOC104231468 isoform X7 [Nicotiana sylvestris]
Niben261Chr05g0204001	20391295	20392044	750	Distal Intergenic	20397049	20398477	1429	-5005	PREDICTED: protein trichome birefringence-like 6 [Nicotiana attenuata]
Niben261Chr05g0302015	30236334	30236817	484	Promoter (<=1kb)	30236804	30240145	3342	0	cyclin-A1-4-like [Nicotiana tabacum]
Niben261Chr05g0320001	32047517	32048283	767	Promoter (<=1kb)	32047899	32057822	9924	0	PREDICTED: uncharacterized protein LOC104232248 isoform X3 [Nicotiana sylvestris]
Niben261Chr05g0404013	40395469	40395757	289	Promoter (<=1kb)	40393201	40395437	2237	-32	histone H3.3 [Vitis vinifera]
Niben261Chr05g0494007	49449219	49449583	365	Promoter (<=1kb)	49450126	49452526	2401	-543	PREDICTED: F-box protein SKIP14-like [Nicotiana attenuata]
Niben261Chr05g0595011	59572134	59572655	522	Promoter (<=1kb)	59572477	59576589	4113	0	PREDICTED: uncharacterized protein LOC107784122 [Nicotiana tabacum]
Niben261Chr05g0595011	59605244	59605637	394	Distal Intergenic	59572477	59576589	4113	32767	PREDICTED: uncharacterized protein LOC107784122 [Nicotiana tabacum]
Niben261Chr05g0615002	61500216	61500806	591	Promoter (<=1kb)	61491327	61500498	9172	0	PREDICTED: GLABRA2 expression modulator-like [Nicotiana sylvestris]
Niben261Chr05g0625003	62503357	62503925	569	Promoter (<=1kb)	62503818	62509196	5379	0	PREDICTED: ribonucleoside-diphosphate reductase large subunit [Nicotiana sylvestris]
Niben261Chr05g0634006	63454449	63454739	291	Promoter (2-3kb)	63447822	63451725	3904	-2724	PREDICTED: TGACG-sequence-specific DNA-binding protein TGA-1A isoform X1 [Nicotiana attenuata]
Niben261Chr05g0649016	64890259	64890610	352	Distal Intergenic	64878268	64888364	10097	11991	PREDICTED: UDP-glucuronic acid decarboxylase 5-like [Nicotiana attenuata]
Niben261Chr05g0663002	66330997	66331434	438	Distal Intergenic	66315455	66316425	971	-14572	PREDICTED: phosphoenolpyruvate carboxylase kinase 2-like [Nicotiana attenuata]
Niben261Chr05g0671008	67112655	67113042	388	Promoter (<=1kb)	67113130	67116011	2882	-88	dnaj protein-like protein [Nicotiana attenuata]
Niben261Chr05g0678006	67747692	67748029	338	Distal Intergenic	67762337	67763869	1533	15840	PREDICTED: E3 ubiquitin-protein ligase RNF216-like isoform X6 [Nicotiana tabacum]
Niben261Chr05g0680001	68009582	68009970	389	Promoter (1-2kb)	68003289	68011409	8121	1439	PREDICTED: uncharacterized protein LOC104233395 isoform X1 [Nicotiana sylvestris]
Niben261Chr05g0683011	68312533	68313401	869	Promoter (<=1kb)	68312994	68319497	6504	0	PREDICTED: DNA replication licensing factor MCM2 [Nicotiana sylvestris]
Niben261Chr05g0703026	70297691	70298071	381	Promoter (<=1kb)	70294196	70297728	3533	0	PREDICTED: high mobility group B protein 7-like isoform X1 [Nicotiana tomentosiformis]
Niben261Chr05g0711004	71182341	71182779	439	Promoter (<=1kb)	71175641	71182480	6840	0	PREDICTED: TIMELESS-interacting protein [Nicotiana sylvestris]
Niben261Chr05g0729001	72943179	72943804	626	Promoter (<=1kb)	72943969	72946486	2518	-165	PREDICTED: uncharacterized protein LOC109243969 [Nicotiana attenuata]
Niben261Chr05g0769001	76905374	76905859	486	Distal Intergenic	76927472	76930492	3021	-21613	PREDICTED: F-box protein PP2-A15-like [Nicotiana attenuata]
Niben261Chr05g0899006	89911111	89911642	532	Promoter (<=1kb)	89901119	89911281	10163	0	cell division control protein 2 homolog C [Nicotiana tabacum]
Niben261Chr05g0924007	92414090	92414505	416	Promoter (<=1kb)	92411163	92414080	2918	-10	PREDICTED: transmembrane emp24 domain-containing protein p24delta3-like [Nicotiana attenuata]
Niben261Chr05g0927005	92774742	92775091	350	Promoter (<=1kb)	92743405	92774841	31437	0	PREDICTED: sister chromatid cohesion protein PDS5 homolog A isoform X5 [Nicotiana sylvestris]
Niben261Chr05g0929009	92984852	92985685	834	Promoter (<=1kb)	92970338	92985043	14706	0	PREDICTED: uncharacterized protein LOC104237650 isoform X1 [Nicotiana sylvestris]
Niben261Chr05g0934012	93463915	93464391	477	Promoter (<=1kb)	93425438	93464015	38578	0	PREDICTED: kinesin heavy chain isoform X1 [Nicotiana sylvestris]
Niben261Chr05g0935009	93534453	93534896	444	Promoter (<=1kb)	93534689	93538574	3886	0	PREDICTED: replication factor C subunit 3 [Nicotiana tomentosiformis]
Niben261Chr05g0940001	94019137	94019655	519	Promoter (<=1kb)	94014074	94019185	5112	0	PREDICTED: chlorophyllide a oxygenase, chloroplastic-like [Nicotiana sylvestris]
Niben261Chr05g0944003	94360229	94360755	527	Distal Intergenic	94403534	94411069	7536	50314	PREDICTED: uncharacterized protein LOC109213952 [Nicotiana attenuata]
Niben261Chr05g0983007	98364107	98364668	562	Promoter (<=1kb)	98363641	98364171	531	0	PREDICTED: auxin-responsive protein IAA4-like [Nicotiana tomentosiformis]
Niben261Chr05g1004003	100438401	100438815	415	Promoter (2-3kb)	100435217	100436377	1161	-2024	PREDICTED: uncharacterized protein LOC104226581 [Nicotiana sylvestris]
Niben261Chr05g1012004	101269951	101270568	618	Distal Intergenic	101236226	101237428	1203	-32523	PREDICTED: uncharacterized protein LOC109213071 [Nicotiana attenuata]
Niben261Chr05g1051002	105144022	105144602	581	Promoter (2-3kb)	105141315	105141884	570	-2138	PREDICTED: uncharacterized protein LOC104087567 [Nicotiana tomentosiformis]
Niben261Chr05g1067001	106733944	106734307	364	Distal Intergenic	106721236	106721530	295	-12414	PREDICTED: uncharacterized protein LOC109217066 [Nicotiana attenuata]
Niben261Chr05g1096007	109655010	109655733	724	Promoter (<=1kb)	109632931	109655440	22510	0	PREDICTED: proline-rich receptor-like protein kinase PERK8 isoform X1 [Nicotiana tabacum]
Niben261Chr05g1100007	110082733	110083408	676	Promoter (<=1kb)	110082502	110083279	778	0	PREDICTED: histone H3.2-like [Nicotiana attenuata]
Niben261Chr05g1102008	110241402	110242052	651	Promoter (<=1kb)	110241877	110246865	4989	0	PREDICTED: sister chromatid cohesion 1 protein 3 [Nicotiana attenuata]
Niben261Chr05g1107001	110707709	110708146	438	Promoter (<=1kb)	110704682	110707086	2405	-623	PREDICTED: protein gamma response 1 isoform X1 [Nicotiana sylvestris]
Niben261Chr05g1147006	114729431	114730211	781	Distal Intergenic	114722699	114728300	5602	6732	PREDICTED: GATA transcription factor 26-like [Nicotiana tabacum]
Niben261Chr05g1243004	124339224	124339774	551	Distal Intergenic	124334293	124337893	3601	4931	PREDICTED: probable xyloglucan glycosyltransferase 5 [Nicotiana sylvestris]
Niben261Chr05g1315007	131520723	131521086	364	Distal Intergenic	131537000	131537366	367	-15914	hypothetical protein A4A49_39622 [Nicotiana attenuata]
Niben261Chr05g1316002	131653417	131654450	1034	Promoter (<=1kb)	131644722	131653749	9028	0	PREDICTED: ubiquitin carboxyl-terminal hydrolase 21-like [Nicotiana sylvestris]
Niben261Chr05g1340006	133954865	133955498	634	Distal Intergenic	133989423	134001931	12509	-33925	PREDICTED: cyclin-D-binding Myb-like transcription factor 1 [Nicotiana tabacum]
Niben261Chr05g1344002	134488263	134488796	534	Distal Intergenic	134436134	134440820	4687	-47443	PREDICTED: protein NRT1/ PTR FAMILY 6.3-like [Nicotiana attenuata]
Niben261Chr05g1349022	134952387	134953194	808	Distal Intergenic	134945390	134948892	3503	-3495	PREDICTED: ACT domain-containing protein ACR8-like isoform X1 [Nicotiana tabacum]
Niben261Chr05g1369001	136830957	136831494	538	Distal Intergenic	136856813	136865561	8749	34067	PREDICTED: long chain acyl-CoA synthetase 4-like [Nicotiana sylvestris]
Niben261Chr06g0036005	3616750	3617251	502	Distal Intergenic	3638086	3640186	2101	-20835	PREDICTED: non-specific lipid-transfer protein P5-like [Nicotiana attenuata]
Niben261Chr06g0060004	6046088	6046636	549	Promoter (<=1kb)	6035680	6046263	10584	0	PREDICTED: condensin complex subunit 3 [Nicotiana sylvestris]
Niben261Chr06g0094013	9461689	9462397	709	Promoter (<=1kb)	9452790	9461737	8948	0	PREDICTED: kinesin-like protein KIN-14R isoform X4 [Nicotiana attenuata]
Niben261Chr06g0099008	9869277	9869760	484	Distal Intergenic	9940365	9945762	5398	-70605	PREDICTED: probable 1-deoxy-D-xylulose-5-phosphate synthase 2, chloroplastic [Nicotiana tomentosiformis]
Niben261Chr06g0103012	10383271	10383944	674	Promoter (<=1kb)	10366572	10382667	16096	-604	PREDICTED: uncharacterized protein LOC104249024 isoform X3 [Nicotiana sylvestris]
Niben261Chr06g0120004	12062018	12062400	383	Distal Intergenic	12019289	12023170	3882	42729	PREDICTED: cationic amino acid transporter 7, chloroplastic-like [Nicotiana attenuata]
Niben261Chr06g0130013	13067805	13068081	277	Promoter (<=1kb)	13061083	13067628	6546	-177	PREDICTED: chromatin assembly factor 1 subunit FAS1-like [Nicotiana tabacum]
Niben261Chr06g0215024	21555792	21556295	504	Promoter (<=1kb)	21550530	21556034	5505	0	PREDICTED: protein ecdysoneless homolog [Nicotiana attenuata]
Niben261Chr06g0267017	26782008	26782454	447	Distal Intergenic	26772874	26777010	4137	-4998	PREDICTED: glycosyltransferase family protein 64 protein C5-like [Nicotiana attenuata]
Niben261Chr06g0270001	27032115	27032562	448	Promoter (<=1kb)	27032590	27039957	7368	-28	PREDICTED: SEC12-like protein 1 [Nicotiana attenuata]
Niben261Chr06g0349001	34837313	34837820	508	Promoter (<=1kb)	34814843	34836711	21869	-602	PREDICTED: replication factor C subunit 3 [Nicotiana sylvestris]
Niben261Chr06g0371009	37142779	37143350	572	Promoter (<=1kb)	37135292	37142777	7486	-2	PREDICTED: ubiquitin carboxyl-terminal hydrolase 21-like [Nicotiana sylvestris]
Niben261Chr06g0378014	37815951	37816498	548	Promoter (<=1kb)	37817034	37819127	2094	-536	PREDICTED: protein ATAF2-like [Nicotiana sylvestris]
Niben261Chr06g0388008	38784983	38785456	474	Promoter (2-3kb)	38783989	38788151	4163	2695	PREDICTED: uncharacterized protein LOC109237461 [Nicotiana attenuata]
Niben261Chr06g0398015	39887936	39888595	660	Distal Intergenic	39878765	39882158	3394	-5778	PREDICTED: ACT domain-containing protein ACR8-like isoform X1 [Nicotiana tabacum]
Niben261Chr06g0448007	44885112	44885433	322	Promoter (<=1kb)	44879124	44884151	5028	-961	PREDICTED: lysM domain receptor-like kinase 3 [Nicotiana tabacum]
Niben261Chr06g0450011	45081699	45081989	291	Promoter (<=1kb)	45082050	45084514	2465	-61	PREDICTED: uncharacterized protein LOC107772047 isoform X2 [Nicotiana tabacum]
Niben261Chr06g0506004	50607135	50607415	281	Promoter (<=1kb)	50607333	50611699	4367	0	PREDICTED: serine/threonine-protein kinase Aurora-3-like [Nicotiana attenuata]
Niben261Chr06g0525007	52534590	52535139	550	Promoter (<=1kb)	52531038	52534654	3617	0	PREDICTED: probable mitochondrial adenine nucleotide transporter BTL1 [Nicotiana sylvestris]
Niben261Chr06g0537005	53716086	53716647	562	Promoter (<=1kb)	53713318	53716255	2938	0	PREDICTED: E2F transcription factor-like E2FE [Nicotiana attenuata]
Niben261Chr06g0541007	54086841	54087777	937	Promoter (<=1kb)	54087657	54091956	4300	0	PREDICTED: microtubule-associated protein TORTIFOLIA1-like [Nicotiana tomentosiformis]
Niben261Chr06g0541005	54122311	54122748	438	Promoter (<=1kb)	54110680	54122327	11648	0	PREDICTED: uncharacterized protein LOC104216560 [Nicotiana sylvestris]
Niben261Chr06g0553001	55280342	55280903	562	Promoter (<=1kb)	55280819	55295625	14807	0	PREDICTED: uncharacterized protein LOC107828605 isoform X1 [Nicotiana tabacum]
Niben261Chr06g0560021	56025537	56026140	604	Promoter (<=1kb)	56026533	56030141	3609	-393	PREDICTED: ubiquitin-conjugating enzyme E2 2-like [Nicotiana attenuata]
Niben261Chr06g0560023	56033960	56034515	556	Promoter (<=1kb)	56031604	56034205	2602	0	PREDICTED: uncharacterized protein LOC104248177 [Nicotiana sylvestris]
Niben261Chr06g0604001	60407161	60407911	751	Promoter (1-2kb)	60404123	60409588	5466	1677	PREDICTED: uncharacterized protein LOC107818171 isoform X3 [Nicotiana tabacum]
Niben261Chr06g0654023	65419695	65420300	606	Promoter (<=1kb)	65416744	65419910	3167	0	nuclear pore complex protein NDC1a [Nicotiana benthamiana]
Niben261Chr06g0676001	67551832	67552291	460	Distal Intergenic	67607970	67609231	1262	56940	PREDICTED: CASP-like protein 1F1 [Nicotiana sylvestris]
Niben261Chr06g0769009	76917427	76918108	682	Promoter (2-3kb)	76920173	76931635	11463	-2065	PREDICTED: glutamate synthase 1 [NADH], chloroplastic isoform X1 [Nicotiana sylvestris]
Niben261Chr06g0786014	78621038	78622007	970	Promoter (<=1kb)	78621603	78626508	4906	0	PREDICTED: uncharacterized protein LOC104237691 [Nicotiana sylvestris]
Niben261Chr06g0793005	79362314	79363012	699	Promoter (<=1kb)	79362934	79364737	1804	0	PREDICTED: reticulon-like protein B2 [Nicotiana sylvestris]
Niben261Chr06g0801016	80130380	80131069	690	Promoter (<=1kb)	80116583	80130457	13875	0	PREDICTED: protein timeless homolog isoform X2 [Nicotiana attenuata]
Niben261Chr06g0821005	82157847	82158156	310	Promoter (<=1kb)	82152959	82157886	4928	0	PREDICTED: kinesin-like protein KIF22 isoform X2 [Nicotiana sylvestris]
Niben261Chr06g0825004	82511202	82511797	596	Promoter (<=1kb)	82512029	82523183	11155	-232	PREDICTED: pectin acetylesterase 9-like [Nicotiana tabacum]
Niben261Chr06g0830008	82981700	82982079	380	Promoter (<=1kb)	82982025	82992194	10170	0	PREDICTED: uncharacterized protein LOC107781840 isoform X1 [Nicotiana tabacum]
Niben261Chr06g0846014	84550363	84550858	496	Distal Intergenic	84586900	84589167	2268	38309	PREDICTED: membrane steroid-binding protein 2-like [Nicotiana attenuata]
Niben261Chr06g0856001	85634540	85635101	562	Distal Intergenic	85680866	85682533	1668	-45765	PREDICTED: BAG family molecular chaperone regulator 1 [Nicotiana tomentosiformis]
Niben261Chr06g0917005	91748281	91748749	469	Distal Intergenic	91737185	91739388	2204	-8893	PREDICTED: trehalose-phosphate phosphatase A-like isoform X1 [Nicotiana attenuata]
Niben261Chr06g0943002	94279719	94280158	440	Promoter (<=1kb)	94274314	94278871	4558	-848	PREDICTED: uncharacterized protein LOC104227856 [Nicotiana sylvestris]
Niben261Chr06g0985009	98542769	98543116	348	Promoter (<=1kb)	98543113	98548473	5361	0	PREDICTED: CDK5RAP3-like protein [Nicotiana tabacum]
Niben261Chr06g1026002	102590613	102591131	519	Promoter (2-3kb)	102591401	102593679	2279	2548	PREDICTED: transmembrane emp24 domain-containing protein p24beta2-like [Nicotiana tabacum]
Niben261Chr06g1049013	104957627	104957997	371	Distal Intergenic	104959538	104965263	5726	7266	PREDICTED: WPP domain-interacting protein 2 [Nicotiana tomentosiformis]
Niben261Chr06g1084006	108392844	108393221	378	Promoter (<=1kb)	108393553	108418365	24813	-332	PREDICTED: origin of replication complex subunit 3-like isoform X2 [Nicotiana tabacum]
Niben261Chr06g1084016	108461888	108462363	476	Promoter (1-2kb)	108457566	108460612	3047	-1276	PREDICTED: malate dehydrogenase, chloroplastic isoform X1 [Nicotiana attenuata]
Niben261Chr06g1111014	111147761	111148265	505	Promoter (<=1kb)	111144642	111147837	3196	0	PREDICTED: replication protein A 70 kDa DNA-binding subunit B [Nicotiana attenuata]
Niben261Chr06g1125003	112542096	112542707	612	Distal Intergenic	112513182	112518453	5272	28914	PREDICTED: uncharacterized protein LOC109234935 [Nicotiana attenuata]
Niben261Chr06g1127004	112656506	112656996	491	Promoter (<=1kb)	112656800	112670702	13903	0	PREDICTED: WD repeat and HMG-box DNA-binding protein 1 [Nicotiana sylvestris]
Niben261Chr06g1130006	113001957	113002265	309	Promoter (1-2kb)	113003820	113010718	6899	-1555	PREDICTED: uridine-cytidine kinase C-like isoform X1 [Nicotiana attenuata]
Niben261Chr06g1130010	113063769	113064213	445	Promoter (<=1kb)	113054051	113063871	9821	0	protein MIS12 homolog [Nicotiana tabacum]
Niben261Chr06g1154011	115397842	115398725	884	Promoter (<=1kb)	115398470	115402068	3599	0	PREDICTED: exonuclease 1 isoform X1 [Nicotiana sylvestris]
Niben261Chr06g1174001	117359455	117359932	478	Distal Intergenic	117349445	117356066	6622	10010	PREDICTED: GATA transcription factor 26-like [Nicotiana sylvestris]
Niben261Chr06g1195015	119580813	119581466	654	Promoter (<=1kb)	119562405	119580918	18514	0	PREDICTED: regulator of nonsense transcripts 1 homolog [Nicotiana attenuata]
Niben261Chr06g1203042	120362674	120363222	549	Promoter (<=1kb)	120362947	120367676	4730	0	PREDICTED: histone acetyltransferase type B catalytic subunit-like isoform X1 [Nicotiana tabacum]
Niben261Chr06g1239018	123950559	123951146	588	Promoter (<=1kb)	123944171	123950904	6734	0	PREDICTED: Fanconi anemia group J protein homolog [Nicotiana sylvestris]
Niben261Chr06g1262006	126178934	126179508	575	Promoter (<=1kb)	126179684	126191658	11975	-176	PREDICTED: uncharacterized protein LOC104120539 isoform X1 [Nicotiana tomentosiformis]
Niben261Chr06g1263001	126356506	126356874	369	Distal Intergenic	126370517	126372284	1768	-13643	PREDICTED: transcription factor ORG2-like [Nicotiana tabacum]
Niben261Chr06g1322005	132216598	132217127	530	Distal Intergenic	132242549	132246680	4132	29553	PREDICTED: tRNA-specific adenosine deaminase 2-like, partial [Nicotiana tomentosiformis]
Niben261Chr06g1352003	135262458	135262903	446	Distal Intergenic	135230737	135231826	1090	-30632	PREDICTED: beta-1,4-mannosyl-glycoprotein 4-beta-N-acetylglucosaminyltransferase [Nicotiana attenuata]
Niben261Chr06g1399001	139979703	139980479	777	Distal Intergenic	139936376	139942757	6382	43327	PREDICTED: uncharacterized protein LOC107823230 isoform X1 [Nicotiana tabacum]
Niben261Chr06g1400005	140094685	140095174	490	Distal Intergenic	140053813	140059490	5678	-35195	PREDICTED: homeobox protein knotted-1-like LET12 isoform X3 [Nicotiana tabacum]
Niben261Chr06g1401001	140152072	140152500	429	Promoter (<=1kb)	140148954	140152328	3375	0	PREDICTED: peptidyl-prolyl cis-trans isomerase CYP28, chloroplastic [Nicotiana sylvestris]
Niben261Chr06g1409045	140897190	140898157	968	Promoter (<=1kb)	140897524	140897953	430	0	PREDICTED: DNA replication licensing factor MCM5 [Nicotiana attenuata]
Niben261Chr06g1409024	140898506	140899269	764	Promoter (<=1kb)	140898839	140905025	6187	0	PREDICTED: DNA replication licensing factor MCM5 [Nicotiana tomentosiformis]
Niben261Chr06g1448003	144783671	144783909	239	Promoter (<=1kb)	144784582	144787742	3161	-673	PREDICTED: putative leucine-rich repeat receptor-like serine/threonine-protein kinase At2g24130 [Nicotiana attenuata]
Niben261Chr06g1464005	146478233	146478892	660	Distal Intergenic	146447104	146456979	9876	-21254	PREDICTED: probable E3 ubiquitin-protein ligase XBOS32 [Nicotiana tabacum]
Niben261Chr07g0061004	6135808	6136123	316	Distal Intergenic	6138468	6157946	19479	21823	NA
Niben261Chr07g0079008	7957618	7958016	399	Promoter (<=1kb)	7958527	7959799	1273	-511	PREDICTED: uncharacterized protein LOC104231942 isoform X1 [Nicotiana sylvestris]
Niben261Chr07g0267020	26673182	26673625	444	Distal Intergenic	26666936	26672100	5165	6246	PREDICTED: mechanosensitive ion channel protein 6-like [Nicotiana sylvestris]
Niben261Chr07g0309006	30858960	30859202	243	Distal Intergenic	30963949	30966400	2452	-104747	PREDICTED: ammonium transporter 1 member 2 [Nicotiana tomentosiformis]
Niben261Chr07g0309006	30860427	30861144	718	Distal Intergenic	30963949	30966400	2452	-102805	PREDICTED: ammonium transporter 1 member 2 [Nicotiana tomentosiformis]
Niben261Chr07g0481001	48014653	48015079	427	Promoter (<=1kb)	48015090	48015758	669	-11	PREDICTED: histone H2A [Nicotiana attenuata]
Niben261Chr07g0561002	56150658	56151129	472	Promoter (<=1kb)	56150950	56164853	13904	0	PREDICTED: DNA polymerase alpha catalytic subunit [Nicotiana sylvestris]
Niben261Chr07g0566016	56682649	56683195	547	Promoter (<=1kb)	56677631	56682022	4392	-627	PREDICTED: filament-like plant protein 7 [Nicotiana attenuata]
Niben261Chr07g0575004	57487155	57487656	502	Distal Intergenic	57562381	57570501	8121	82845	PREDICTED: uncharacterized protein LOC109209142 isoform X5 [Nicotiana attenuata]
Niben261Chr07g0583001	58232031	58232484	454	Distal Intergenic	58205779	58207496	1718	-24535	PREDICTED: F-box protein At1g47056-like [Nicotiana sylvestris]
Niben261Chr07g0583002	58317335	58318001	667	Promoter (<=1kb)	58314303	58317681	3379	0	PREDICTED: microtubule-associated protein RP/EB family member 1C [Nicotiana attenuata]
Niben261Chr07g0594001	59406753	59407113	361	Promoter (<=1kb)	59389895	59406926	17032	0	PREDICTED: traB domain-containing protein [Nicotiana sylvestris]
Niben261Chr07g0608004	60784287	60785070	784	Promoter (<=1kb)	60784969	60798744	13776	0	PREDICTED: BTB/POZ domain-containing protein At5g67385 [Nicotiana sylvestris]
Niben261Chr07g0613011	61291082	61291550	469	Distal Intergenic	61284220	61284995	776	-6087	PREDICTED: LOB domain-containing protein 37-like [Nicotiana attenuata]
Niben261Chr07g0678015	67849422	67849815	394	Distal Intergenic	67858142	67859083	942	9268	PREDICTED: gibberellin receptor GID1B-like [Nicotiana attenuata]
Niben261Chr07g0792002	79240174	79240681	508	Promoter (<=1kb)	79234465	79240343	5879	0	PREDICTED: spartin-like [Nicotiana tabacum]
Niben261Chr07g0809002	80942403	80943222	820	Promoter (<=1kb)	80931691	80942534	10844	0	PREDICTED: ATP-dependent DNA helicase DDM1-like isoform X2 [Nicotiana tabacum]
Niben261Chr07g0837002	83704975	83705393	419	Distal Intergenic	83708351	83713864	5514	8471	PREDICTED: NAC domain-containing protein 78-like [Nicotiana sylvestris]
Niben261Chr07g0872002	87146046	87148365	2320	Distal Intergenic	87212072	87213237	1166	64872	PREDICTED: E3 ubiquitin-protein ligase BOI-like [Nicotiana tabacum]
Niben261Chr07g0889009	88938970	88939430	461	Promoter (<=1kb)	88934268	88938927	4660	-43	PREDICTED: histone chaperone ASF1B-like [Nicotiana tomentosiformis]
Niben261Chr07g0946011	94633237	94634179	943	Distal Intergenic	94625913	94629454	3542	-3783	PREDICTED: uncharacterized protein LOC104214110 isoform X1 [Nicotiana sylvestris]
Niben261Chr07g0948004	94745413	94745794	382	Distal Intergenic	94815826	94816384	559	70590	hypothetical protein A4A49_64334, partial [Nicotiana attenuata]
Niben261Chr07g0965010	96499343	96500036	694	Promoter (<=1kb)	96488603	96499571	10969	0	PREDICTED: structural maintenance of chromosomes protein 4 [Nicotiana attenuata]
Niben261Chr07g0980004	98058753	98059411	659	Promoter (<=1kb)	98053272	98058438	5167	-315	PREDICTED: uncharacterized protein LOC107798671 isoform X2 [Nicotiana tabacum]
Niben261Chr07g0984001	98534257	98535016	760	Distal Intergenic	98474808	98476626	1819	59449	PREDICTED: denticleless protein homolog A-like [Nicotiana attenuata]
Niben261Chr07g1000008	100004126	100004595	470	Promoter (<=1kb)	99998394	100004259	5866	0	PREDICTED: DNA replication licensing factor MCM6 [Nicotiana attenuata]
Niben261Chr07g1002006	100260071	100260551	481	Promoter (<=1kb)	100253085	100259780	6696	-291	PREDICTED: uncharacterized protein LOC104241591 [Nicotiana sylvestris]
Niben261Chr07g1048001	104874214	104874661	448	Promoter (<=1kb)	104875157	104877492	2336	-496	PREDICTED: F-box protein At4g35930-like [Nicotiana attenuata]
Niben261Chr07g1052011	105198716	105199147	432	Promoter (<=1kb)	105199236	105204262	5027	-89	PREDICTED: L-ascorbate peroxidase 3, peroxisomal-like [Nicotiana attenuata]
Niben261Chr07g1059002	105938670	105939024	355	Promoter (<=1kb)	105939055	105940256	1202	-31	PREDICTED: uncharacterized protein LOC109233502 [Nicotiana attenuata]
Niben261Chr07g1068006	106843359	106844513	1155	Promoter (<=1kb)	106844610	106845160	551	647	PREDICTED: probable LRR receptor-like serine/threonine-protein kinase At4g36180 [Nicotiana attenuata]
Niben261Chr07g1068006	106844988	106845393	406	Promoter (<=1kb)	106844610	106845160	551	0	PREDICTED: probable LRR receptor-like serine/threonine-protein kinase At4g36180 [Nicotiana attenuata]
Niben261Chr07g1074013	107466026	107466721	696	Distal Intergenic	107467449	107470973	3525	4252	PREDICTED: cytochrome P450 84A1-like [Nicotiana attenuata]
Niben261Chr07g1099014	109960066	109960439	374	Promoter (<=1kb)	109949603	109960121	10519	0	PREDICTED: vam6/Vps39-like protein [Nicotiana sylvestris]
Niben261Chr07g1119001	111939381	111939781	401	Distal Intergenic	111927554	111938006	10453	11827	PREDICTED: uncharacterized protein LOC109210908 isoform X2 [Nicotiana attenuata]
Niben261Chr07g1173008	117332210	117332699	490	Exon (Niben261Chr07g1173008.1/Niben261Chr07g1173008, exon 9 of 16)	117331196	117343711	12516	11012	hypothetical protein DVH24_018385 [Malus domestica]
Niben261Chr07g1173008	117338160	117338844	685	Exon (Niben261Chr07g1173008.1/Niben261Chr07g1173008, exon 2 of 16)	117331196	117343711	12516	4867	hypothetical protein DVH24_018385 [Malus domestica]
Niben261Chr07g1242013	124121272	124121854	583	Promoter (<=1kb)	124115707	124121532	5826	0	PREDICTED: DNA replication licensing factor MCM3 homolog 2 isoform X1 [Nicotiana attenuata]
Niben261Chr07g1256011	125607781	125608259	479	Distal Intergenic	125630349	125631849	1501	23590	PREDICTED: protein SRG1-like [Nicotiana tabacum]
Niben261Chr07g1266006	126563917	126564214	298	Promoter (<=1kb)	126564327	126566726	2400	-113	PREDICTED: probable C-terminal domain small phosphatase [Nicotiana attenuata]
Niben261Chr07g1270009	127132401	127133120	720	Distal Intergenic	127072674	127075918	3245	59727	PREDICTED: uncharacterized protein LOC104240639 [Nicotiana sylvestris]
Niben261Chr07g1348001	134799289	134800108	820	Promoter (<=1kb)	134799718	134803094	3377	0	PREDICTED: glucan endo-1,3-beta-glucosidase-like [Nicotiana sylvestris]
Niben261Chr07g1351005	135058322	135058843	522	Promoter (<=1kb)	135058806	135065075	6270	0	PREDICTED: calmodulin-binding protein 60 B-like isoform X1 [Nicotiana attenuata]
Niben261Chr07g1351014	135167633	135167971	339	Promoter (<=1kb)	135165147	135167572	2426	-61	PREDICTED: F-box protein At5g03100-like [Nicotiana sylvestris]
Niben261Chr07g1352018	135277244	135277936	693	Promoter (<=1kb)	135278220	135278962	743	-284	PREDICTED: F-box protein At1g61340-like [Nicotiana attenuata]
Niben261Chr07g1359006	136000549	136001158	610	Distal Intergenic	135983524	135985327	1804	17025	PREDICTED: putative cyclin-D6-1 isoform X1 [Nicotiana tabacum]
Niben261Chr07g1382003	138260769	138261230	462	Promoter (<=1kb)	138258811	138260913	2103	0	PREDICTED: uncharacterized protein LOC104212793 [Nicotiana sylvestris]
Niben261Chr07g1409002	140951172	140951644	473	Distal Intergenic	140976589	140978439	1851	26795	PREDICTED: protein LYK5-like [Nicotiana sylvestris]
Niben261Chr07g1418012	141879538	141880161	624	Promoter (<=1kb)	141879993	141881654	1662	0	PREDICTED: zinc finger protein CONSTANS-LIKE 2 [Nicotiana sylvestris]
Niben261Chr07g1438005	143817521	143817803	283	Promoter (1-2kb)	143814284	143816415	2132	-1106	PREDICTED: circumsporozoite protein-like [Nicotiana attenuata]
Niben261Chr07g1465001	146540719	146540973	255	Promoter (<=1kb)	146540943	146547087	6145	0	PREDICTED: FACT complex subunit SSRP1 isoform X1 [Nicotiana sylvestris]
Niben261Chr07g1466013	146619350	146619750	401	Promoter (1-2kb)	146601700	146618197	16498	-1153	PREDICTED: inositol hexakisphosphate and diphosphoinositol-pentakisphosphate kinase 2-like isoform X2 [Nicotiana attenuata]
Niben261Chr07g1493009	149355568	149356098	531	Promoter (<=1kb)	149350824	149355534	4711	-34	PREDICTED: denticleless protein homolog A-like [Nicotiana tabacum]
Niben261Chr07g1493009	149367665	149368341	677	Distal Intergenic	149350824	149355534	4711	-12131	PREDICTED: denticleless protein homolog A-like [Nicotiana tabacum]
Niben261Chr07g1495001	149526873	149527867	995	Distal Intergenic	149514459	149518270	3812	12414	PREDICTED: BRO1 domain-containing protein BROX homolog isoform X5 [Nicotiana sylvestris]
Niben261Chr07g1498003	149817362	149817951	590	Promoter (<=1kb)	149802775	149817681	14907	0	PREDICTED: uncharacterized protein LOC104116979 isoform X1 [Nicotiana tomentosiformis]
Niben261Chr07g1499001	149883885	149884419	535	Promoter (1-2kb)	149885478	149889570	4093	-1059	PREDICTED: NAC domain-containing protein 8-like [Nicotiana sylvestris]
Niben261Chr07g1515004	151501792	151502455	664	Promoter (2-3kb)	151504299	151504968	670	2513	PREDICTED: F-box protein CPR30-like [Nicotiana tomentosiformis]
Niben261Chr08g0003006	309703	310270	568	Promoter (<=1kb)	310210	313596	3387	0	PREDICTED: probable mitochondrial adenine nucleotide transporter BTL1 [Nicotiana attenuata]
Niben261Chr08g0017023	1738823	1739156	334	Promoter (<=1kb)	1728635	1738962	10328	0	PREDICTED: serine/threonine-protein kinase Aurora-3-like [Nicotiana attenuata]
Niben261Chr08g0046009	4610529	4611304	776	Distal Intergenic	4589970	4594124	4155	-16405	PREDICTED: inactive protein kinase SELMODRAFT_444075 [Nicotiana attenuata]
Niben261Chr08g0057009	5778347	5778780	434	Promoter (<=1kb)	5777956	5778246	291	-101	protein far1-related sequence 5, partial [Nicotiana attenuata]
Niben261Chr08g0072005	7265896	7266234	339	Promoter (<=1kb)	7266247	7269712	3466	-13	PREDICTED: D-glycerate 3-kinase, chloroplastic [Nicotiana attenuata]
Niben261Chr08g0073003	7312786	7313218	433	Promoter (1-2kb)	7310209	7311730	1522	-1056	PREDICTED: auxin-responsive protein IAA17-like [Nicotiana tomentosiformis]
Niben261Chr08g0095003	9507935	9508438	504	Distal Intergenic	9511682	9513281	1600	-3244	PREDICTED: uncharacterized protein LOC109236212 [Nicotiana attenuata]
Niben261Chr08g0122002	12199973	12200389	417	Promoter (<=1kb)	12200211	12212364	12154	0	PREDICTED: dual specificity protein phosphatase PHS1 isoform X1 [Nicotiana sylvestris]
Niben261Chr08g0129001	12887069	12887507	439	Promoter (1-2kb)	12888616	12891974	3359	-1109	PREDICTED: clumping factor B-like [Nicotiana tabacum]
Niben261Chr08g0144001	14390525	14391290	766	Promoter (1-2kb)	14374612	14389307	14696	-1218	PREDICTED: protein TOPLESS-like isoform X1 [Nicotiana tabacum]
Niben261Chr08g0146004	14665202	14665594	393	Distal Intergenic	14671239	14672907	1669	7313	PREDICTED: uncharacterized protein LOC104239287 [Nicotiana sylvestris]
Niben261Chr08g0185006	18580356	18580789	434	Distal Intergenic	18562191	18565403	3213	-14953	PREDICTED: transcription factor UNE10-like isoform X2 [Nicotiana attenuata]
Niben261Chr08g0191004	19101798	19102343	546	Promoter (<=1kb)	19098737	19101929	3193	0	PREDICTED: replication protein A 70 kDa DNA-binding subunit B [Nicotiana tomentosiformis]
Niben261Chr08g0205011	20481066	20481806	741	Distal Intergenic	20490685	20492172	1488	-8879	agamous-like MADS-box protein AGL8 homolog [Nicotiana sylvestris]
Niben261Chr08g0208004	20842243	20842904	662	Distal Intergenic	20851488	20854159	2672	-8584	PREDICTED: uncharacterized protein At1g04910-like [Nicotiana attenuata]
Niben261Chr08g0225013	22496865	22497223	359	Promoter (<=1kb)	22489741	22496312	6572	-553	PREDICTED: uncharacterized protein LOC109223745 [Nicotiana attenuata]
Niben261Chr08g0237002	23736756	23737182	427	Promoter (<=1kb)	23733799	23736799	3001	0	PREDICTED: E2F transcription factor-like E2FE [Nicotiana tomentosiformis]
Niben261Chr08g0239017	23982125	23982638	514	Promoter (<=1kb)	23976482	23981761	5280	-364	PREDICTED: uncharacterized protein LOC109212788 [Nicotiana attenuata]
Niben261Chr08g0247017	24718458	24719158	701	Promoter (<=1kb)	24719073	24730403	11331	0	PREDICTED: LRR receptor-like serine/threonine-protein kinase FEI 2 [Nicotiana sylvestris]
Niben261Chr08g0251013	25112439	25112929	491	Promoter (<=1kb)	25109951	25112535	2585	0	PREDICTED: uncharacterized protein LOC109223712 isoform X1 [Nicotiana attenuata]
Niben261Chr08g0265016	26567535	26567917	383	Promoter (<=1kb)	26567808	26578638	10831	0	PREDICTED: kinetochore protein Spc25-like [Nicotiana tabacum]
Niben261Chr08g0271015	27154685	27155550	866	Distal Intergenic	27142761	27143098	338	11924	PREDICTED: ferric reduction oxidase 8, mitochondrial isoform X1 [Nicotiana sylvestris]
Niben261Chr08g0276012	27614177	27614853	677	Promoter (1-2kb)	27611438	27616212	4775	1359	hypothetical protein A4A49_14237 [Nicotiana attenuata]
Niben261Chr08g0286007	28660715	28661080	366	Promoter (<=1kb)	28661385	28667793	6409	-305	PREDICTED: uncharacterized protein LOC109223657 [Nicotiana attenuata]
Niben261Chr08g0289005	28934310	28934916	607	Promoter (<=1kb)	28913907	28934161	20255	-149	PREDICTED: callose synthase 10 [Nicotiana attenuata]
Niben261Chr08g0301056	29871907	29872364	458	Distal Intergenic	29834744	29840474	5731	-31433	PREDICTED: glyceraldehyde-3-phosphate dehydrogenase, cytosolic-like [Nicotiana attenuata]
Niben261Chr08g0314003	31441457	31441845	389	Distal Intergenic	31482388	31484435	2048	42590	PREDICTED: GEM-like protein 6 [Nicotiana attenuata]
Niben261Chr08g0318001	31852205	31852534	330	Distal Intergenic	31872939	31881225	8287	-20405	PREDICTED: retinol dehydrogenase 12-like [Nicotiana tomentosiformis]
Niben261Chr08g0320017	32011180	32011729	550	Promoter (<=1kb)	32008256	32011338	3083	0	nuclear pore complex protein NDC1b [Nicotiana benthamiana]
Niben261Chr08g0368001	36830079	36830550	472	Distal Intergenic	36819254	36828347	9094	10825	PREDICTED: binding partner of ACD11 1-like [Nicotiana tabacum]
Niben261Chr08g0404007	40477764	40478256	493	Promoter (<=1kb)	40478152	40480996	2845	0	PREDICTED: histone-lysine N-methyltransferase ATXR6-like [Nicotiana tabacum]
Niben261Chr08g0442010	44241027	44241675	649	Promoter (<=1kb)	44241448	44245418	3971	0	PREDICTED: uncharacterized protein LOC109206342 [Nicotiana attenuata]
Niben261Chr08g0448007	44945391	44945667	277	Distal Intergenic	44879570	44881818	2249	65821	PREDICTED: probable membrane-associated kinase regulator 2 [Nicotiana attenuata]
Niben261Chr08g0451004	45091945	45092535	591	Promoter (<=1kb)	45092555	45094312	1758	-20	PREDICTED: reticulon-like protein B2 [Nicotiana attenuata]
Niben261Chr08g0458002	45780598	45781152	555	Promoter (<=1kb)	45780997	45789738	8742	0	PREDICTED: protein timeless homolog isoform X1 [Nicotiana sylvestris]
Niben261Chr08g0461002	46063229	46063705	477	Distal Intergenic	46102966	46103278	313	-39261	NA
Niben261Chr08g0462001	46263654	46264622	969	Promoter (<=1kb)	46264670	46273012	8343	-48	PREDICTED: uncharacterized protein LOC104246700 [Nicotiana sylvestris]
Niben261Chr08g0476015	47607367	47607877	511	Distal Intergenic	47610426	47612993	2568	5116	PREDICTED: cytokinin hydroxylase-like [Nicotiana tabacum]
Niben261Chr08g0495010	49549050	49549535	486	Distal Intergenic	49553636	49557266	3631	-4101	PREDICTED: BAG family molecular chaperone regulator 2-like [Nicotiana tabacum]
Niben261Chr08g0524006	52438632	52438991	360	Promoter (<=1kb)	52435460	52438683	3224	0	PREDICTED: chloride conductance regulatory protein ICln [Nicotiana tomentosiformis]
Niben261Chr08g0527008	52690824	52691392	569	Distal Intergenic	52733478	52736781	3304	45389	PREDICTED: protein LOW PSII ACCUMULATION 2, chloroplastic [Nicotiana tomentosiformis]
Niben261Chr08g0532004	53251379	53251652	274	Promoter (2-3kb)	53254096	53255936	1841	-2444	PREDICTED: NAC domain-containing protein 7-like [Nicotiana attenuata]
Niben261Chr08g0540014	54018801	54019908	1108	Promoter (<=1kb)	54019567	54029183	9617	0	PREDICTED: structural maintenance of chromosomes protein 2-1-like [Nicotiana tomentosiformis]
Niben261Chr08g0575001	57541005	57541559	555	Distal Intergenic	57548404	57548881	478	-6845	PREDICTED: uncharacterized protein LOC107772324 [Nicotiana tabacum]
Niben261Chr08g0585011	58533041	58533656	616	Promoter (<=1kb)	58527324	58533031	5708	-10	PREDICTED: uncharacterized protein LOC107788234 isoform X1 [Nicotiana tabacum]
Niben261Chr08g0592007	59269241	59270121	881	Promoter (<=1kb)	59264714	59269717	5004	0	PREDICTED: mini-chromosome maintenance complex-binding protein [Nicotiana sylvestris]
Niben261Chr08g0603014	60347662	60348235	574	Promoter (2-3kb)	60350726	60353771	3046	-2491	PREDICTED: uncharacterized protein LOC104243911 [Nicotiana sylvestris]
Niben261Chr08g0603014	60349565	60349887	323	Promoter (<=1kb)	60350726	60353771	3046	-839	PREDICTED: uncharacterized protein LOC104243911 [Nicotiana sylvestris]
Niben261Chr08g0696003	69628258	69628927	670	Distal Intergenic	69621201	69624972	3772	7057	PREDICTED: UPF0496 protein 1-like [Nicotiana attenuata]
Niben261Chr08g0731014	73088699	73089236	538	Promoter (<=1kb)	73089090	73093374	4285	0	PREDICTED: histone H2B-like [Fragaria vesca subsp. vesca]
Niben261Chr08g0748001	74846249	74846783	535	Promoter (1-2kb)	74845072	74845849	778	1177	PREDICTED: uncharacterized protein LOC109229650 [Nicotiana attenuata]
Niben261Chr08g0782014	78203373	78203787	415	Promoter (<=1kb)	78203584	78204801	1218	0	PREDICTED: glucan endo-1,3-beta-glucosidase, acidic [Nicotiana tomentosiformis]
Niben261Chr08g0797007	79810117	79810748	632	Distal Intergenic	79754033	79756307	2275	-53810	PREDICTED: uncharacterized protein LOC107828880 [Nicotiana tabacum]
Niben261Chr08g0823001	82308027	82308348	322	Promoter (<=1kb)	82308295	82311641	3347	0	PREDICTED: gibberellin 2-beta-dioxygenase 1 [Nicotiana attenuata]
Niben261Chr08g0878006	87809357	87809925	569	Promoter (<=1kb)	87809768	87815426	5659	0	PREDICTED: GATA zinc finger domain-containing protein 11-like isoform X2 [Nicotiana sylvestris]
Niben261Chr08g1000005	100031409	100031954	546	Promoter (<=1kb)	100032156	100032794	639	840	PREDICTED: uncharacterized protein LOC102581206 [Solanum tuberosum]
Niben261Chr08g1015005	101566631	101567152	522	Distal Intergenic	101568201	101571477	3277	4325	PREDICTED: guanylate kinase 2-like [Nicotiana tomentosiformis]
Niben261Chr08g1063005	106323230	106323834	605	Promoter (1-2kb)	106320267	106321378	1112	-1852	PREDICTED: pleiotropic drug resistance protein 1-like isoform X1 [Nicotiana attenuata]
Niben261Chr08g1091007	109152746	109153179	434	Distal Intergenic	109139186	109145070	5885	-7676	PREDICTED: ethylene receptor 1 [Nicotiana tomentosiformis]
Niben261Chr08g1108003	110768985	110769703	719	Distal Intergenic	110799003	110800173	1171	30470	PREDICTED: uncharacterized protein LOC107826123, partial [Nicotiana tabacum]
Niben261Chr08g1175001	117524239	117524991	753	Promoter (<=1kb)	117525108	117530030	4923	-117	PREDICTED: transcription factor E2FB-like isoform X2 [Nicotiana sylvestris]
Niben261Chr08g1189010	118937600	118937863	264	Distal Intergenic	118950443	118952308	1866	14445	PREDICTED: uncharacterized protein LOC104234294 [Nicotiana sylvestris]
Niben261Chr08g1318002	131885439	131885856	418	Distal Intergenic	131860428	131871927	11500	-13512	PREDICTED: serine/threonine protein phosphatase 2A 55 kDa regulatory subunit B beta isoform-like isoform X2 [Nicotiana sylvestris]
Niben261Chr09g0027013	2787261	2787765	505	Promoter (<=1kb)	2768525	2787413	18889	0	PREDICTED: kinesin-like protein KIN12B [Nicotiana sylvestris]
Niben261Chr09g0049013	4980454	4981189	736	Promoter (<=1kb)	4975852	4980785	4934	0	PREDICTED: uncharacterized protein LOC104237732 [Nicotiana sylvestris]
Niben261Chr09g0064009	6392268	6392938	671	Distal Intergenic	6405760	6412262	6503	-12822	PREDICTED: probable magnesium transporter NIPA2 [Nicotiana attenuata]
Niben261Chr09g0089004	8980109	8980542	434	Distal Intergenic	8935902	8943805	7904	44207	PREDICTED: E3 ubiquitin-protein ligase PRT1 [Nicotiana attenuata]
Niben261Chr09g0171008	17171858	17172616	759	Promoter (<=1kb)	17147287	17172278	24992	0	PREDICTED: chromosome transmission fidelity protein 18 homolog isoform X1 [Nicotiana sylvestris]
Niben261Chr09g0180009	18050961	18051873	913	Promoter (<=1kb)	18051522	18053161	1640	0	PREDICTED: 9-cis-epoxycarotenoid dioxygenase NCED6, chloroplastic-like [Nicotiana attenuata]
Niben261Chr09g0203002	20350310	20350881	572	Promoter (<=1kb)	20343878	20350295	6418	-15	RecName: Full=Retinoblastoma-related protein 1; Short=NbRBR1
Niben261Chr09g0220003	21984005	21984590	586	Distal Intergenic	21946810	21972584	25775	-11421	PREDICTED: myosin-7-like [Nicotiana attenuata]
Niben261Chr09g0299010	29931565	29931951	387	Distal Intergenic	29918933	29924852	5920	-6713	PREDICTED: putative E3 ubiquitin-protein ligase XBAT35 isoform X1 [Nicotiana sylvestris]
Niben261Chr09g0319001	31907192	31907506	315	Promoter (1-2kb)	31909356	31910221	866	-1850	PREDICTED: uncharacterized protein LOC104242306 [Nicotiana sylvestris]
Niben261Chr09g0325007	32544775	32545196	422	Distal Intergenic	32538901	32541010	2110	5874	PREDICTED: uncharacterized protein LOC109209527 [Nicotiana attenuata]
Niben261Chr09g0355007	35634208	35634942	735	Distal Intergenic	35571274	35571576	303	-62632	hypothetical protein A4A49_59642 [Nicotiana attenuata]
Niben261Chr09g0479002	47899378	47899804	427	Distal Intergenic	47972495	47981972	9478	82168	nicotinamide adenine dinucleotide transporter 1, chloroplastic-like [Nicotiana tabacum]
Niben261Chr09g0511006	51117068	51117584	517	Promoter (<=1kb)	51109080	51117200	8121	0	PREDICTED: DNA replication licensing factor MCM7 [Nicotiana sylvestris]
Niben261Chr09g0516001	51614605	51615025	421	Promoter (<=1kb)	51588793	51614786	25994	0	PREDICTED: DNA topoisomerase 2-binding protein 1 [Nicotiana attenuata]
Niben261Chr09g0550003	55044925	55045414	490	Promoter (<=1kb)	55038446	55045072	6627	0	PREDICTED: uncharacterized protein LOC107780367 isoform X1 [Nicotiana tabacum]
Niben261Chr09g0594010	59461657	59462243	587	Promoter (<=1kb)	59436436	59461847	25412	0	structural maintenance of chromosomes protein 5 [Nicotiana attenuata]
Niben261Chr09g0627003	62829329	62830077	749	Distal Intergenic	62788610	62789330	721	-39999	PREDICTED: uncharacterized protein LOC104218499 isoform X1 [Nicotiana sylvestris]
Niben261Chr09g0639014	63905648	63906059	412	Promoter (<=1kb)	63906156	63910549	4394	-97	PREDICTED: protein gamma response 1-like isoform X1 [Nicotiana tabacum]
Niben261Chr09g0642010	64118938	64119376	439	Promoter (<=1kb)	64119291	64119701	411	0	Histone H3.2 [Zea mays]
Niben261Chr09g0658003	65796473	65797051	579	Promoter (<=1kb)	65796737	65818776	22040	0	PREDICTED: proline-rich receptor-like protein kinase PERK8 isoform X1 [Nicotiana tabacum]
Niben261Chr09g0702007	70071912	70072324	413	Distal Intergenic	70152637	70176554	23918	-80313	PREDICTED: vegetative cell wall protein gp1-like [Nicotiana sylvestris]
Niben261Chr09g0745004	74520745	74521129	385	Distal Intergenic	74517269	74518814	1546	3476	PREDICTED: protein DMR6-LIKE OXYGENASE 2-like [Nicotiana tabacum]
Niben261Chr09g0778005	77802165	77802692	528	Distal Intergenic	77791696	77792406	711	-9759	hypothetical protein A4A49_56826, partial [Nicotiana attenuata]
Niben261Chr09g0811012	81144504	81144833	330	Promoter (1-2kb)	81146365	81174204	27840	-1532	PREDICTED: phosphatidylserine decarboxylase proenzyme 2-like isoform X2 [Nicotiana attenuata]
Niben261Chr09g0825004	82578202	82578410	209	Promoter (<=1kb)	82546124	82578230	32107	0	PREDICTED: separase isoform X1 [Nicotiana sylvestris]
Niben261Chr09g0832012	83223062	83223495	434	Promoter (<=1kb)	83220739	83222178	1440	-884	PREDICTED: F-box protein At1g10780 [Nicotiana sylvestris]
Niben261Chr09g0839007	83929395	83930165	771	Distal Intergenic	83940964	83941745	782	-10799	PREDICTED: uncharacterized protein LOC104088468 [Nicotiana tomentosiformis]
Niben261Chr09g0845019	84540528	84540970	443	Promoter (<=1kb)	84527492	84539965	12474	-563	PREDICTED: ATP-dependent DNA helicase Q-like 4A isoform X1 [Nicotiana tabacum]
Niben261Chr09g0908004	90803104	90803601	498	Promoter (<=1kb)	90794205	90803204	9000	0	PREDICTED: flap endonuclease 1-A-like isoform X1 [Nicotiana tabacum]
Niben261Chr09g0920001	92008685	92009216	532	Promoter (<=1kb)	92009977	92013803	3827	-761	PREDICTED: myosin-11-like isoform X2 [Nicotiana tomentosiformis]
Niben261Chr09g0920013	92037385	92037820	436	Promoter (<=1kb)	92031487	92037394	5908	0	PREDICTED: serine/threonine-protein kinase haspin homolog [Nicotiana attenuata]
Niben261Chr09g0925003	92539010	92539722	713	Promoter (1-2kb)	92541524	92544670	3147	-1802	PREDICTED: FACT complex subunit SPT16-like [Nicotiana sylvestris]
Niben261Chr09g0937007	93745467	93746126	660	Promoter (<=1kb)	93745788	93747008	1221	0	PREDICTED: transcription factor bHLH149-like [Nicotiana attenuata]
Niben261Chr09g0958009	95801831	95802261	431	Promoter (<=1kb)	95802454	95804330	1877	-193	PREDICTED: dnaJ homolog subfamily B member 6-B-like [Nicotiana sylvestris]
Niben261Chr09g0961006	96111287	96111864	578	Distal Intergenic	96125828	96126670	843	-13964	PREDICTED: uncharacterized protein LOC104220479 [Nicotiana sylvestris]
Niben261Chr09g0964002	96451476	96452282	807	Promoter (<=1kb)	96440965	96451400	10436	-76	PREDICTED: topless-related protein 3-like isoform X2 [Nicotiana attenuata]
Niben261Chr09g0964002	96483725	96484295	571	Distal Intergenic	96440965	96451400	10436	-32325	PREDICTED: topless-related protein 3-like isoform X2 [Nicotiana attenuata]
Niben261Chr09g1029003	102952526	102953050	525	Promoter (<=1kb)	102950398	102952861	2464	0	PREDICTED: deoxyuridine 5'-triphosphate nucleotidohydrolase-like [Nicotiana tabacum]
Niben261Chr09g1031004	103131543	103131917	375	Distal Intergenic	103132383	103135501	3119	3584	PREDICTED: probable serine/threonine-protein kinase WNK9 [Nicotiana tabacum]
Niben261Chr09g1043005	104341419	104341842	424	Distal Intergenic	104301341	104304479	3139	-36940	PREDICTED: auxin-responsive protein IAA16 [Nicotiana sylvestris]
Niben261Chr09g1048006	104818390	104818957	568	Promoter (<=1kb)	104818694	104839266	20573	0	PREDICTED: Fanconi anemia group D2 protein homolog isoform X1 [Nicotiana sylvestris]
Niben261Chr09g1054019	105478259	105478689	431	Promoter (<=1kb)	105456086	105478418	22333	0	PREDICTED: DNA gyrase subunit A, chloroplastic/mitochondrial isoform X1 [Nicotiana sylvestris]
Niben261Chr09g1082004	108231574	108232471	898	Distal Intergenic	108254712	108281456	26745	-22241	PREDICTED: uncharacterized protein LOC109227584 [Nicotiana attenuata]
Niben261Chr09g1093021	109292291	109292802	512	Distal Intergenic	109302427	109314560	12134	-9625	PREDICTED: histone-lysine N-methyltransferase ATX4-like isoform X2 [Nicotiana tabacum]
Niben261Chr09g1107004	110699127	110699431	305	Promoter (<=1kb)	110689243	110698959	9717	-168	PREDICTED: mitochondrial carrier protein MTM1-like [Nicotiana tabacum]
Niben261Chr09g1113018	111358310	111359042	733	Distal Intergenic	111361477	111362220	744	3178	PREDICTED: BAG family molecular chaperone regulator 6 [Nicotiana attenuata]
Niben261Chr09g1229004	122937142	122937476	335	Distal Intergenic	122943227	122946837	3611	-5751	hypothetical protein A4A49_55843, partial [Nicotiana attenuata]
Niben261Chr09g1241008	124069755	124070201	447	Promoter (<=1kb)	124070088	124095375	25288	0	PREDICTED: serine/threonine-protein kinase ATR isoform X1 [Nicotiana sylvestris]
Niben261Chr09g1252002	125199303	125199965	663	Distal Intergenic	125207516	125211362	3847	11397	PREDICTED: rac-like GTP-binding protein 5 [Nicotiana tomentosiformis]
Niben261Chr09g1252003	125245075	125245433	359	Promoter (<=1kb)	125241448	125245146	3699	0	PREDICTED: protein MCM10 homolog [Nicotiana tabacum]
Niben261Chr09g1303008	130360263	130360691	429	Distal Intergenic	130377120	130380770	3651	-16429	PREDICTED: uncharacterized protein LOC104241749 [Nicotiana sylvestris]
Niben261Chr09g1325004	132517515	132518168	654	Distal Intergenic	132505299	132507583	2285	-9932	PREDICTED: BTB/POZ domain-containing protein At3g05675-like [Nicotiana tabacum]
Niben261Chr09g1334014	133437660	133438050	391	Promoter (<=1kb)	133437945	133446403	8459	0	PREDICTED: bifunctional phosphatase IMPL2, chloroplastic [Nicotiana sylvestris]
Niben261Chr09g1338011	133857642	133858368	727	Promoter (<=1kb)	133852669	133857984	5316	0	PREDICTED: DNA replication licensing factor MCM4 [Nicotiana sylvestris]
Niben261Chr09g1340009	134084887	134085266	380	Promoter (<=1kb)	134082916	134084533	1618	-354	PREDICTED: protein FAR-RED IMPAIRED RESPONSE 1-like [Nicotiana attenuata]
Niben261Chr09g1366010	136626566	136627151	586	Distal Intergenic	136599823	136601277	1455	-25289	PREDICTED: myb-like protein X [Nicotiana attenuata]
Niben261Chr10g0003002	370351	371035	685	Promoter (1-2kb)	368900	370799	1900	1451	PREDICTED: stress-related protein [Nicotiana tomentosiformis]
Niben261Chr10g0009009	916339	916742	404	Distal Intergenic	908858	912676	3819	-3663	PREDICTED: caffeoylshikimate esterase [Nicotiana attenuata]
Niben261Chr10g0011003	1128315	1128761	447	Distal Intergenic	1109623	1114354	4732	18692	PREDICTED: E3 ubiquitin-protein ligase PRT1 [Nicotiana attenuata]
Niben261Chr10g0017002	1698688	1699479	792	Promoter (<=1kb)	1697925	1699274	1350	0	PREDICTED: pentatricopeptide repeat-containing protein At3g62890 [Nicotiana attenuata]
Niben261Chr10g0035006	3525641	3526357	717	Promoter (<=1kb)	3526093	3532188	6096	0	PREDICTED: uncharacterized protein LOC104237732 [Nicotiana sylvestris]
Niben261Chr10g0079012	7962751	7963372	622	Promoter (<=1kb)	7963035	7963463	429	0	PREDICTED: histone H2AX-like [Nicotiana tabacum]
Niben261Chr10g0086004	8603790	8604307	518	Distal Intergenic	8605956	8609049	3094	4742	PREDICTED: uncharacterized protein LOC109209527 [Nicotiana attenuata]
Niben261Chr10g0105009	10560542	10560995	454	Promoter (<=1kb)	10551883	10560669	8787	0	PREDICTED: ARM REPEAT PROTEIN INTERACTING WITH ABF2-like [Nicotiana attenuata]
Niben261Chr10g0123003	12314362	12314796	435	Distal Intergenic	12289685	12298538	8854	24677	actin-related protein 9, partial [Nicotiana attenuata]
Niben261Chr10g0156002	15642984	15643255	272	Distal Intergenic	15607241	15614677	7437	-28307	PREDICTED: kinesin-4 isoform X2 [Nicotiana sylvestris]
Niben261Chr10g0157007	15780760	15781143	384	Promoter (<=1kb)	15776646	15780167	3522	-593	PREDICTED: protein DEHYDRATION-INDUCED 19 homolog 6-like isoform X2 [Nicotiana attenuata]
Niben261Chr10g0158002	15838126	15838652	527	Promoter (<=1kb)	15838595	15842998	4404	0	PREDICTED: cellulose synthase-like protein D5 [Nicotiana tomentosiformis]
Niben261Chr10g0166001	16621999	16622392	394	Promoter (<=1kb)	16622396	16628840	6445	-4	PREDICTED: BRCT domain-containing protein At4g02110-like [Nicotiana tabacum]
Niben261Chr10g0178008	17840302	17840797	496	Promoter (1-2kb)	17842259	17845401	3143	-1462	PREDICTED: gibberellin 2-beta-dioxygenase 2 [Nicotiana sylvestris]
Niben261Chr10g0185010	18474170	18474620	451	Promoter (1-2kb)	18475914	18479356	3443	-1294	PREDICTED: probable protein phosphatase 2C 2 [Nicotiana sylvestris]
Niben261Chr10g0194006	19452877	19453888	1012	Promoter (<=1kb)	19453483	19454130	648	0	PREDICTED: uncharacterized protein LOC104229181 [Nicotiana sylvestris]
Niben261Chr10g0221001	22152235	22152748	514	Promoter (<=1kb)	22152735	22156359	3625	0	PREDICTED: uncharacterized protein At4g15545 [Nicotiana attenuata]
Niben261Chr10g0249004	24924485	24924797	313	Distal Intergenic	24954310	24958864	4555	-29513	PREDICTED: uncharacterized membrane protein YuiD-like [Nicotiana tabacum]
Niben261Chr10g0307006	30713866	30714344	479	Distal Intergenic	30723813	30725675	1863	11331	PREDICTED: tyramine N-feruloyltransferase 4/11-like [Nicotiana tabacum]
Niben261Chr10g0358004	35872081	35872597	517	Distal Intergenic	35820111	35835454	15344	51970	PREDICTED: uncharacterized protein LOC104236072 isoform X1 [Nicotiana sylvestris]
Niben261Chr10g0363010	36323811	36324507	697	Distal Intergenic	36340625	36341439	815	-16118	PREDICTED: protein TIFY 5A-like [Nicotiana tomentosiformis]
Niben261Chr10g0369006	36940085	36940544	460	Distal Intergenic	36969861	36972922	3062	-29317	PREDICTED: auxin-responsive protein IAA16 [Nicotiana sylvestris]
Niben261Chr10g0373006	37358916	37359586	671	Promoter (<=1kb)	37356974	37359337	2364	0	PREDICTED: G-type lectin S-receptor-like serine/threonine-protein kinase At1g34300 [Nicotiana attenuata]
Niben261Chr10g0396007	39675982	39676462	481	Distal Intergenic	39671702	39672934	1233	4280	NA
Niben261Chr10g0446018	44619320	44619890	571	Promoter (<=1kb)	44619585	44623048	3464	0	PREDICTED: WD-40 repeat-containing protein MSI2-like [Nicotiana sylvestris]
Niben261Chr10g0447008	44745253	44745802	550	Promoter (<=1kb)	44738716	44745479	6764	0	PREDICTED: protein MCM10 homolog [Nicotiana tabacum]
Niben261Chr10g0472003	47212883	47213641	759	Promoter (<=1kb)	47204745	47213227	8483	0	PREDICTED: DNA replication licensing factor MCM4 [Nicotiana attenuata]
Niben261Chr10g0473012	47309338	47309599	262	Promoter (<=1kb)	47300826	47309424	8599	0	PREDICTED: uncharacterized protein LOC104113315 isoform X2 [Nicotiana tomentosiformis]
Niben261Chr10g0493015	49351868	49352588	721	Promoter (<=1kb)	49352217	49353414	1198	0	PREDICTED: transcription factor bHLH149-like [Nicotiana attenuata]
Niben261Chr10g0495005	49547594	49548067	474	Distal Intergenic	49542437	49542766	330	-4828	hypothetical protein A4A49_27821 [Nicotiana attenuata]
Niben261Chr10g0497009	49723063	49723462	400	Promoter (2-3kb)	49720987	49721764	778	2076	PREDICTED: uncharacterized protein LOC109207892 [Nicotiana attenuata]
Niben261Chr10g0505002	50519228	50519831	604	Promoter (1-2kb)	50521117	50527174	6058	-1286	PREDICTED: uncharacterized protein LOC109220776 [Nicotiana attenuata]
Niben261Chr10g0508026	50873458	50873952	495	Promoter (<=1kb)	50873862	50878659	4798	0	PREDICTED: serine/threonine-protein kinase haspin homolog [Nicotiana attenuata]
Niben261Chr10g0510012	50965213	50965747	535	Promoter (<=1kb)	50959704	50964482	4779	-731	PREDICTED: myosin-11-like isoform X2 [Nicotiana tabacum]
Niben261Chr10g0516013	51665916	51666392	477	Distal Intergenic	51655286	51655858	573	-10058	NA
Niben261Chr10g0522005	52195436	52195748	313	Promoter (<=1kb)	52195825	52207765	11941	-77	PREDICTED: flap endonuclease 1 isoform X2 [Nicotiana attenuata]
Niben261Chr10g0568001	56764273	56764829	557	Distal Intergenic	56789617	56791980	2364	-24788	PREDICTED: WEB family protein At1g75720 [Nicotiana sylvestris]
Niben261Chr10g0585005	58510529	58510942	414	Promoter (<=1kb)	58496028	58510626	14599	0	ankyrin repeat domain containing protein 2 [Nicotiana benthamiana]
Niben261Chr10g0608019	60832263	60832834	572	Distal Intergenic	60819248	60820864	1617	-11399	peroxidase N1 precursor [Nicotiana tabacum]
Niben261Chr10g0616007	61579196	61579529	334	Distal Intergenic	61586965	61588590	1626	-7436	PREDICTED: 7-deoxyloganetin glucosyltransferase-like [Nicotiana attenuata]
Niben261Chr10g0624002	62441397	62441912	516	Distal Intergenic	62421515	62432618	11104	19882	PREDICTED: LMBR1 domain-containing protein 2 homolog A isoform X1 [Nicotiana attenuata]
Niben261Chr10g0627020	62748453	62748737	285	Promoter (<=1kb)	62749261	62753324	4064	-524	PREDICTED: serine/threonine-protein kinase PEPKR2-like isoform X1 [Nicotiana attenuata]
Niben261Chr10g0664008	66502704	66503129	426	Distal Intergenic	66451262	66453475	2214	-49229	PREDICTED: myb family transcription factor EFM-like [Nicotiana attenuata]
Niben261Chr10g0972001	97197310	97197802	493	Promoter (<=1kb)	97198511	97207349	8839	-709	PREDICTED: ribosome-binding factor PSRP1, chloroplastic-like [Nicotiana tabacum]
Niben261Chr10g0991001	99161428	99161961	534	Distal Intergenic	99177392	99177848	457	15887	putative receptor-like protein kinase [Nicotiana attenuata]
Niben261Chr10g0992003	99212117	99212729	613	Distal Intergenic	99206911	99208250	1340	-3867	PREDICTED: uncharacterized protein LOC104230462 [Nicotiana sylvestris]
Niben261Chr10g0992002	99248725	99249252	528	Promoter (<=1kb)	99249116	99256531	7416	0	PREDICTED: ABC transporter F family member 4-like isoform X2 [Nicotiana attenuata]
Niben261Chr10g0997002	99737914	99738363	450	Promoter (<=1kb)	99738656	99745774	7119	-293	PREDICTED: pyruvate dehydrogenase E1 component subunit beta-1, mitochondrial [Nicotiana sylvestris]
Niben261Chr10g1062004	106288877	106289240	364	Promoter (2-3kb)	106286510	106288575	2066	2367	PREDICTED: transcription factor MYB1R1-like [Nicotiana attenuata]
Niben261Chr10g1078012	107787360	107787823	464	Promoter (<=1kb)	107784553	107787425	2873	0	PREDICTED: uncharacterized protein LOC109216685 [Nicotiana attenuata]
Niben261Chr10g1092012	109284287	109284805	519	Promoter (2-3kb)	109281888	109282130	243	2399	PREDICTED: UBX domain-containing protein 1-like [Nicotiana tomentosiformis]
Niben261Chr10g1096052	109680805	109681436	632	Promoter (<=1kb)	109675196	109680986	5791	0	PREDICTED: cell division control protein 6 homolog B-like [Nicotiana tabacum]
Niben261Chr10g1107005	110710674	110711470	797	Promoter (<=1kb)	110711238	110712888	1651	0	PREDICTED: proliferating cell nuclear antigen [Nicotiana sylvestris]
Niben261Chr10g1111012	111056836	111057333	498	Distal Intergenic	111060669	111064517	3849	7184	PREDICTED: uncharacterized protein LOC104231410 isoform X1 [Nicotiana sylvestris]
Niben261Chr10g1140013	114080107	114080866	760	Promoter (2-3kb)	114077208	114078454	1247	2899	PREDICTED: protein yippee-like At3g08990 [Nicotiana attenuata]
Niben261Chr10g1170015	116956495	116957251	757	Distal Intergenic	117044060	117047115	3056	89864	PREDICTED: laccase-2-like [Nicotiana sylvestris]
Niben261Chr10g1181001	118086393	118086676	284	Promoter (1-2kb)	118082989	118085151	2163	-1242	PREDICTED: GATA transcription factor 11-like [Nicotiana sylvestris]
Niben261Chr10g1192012	119218527	119218952	426	Promoter (<=1kb)	119218808	119226397	7590	0	PREDICTED: dolichol kinase [Nicotiana sylvestris]
Niben261Chr10g1199005	119946281	119947474	1194	Promoter (1-2kb)	119946789	119948856	2068	1382	probable aquaporin TIP1-1 [Nicotiana tabacum]
Niben261Chr10g1199005	119948975	119949785	811	Promoter (<=1kb)	119946789	119948856	2068	-119	probable aquaporin TIP1-1 [Nicotiana tabacum]
Niben261Chr10g1201002	120064089	120064925	837	Distal Intergenic	120085323	120085655	333	20730	PREDICTED: subtilisin-like protease SBT5.3 [Nicotiana tomentosiformis]
Niben261Chr10g1211001	121121194	121121423	230	Distal Intergenic	121126462	121127509	1048	6086	PREDICTED: uncharacterized protein LOC109205612 [Nicotiana attenuata]
Niben261Chr10g1216004	121672549	121673094	546	Promoter (<=1kb)	121665024	121672783	7760	0	PREDICTED: uncharacterized protein LOC104247890 [Nicotiana sylvestris]
Niben261Chr10g1219007	121943303	121943733	431	Promoter (<=1kb)	121940141	121942713	2573	-590	PREDICTED: probable 1-acyl-sn-glycerol-3-phosphate acyltransferase 5 [Nicotiana sylvestris]
Niben261Chr10g1225005	122597458	122597932	475	Distal Intergenic	122536611	122541001	4391	60847	PREDICTED: polyol transporter 5-like [Nicotiana sylvestris]
Niben261Chr10g1240001	124011915	124012480	566	Promoter (1-2kb)	124014035	124016062	2028	-1555	PREDICTED: transcription factor bHLH63-like [Nicotiana attenuata]
Niben261Chr10g1253002	125351023	125351312	290	Distal Intergenic	125336383	125336634	252	14640	PREDICTED: auxin-induced protein 15A-like [Nicotiana tabacum]
Niben261Chr10g1278005	127930215	127930847	633	Distal Intergenic	127844172	127848816	4645	-81399	PREDICTED: protein fluG-like [Nicotiana tabacum]
Niben261Chr10g1298004	129813460	129814018	559	Distal Intergenic	129878012	129880613	2602	66595	PREDICTED: uncharacterized protein LOC109220543 [Nicotiana attenuata]
Niben261Chr10g1310001	129945924	129946459	536	Distal Intergenic	129973964	129994825	20862	-27505	PREDICTED: topless-related protein 3-like isoform X2 [Nicotiana attenuata]
Niben261Chr10g1349010	134989430	134990087	658	Distal Intergenic	134930231	134935868	5638	59199	PREDICTED: uncharacterized protein LOC109244251 [Nicotiana attenuata]
Niben261Chr10g1352018	135179183	135179687	505	Distal Intergenic	135184930	135199577	14648	19890	PREDICTED: autophagy-related protein 18a [Nicotiana sylvestris]
Niben261Chr11g0102002	10204151	10204529	379	Promoter (1-2kb)	10201838	10203037	1200	-1114	PREDICTED: ethylene-responsive transcription factor ERF054-like [Nicotiana tomentosiformis]
Niben261Chr11g0114002	11468416	11468762	347	Distal Intergenic	11417448	11427446	9999	50968	NA
Niben261Chr11g0275005	27528691	27529204	514	Distal Intergenic	27510453	27511298	846	18238	PREDICTED: uncharacterized protein LOC109229869 [Nicotiana attenuata]
Niben261Chr11g0279004	27952331	27952895	565	Promoter (<=1kb)	27953600	27957457	3858	-705	PREDICTED: uncharacterized protein LOC104102187 [Nicotiana tomentosiformis]
Niben261Chr11g0320001	31988102	31988627	526	Promoter (<=1kb)	31988632	31997511	8880	-5	PREDICTED: uncharacterized protein LOC109223605 isoform X1 [Nicotiana attenuata]
Niben261Chr11g0398032	39473420	39473589	170	Distal Intergenic	39405459	39406792	1334	67961	hypothetical protein A4A49_57473 [Nicotiana attenuata]
Niben261Chr11g0478003	47983667	47983978	312	Distal Intergenic	47789343	47790317	975	194324	PREDICTED: uncharacterized protein LOC107825918 [Nicotiana tabacum]
Niben261Chr11g0478003	47990815	47991290	476	Distal Intergenic	47789343	47790317	975	201472	PREDICTED: uncharacterized protein LOC107825918 [Nicotiana tabacum]
Niben261Chr11g0531001	53181211	53181680	470	Distal Intergenic	53162701	53166574	3874	-14637	PREDICTED: uncharacterized protein LOC104248091 isoform X2 [Nicotiana sylvestris]
Niben261Chr11g0551013	55106707	55107271	565	Promoter (1-2kb)	55101708	55105376	3669	-1331	PREDICTED: uncharacterized protein LOC109237454 [Nicotiana attenuata]
Niben261Chr11g0616004	61602025	61602440	416	Exon (Niben261Chr11g0616004.1/Niben261Chr11g0616004, exon 6 of 6)	61574147	61602453	28307	27878	PREDICTED: uncharacterized protein LOC104246345 [Nicotiana sylvestris]
Niben261Chr11g0622007	62275350	62275969	620	Distal Intergenic	62253935	62254168	234	-21182	PREDICTED: uncharacterized protein LOC104239226 [Nicotiana sylvestris]
Niben261Chr11g0651001	65153358	65153729	372	Distal Intergenic	65146439	65148705	2267	6919	PREDICTED: uncharacterized protein LOC104235806 [Nicotiana sylvestris]
Niben261Chr11g0669009	66988727	66989063	337	Distal Intergenic	66977536	66980805	3270	11191	NA
Niben261Chr11g0733008	73310226	73310720	495	Promoter (<=1kb)	73305260	73309853	4594	-373	PREDICTED: probable beta-1,4-xylosyltransferase IRX9H [Nicotiana attenuata]
Niben261Chr11g0741006	74098074	74098513	440	Distal Intergenic	74085807	74088192	2386	12267	PREDICTED: probable E3 ubiquitin-protein ligase RNF217 [Nicotiana attenuata]
Niben261Chr11g0765004	76533370	76533853	484	Promoter (<=1kb)	76533651	76539747	6097	0	PREDICTED: sodium-coupled neutral amino acid transporter 5-like isoform X1 [Nicotiana attenuata]
Niben261Chr11g0804001	80435061	80435436	376	Distal Intergenic	80440816	80452750	11935	17314	PREDICTED: QWRF motif-containing protein 2-like [Nicotiana attenuata]
Niben261Chr11g0812002	81207351	81208040	690	Promoter (2-3kb)	81208339	81210767	2429	2727	PREDICTED: uncharacterized protein LOC104095984 [Nicotiana tomentosiformis]
Niben261Chr11g0874004	87407846	87408229	384	Distal Intergenic	87402864	87404289	1426	4982	PREDICTED: homeobox-leucine zipper protein ATHB-6-like [Nicotiana tabacum]
Niben261Chr11g0884001	88430609	88430911	303	Distal Intergenic	88478721	88479723	1003	48812	PREDICTED: protein TRANSPARENT TESTA 1-like [Nicotiana attenuata]
Niben261Chr11g0890001	89052110	89052733	624	Distal Intergenic	89062974	89063566	593	10833	PREDICTED: uncharacterized protein LOC104219153 [Nicotiana sylvestris]
Niben261Chr11g0901002	90145046	90145393	348	Distal Intergenic	90091073	90093146	2074	-51900	PREDICTED: non-specific lipid-transfer protein-like protein At2g13820 [Nicotiana tomentosiformis]
Niben261Chr11g0915003	91552508	91553163	656	Distal Intergenic	91574631	91575134	504	21971	PREDICTED: uncharacterized protein LOC107763045 [Nicotiana tabacum]
Niben261Chr11g0974010	97391800	97392383	584	Promoter (<=1kb)	97392347	97402717	10371	0	PREDICTED: uncharacterized protein LOC109219052 isoform X6 [Nicotiana attenuata]
Niben261Chr11g0975005	97462354	97463341	988	Distal Intergenic	97497391	97510147	12757	-34050	PREDICTED: uncharacterized protein At4g08330, chloroplastic [Nicotiana sylvestris]
Niben261Chr11g0977016	97725039	97725585	547	Promoter (<=1kb)	97725560	97727563	2004	0	PREDICTED: radial spoke head 10 homolog B-like [Nicotiana tabacum]
Niben261Chr11g0982008	98212118	98213043	926	Distal Intergenic	98213768	98217761	3994	4718	PREDICTED: fluoride export protein 2 [Nicotiana attenuata]
Niben261Chr11g0982008	98219698	98220006	309	Promoter (1-2kb)	98213768	98217761	3994	-1937	PREDICTED: fluoride export protein 2 [Nicotiana attenuata]
Niben261Chr11g0986004	98664644	98665475	832	Distal Intergenic	98676595	98680527	3933	15052	PREDICTED: phosphatidylinositol 4-phosphate 5-kinase 2-like [Nicotiana attenuata]
Niben261Chr11g0988004	98788313	98788851	539	Distal Intergenic	98794815	98806553	11739	17702	PREDICTED: oxysterol-binding protein-related protein 1C-like isoform X1 [Nicotiana sylvestris]
Niben261Chr11g1045005	104547078	104547417	340	Promoter (<=1kb)	104546268	104546631	364	-447	PREDICTED: uncharacterized protein LOC107871219 isoform X1 [Capsicum annuum]
Niben261Chr11g1049008	104923842	104924507	666	Promoter (<=1kb)	104924310	104935625	11316	0	PREDICTED: uncharacterized protein LOC104232248 isoform X3 [Nicotiana sylvestris]
Niben261Chr11g1120007	112034064	112034628	565	Distal Intergenic	112016100	112019588	3489	-14476	PREDICTED: serine decarboxylase [Nicotiana sylvestris]
Niben261Chr11g1122008	112202151	112202623	473	Distal Intergenic	112262619	112270690	8072	68067	hypothetical protein A4A49_21538 [Nicotiana attenuata]
Niben261Chr11g1190001	118995674	118996262	589	Distal Intergenic	119003198	119005910	2713	-6936	PREDICTED: two-component response regulator ARR6-like isoform X1 [Nicotiana sylvestris]
Niben261Chr11g1193021	119204323	119205436	1114	Distal Intergenic	119223059	119224123	1065	18687	PREDICTED: probable galacturonosyltransferase-like 9 [Nicotiana tabacum]
Niben261Chr11g1226004	122653927	122654312	386	Distal Intergenic	122620200	122635816	15617	-18111	PREDICTED: protein PHYLLO, chloroplastic isoform X1 [Nicotiana attenuata]
Niben261Chr11g1231003	123235438	123236393	956	Distal Intergenic	123177527	123178734	1208	-56704	NA
Niben261Chr11g1246010	124558225	124559010	786	Distal Intergenic	124586158	124598717	12560	39707	PREDICTED: uncharacterized protein LOC107795262 [Nicotiana tabacum]
Niben261Chr11g1288013	128853317	128854077	761	Promoter (<=1kb)	128851042	128853030	1989	-287	PREDICTED: uncharacterized protein LOC109243969 [Nicotiana attenuata]
Niben261Chr11g1304005	130426669	130427349	681	Promoter (<=1kb)	130427063	130434982	7920	0	PREDICTED: TIMELESS-interacting protein [Nicotiana sylvestris]
Niben261Chr11g1312023	131207244	131207882	639	Promoter (<=1kb)	131207701	131209504	1804	0	PREDICTED: high mobility group B protein 7-like isoform X1 [Nicotiana tomentosiformis]
Niben261Chr11g1329006	132982924	132983746	823	Promoter (<=1kb)	132974154	132983148	8995	0	PREDICTED: DNA replication licensing factor MCM2 [Nicotiana sylvestris]
Niben261Chr11g1351005	135099173	135099653	481	Distal Intergenic	135104268	135108150	3883	-4615	PREDICTED: uncharacterized protein LOC104218642 [Nicotiana sylvestris]
Niben261Chr11g1376001	137623223	137623661	439	Promoter (<=1kb)	137618055	137623300	5246	0	PREDICTED: ribonucleoside-diphosphate reductase large subunit-like [Nicotiana attenuata]
Niben261Chr11g1396001	139602285	139602600	316	Promoter (<=1kb)	139603271	139605432	2162	-671	PREDICTED: BAG family molecular chaperone regulator 5, mitochondrial isoform X1 [Nicotiana tomentosiformis]
Niben261Chr11g1402013	140206995	140207314	320	Promoter (<=1kb)	140207199	140208670	1472	0	PREDICTED: DNA oxidative demethylase ALKBH2 [Nicotiana tomentosiformis]
Niben261Chr11g1429003	143041410	143042133	724	Distal Intergenic	142981885	142986152	4268	-55258	PREDICTED: uncharacterized protein LOC109215587 [Nicotiana attenuata]
Niben261Chr12g0012001	1268392	1268739	348	Distal Intergenic	1241367	1247071	5705	-21321	PREDICTED: uncharacterized protein LOC109210641 [Nicotiana attenuata]
Niben261Chr12g0047002	4722965	4724167	1203	Distal Intergenic	4740141	4744174	4034	20007	PREDICTED: phospholipase D alpha 1 [Nicotiana attenuata]
Niben261Chr12g0057009	5782240	5782625	386	Distal Intergenic	5786558	5787634	1077	-3933	PREDICTED: uncharacterized protein LOC109229106 [Nicotiana attenuata]
Niben261Chr12g0157006	15691303	15692068	766	Promoter (<=1kb)	15692319	15702646	10328	-251	PREDICTED: DNA ligase 1 [Nicotiana attenuata]
Niben261Chr12g0161001	16090751	16091146	396	Promoter (<=1kb)	16091070	16104428	13359	0	PREDICTED: uncharacterized protein LOC109229028 isoform X1 [Nicotiana attenuata]
Niben261Chr12g0181005	18127097	18127729	633	Promoter (1-2kb)	18115914	18125859	9946	-1238	PREDICTED: protein ROS1-like [Nicotiana attenuata]
Niben261Chr12g0187029	18741492	18741935	444	Promoter (<=1kb)	18736095	18741678	5584	0	PREDICTED: uncharacterized protein LOC104248417 [Nicotiana sylvestris]
Niben261Chr12g0195012	19526741	19527230	490	Promoter (<=1kb)	19527166	19534188	7023	0	PREDICTED: DNA replication complex GINS protein PSF1 [Nicotiana tomentosiformis]
Niben261Chr12g0216014	21624486	21625014	529	Distal Intergenic	21590090	21594865	4776	-29621	PREDICTED: uncharacterized protein LOC107786630 [Nicotiana tabacum]
Niben261Chr12g0227008	22727340	22728258	919	Promoter (<=1kb)	22727784	22728427	644	0	PREDICTED: transcription factor TCP11 [Nicotiana sylvestris]
Niben261Chr12g0265014	26570799	26571123	325	Promoter (<=1kb)	26569682	26570977	1296	0	PREDICTED: uncharacterized protein LOC104216604 [Nicotiana sylvestris]
Niben261Chr12g0289001	28930091	28930540	450	Promoter (<=1kb)	28930386	28946325	15940	0	PREDICTED: uncharacterized protein LOC104105009 [Nicotiana tomentosiformis]
Niben261Chr12g0311004	31060807	31061507	701	Distal Intergenic	31093024	31095012	1989	-31517	PREDICTED: laccase-17-like [Nicotiana attenuata]
Niben261Chr12g0339001	33952301	33952895	595	Distal Intergenic	33919782	33921452	1671	-30849	PREDICTED: uncharacterized protein LOC109229431 [Nicotiana attenuata]
Niben261Chr12g0419002	41818905	41820128	1224	Distal Intergenic	41852919	41862815	9897	-32791	cytochrome b6/f complex subunit IV [Nuphar advena]
Niben261Chr12g0430007	42993818	42994358	541	Promoter (<=1kb)	42993050	42994026	977	0	PREDICTED: high mobility group B protein 6 isoform X2 [Nicotiana sylvestris]
Niben261Chr12g0564009	56479985	56480266	282	Distal Intergenic	56435095	56438206	3112	44890	PREDICTED: uncharacterized protein LOC104242249 isoform X1 [Nicotiana sylvestris]
Niben261Chr12g0569004	56934005	56934525	521	Promoter (<=1kb)	56932024	56934155	2132	0	PREDICTED: basic leucine zipper 61-like [Nicotiana tomentosiformis]
Niben261Chr12g0570006	57031750	57032571	822	Distal Intergenic	57076603	57078051	1449	45480	PREDICTED: uncharacterized protein LOC109228796 [Nicotiana attenuata]
Niben261Chr12g0571009	57164780	57165411	632	Promoter (<=1kb)	57165715	57173633	7919	-304	PREDICTED: uncharacterized protein LOC104088812 [Nicotiana tomentosiformis]
Niben261Chr12g0630002	63093076	63093642	567	Distal Intergenic	63078614	63080679	2066	14462	NA
Niben261Chr12g0696002	69602833	69603548	716	Distal Intergenic	69569094	69596342	27249	-6491	PREDICTED: serine/threonine-protein kinase EDR1 isoform X1 [Nicotiana attenuata]
Niben261Chr12g0738002	73849691	73850422	732	Promoter (<=1kb)	73850601	73855919	5319	-179	PREDICTED: uncharacterized protein LOC109232215 [Nicotiana attenuata]
Niben261Chr12g0770010	77039127	77040127	1001	Promoter (<=1kb)	77040234	77047664	7431	-107	PREDICTED: uncharacterized protein LOC104228445 [Nicotiana sylvestris]
Niben261Chr12g0775003	77553938	77554802	865	Promoter (<=1kb)	77553110	77556447	3338	828	PREDICTED: subtilisin-like protease [Nicotiana sylvestris]
Niben261Chr12g0828015	82790120	82790388	269	Distal Intergenic	82801113	82805648	4536	-10725	PREDICTED: probable polyamine oxidase 2 [Nicotiana sylvestris]
Niben261Chr12g0894016	89446174	89446585	412	Promoter (<=1kb)	89443591	89447215	3625	630	PREDICTED: replication protein A 14 kDa subunit B-like [Nicotiana tomentosiformis]
Niben261Chr12g0898001	89818214	89818803	590	Promoter (<=1kb)	89818747	89827521	8775	0	PREDICTED: kinesin-like protein KIN-5C [Nicotiana attenuata]
Niben261Chr12g0915004	91529688	91530148	461	Promoter (<=1kb)	91523205	91529788	6584	0	PREDICTED: replication protein A 32 kDa subunit A-like [Nicotiana attenuata]
Niben261Chr12g1000001	100072600	100072987	388	Promoter (<=1kb)	100072911	100076609	3699	0	PREDICTED: nuclear pore complex protein NUP58 [Nicotiana attenuata]
Niben261Chr12g1051002	105087528	105087971	444	Distal Intergenic	105100822	105104876	4055	-12851	PREDICTED: uncharacterized protein LOC104216334 [Nicotiana sylvestris]
Niben261Chr12g1112013	111274845	111275680	836	Distal Intergenic	111267874	111268967	1094	-5878	hypothetical protein A4A49_11974 [Nicotiana attenuata]
Niben261Chr12g1162002	116088241	116088678	438	Distal Intergenic	116281668	116281940	273	193262	hypothetical protein A4A49_65486, partial [Nicotiana attenuata]
Niben261Chr12g1162002	116111022	116112611	1590	Distal Intergenic	116281668	116281940	273	169329	hypothetical protein A4A49_65486, partial [Nicotiana attenuata]
Niben261Chr12g1162002	116112857	116113288	432	Distal Intergenic	116281668	116281940	273	168652	hypothetical protein A4A49_65486, partial [Nicotiana attenuata]
Niben261Chr12g1247008	124841081	124841777	697	Distal Intergenic	124759461	124763379	3919	-77702	PREDICTED: serine/threonine-protein kinase ULK3 [Nicotiana sylvestris]
Niben261Chr12g1263006	126237025	126237536	512	Distal Intergenic	126326508	126327776	1269	90240	PREDICTED: uncharacterized protein LOC107817616 isoform X2 [Nicotiana tabacum]
Niben261Chr12g1278019	127789223	127789851	629	Promoter (<=1kb)	127782132	127789470	7339	0	PREDICTED: chromatin assembly factor 1 subunit FAS2 [Nicotiana attenuata]
Niben261Chr12g1301004	129994642	129995110	469	Promoter (<=1kb)	129988912	129994010	5099	-632	PREDICTED: filament-like plant protein 3 [Nicotiana attenuata]
Niben261Chr12g1368025	136862562	136862941	380	Promoter (<=1kb)	136855308	136862570	7263	0	PREDICTED: kinesin-like protein KIN-14R isoform X4 [Nicotiana attenuata]
Niben261Chr12g1516005	151598288	151598854	567	Distal Intergenic	151593331	151594376	1046	-3912	PREDICTED: uncharacterized protein LOC104217044 [Nicotiana sylvestris]
Niben261Chr12g1532004	153222956	153223225	270	Promoter (<=1kb)	153224112	153228203	4092	-887	PREDICTED: U-box domain-containing protein 14 [Nicotiana sylvestris]
Niben261Chr13g0006011	531029	531530	502	Promoter (<=1kb)	532128	540945	8818	-598	PREDICTED: replication factor C subunit 3 [Nicotiana tomentosiformis]
Niben261Chr13g0009007	852471	852795	325	Promoter (1-2kb)	853802	854848	1047	-1007	PREDICTED: protein EXORDIUM-like 5 [Nicotiana sylvestris]
Niben261Chr13g0017004	1758133	1758853	721	Distal Intergenic	1771045	1777895	6851	19042	PREDICTED: heparan-alpha-glucosaminide N-acetyltransferase-like [Nicotiana sylvestris]
Niben261Chr13g0039005	3974930	3975349	420	Distal Intergenic	3978641	3988583	9943	-3292	PREDICTED: F-box/FBD/LRR-repeat protein At5g53840-like [Nicotiana tomentosiformis]
Niben261Chr13g0042004	4257949	4258566	618	Promoter (<=1kb)	4257117	4258250	1134	0	PREDICTED: fasciclin-like arabinogalactan protein 21 [Nicotiana sylvestris]
Niben261Chr13g0057002	5726629	5727219	591	Distal Intergenic	5731474	5732242	769	-4255	PREDICTED: uncharacterized protein LOC104210701 isoform X1 [Nicotiana sylvestris]
Niben261Chr13g0070001	7009483	7010015	533	Distal Intergenic	7042133	7051784	9652	-32118	PREDICTED: probable U3 small nucleolar RNA-associated protein 11 [Nicotiana sylvestris]
Niben261Chr13g0128003	12843782	12844312	531	Promoter (<=1kb)	12844291	12848021	3731	0	PREDICTED: zinc finger CCCH domain-containing protein 14-like [Nicotiana sylvestris]
Niben261Chr13g0129001	12916425	12916952	528	Promoter (1-2kb)	12918662	12919112	451	-1710	PREDICTED: uncharacterized protein LOC104216033 [Nicotiana sylvestris]
Niben261Chr13g0171002	17140879	17141292	414	Distal Intergenic	17133125	17137101	3977	7754	PREDICTED: ubiquitin-conjugating enzyme E2 22 [Nicotiana attenuata]
Niben261Chr13g0176005	17570621	17571042	422	Promoter (<=1kb)	17570851	17622956	52106	0	PREDICTED: DNA polymerase delta catalytic subunit isoform X1 [Nicotiana attenuata]
Niben261Chr13g0201005	20130351	20130767	417	Promoter (<=1kb)	20130432	20135910	5479	0	PREDICTED: uncharacterized protein LOC104216033 [Nicotiana sylvestris]
Niben261Chr13g0266006	26650031	26650586	556	Distal Intergenic	26636224	26636854	631	-13177	hypothetical protein A4A49_39949 [Nicotiana attenuata]
Niben261Chr13g0282009	28145832	28146118	287	Distal Intergenic	28187013	28194319	7307	-40895	PREDICTED: protein tesmin/TSO1-like CXC 2 isoform X2 [Nicotiana sylvestris]
Niben261Chr13g0293003	29330871	29331372	502	Distal Intergenic	29335462	29337231	1770	-4090	PREDICTED: 1,2-dihydroxy-3-keto-5-methylthiopentene dioxygenase 2 [Nicotiana tomentosiformis]
Niben261Chr13g0341009	34141312	34141741	430	Distal Intergenic	34113689	34123985	10297	27623	putative prolyl 4-hydroxylase 4 [Nicotiana attenuata]
Niben261Chr13g0343006	34298976	34299523	548	Promoter (<=1kb)	34293856	34299101	5246	0	PREDICTED: ribonucleoside-diphosphate reductase large subunit-like [Nicotiana attenuata]
Niben261Chr13g0349001	34931438	34931734	297	Promoter (<=1kb)	34926962	34931475	4514	0	PREDICTED: WD repeat-containing protein 76-like [Nicotiana tomentosiformis]
Niben261Chr13g0354001	35469947	35470566	620	Distal Intergenic	35470941	35474451	3511	3885	PREDICTED: uncharacterized protein LOC104230699 [Nicotiana sylvestris]
Niben261Chr13g0379003	37902729	37903429	701	Promoter (<=1kb)	37903183	37917005	13823	0	PREDICTED: ISWI chromatin-remodeling complex ATPase CHR11-like [Nicotiana attenuata]
Niben261Chr13g0398007	39806757	39807167	411	Promoter (<=1kb)	39807127	39809918	2792	0	uncharacterized protein LOC101252812 isoform X3 [Solanum lycopersicum]
Niben261Chr13g0411018	41091149	41091548	400	Promoter (<=1kb)	41091387	41098256	6870	0	PREDICTED: Fanconi anemia group I protein [Nicotiana sylvestris]
Niben261Chr13g0457009	45744580	45745214	635	Promoter (<=1kb)	45745756	45746784	1029	-542	PREDICTED: HMG1/2-like protein [Nicotiana tomentosiformis]
Niben261Chr13g0484017	48380859	48381358	500	Promoter (<=1kb)	48381288	48381734	447	0	PREDICTED: probable histone H2B.1 [Nicotiana tomentosiformis]
Niben261Chr13g0484022	48406314	48406998	685	Promoter (<=1kb)	48406230	48406541	312	0	hypothetical protein EUGRSUZ_J02062, partial [Eucalyptus grandis]
Niben261Chr13g0519017	51893640	51894054	415	Promoter (<=1kb)	51893928	51903483	9556	0	PREDICTED: dolichol kinase [Nicotiana sylvestris]
Niben261Chr13g0538004	53861598	53862057	460	Promoter (2-3kb)	53849987	53858942	8956	-2656	PREDICTED: DDT domain-containing protein PTM-like isoform X1 [Nicotiana attenuata]
Niben261Chr13g0538004	53879014	53879425	412	Distal Intergenic	53849987	53858942	8956	-20072	PREDICTED: DDT domain-containing protein PTM-like isoform X1 [Nicotiana attenuata]
Niben261Chr13g0596009	59637635	59638063	429	Promoter (<=1kb)	59630186	59637679	7494	0	PREDICTED: ARM REPEAT PROTEIN INTERACTING WITH ABF2-like [Nicotiana tomentosiformis]
Niben261Chr13g0598009	59849643	59850208	566	Promoter (1-2kb)	59849860	59851278	1419	1070	PREDICTED: probable inactive patatin-like protein 9 [Nicotiana attenuata]
Niben261Chr13g0607021	60745069	60745702	634	Distal Intergenic	60733670	60736143	2474	-8926	probable histone H2A variant 1 [Solanum lycopersicum]
Niben261Chr13g0662011	66203881	66205366	1486	Distal Intergenic	66193566	66196486	2921	10315	PREDICTED: ubiquitin-conjugating enzyme E2-17 kDa-like [Nicotiana sylvestris]
Niben261Chr13g0756008	75680159	75680769	611	Promoter (<=1kb)	75673832	75679631	5800	-528	PREDICTED: transcription factor E2FB-like isoform X2 [Nicotiana sylvestris]
Niben261Chr13g0762010	76308903	76309329	427	Distal Intergenic	76219300	76220918	1619	-87985	PREDICTED: uncharacterized protein LOC109232502 [Nicotiana attenuata]
Niben261Chr13g0790028	79059856	79060013	158	Promoter (2-3kb)	79062825	79063323	499	-2812	PREDICTED: deacetylvindoline O-acetyltransferase-like [Nicotiana sylvestris]
Niben261Chr13g0871006	87170114	87170477	364	Promoter (<=1kb)	87159441	87169627	10187	-487	PREDICTED: origin of replication complex subunit 3 isoform X2 [Nicotiana attenuata]
Niben261Chr13g0877015	87770154	87770747	594	Promoter (<=1kb)	87770573	87779789	9217	0	PREDICTED: probable protein phosphatase 2C 22 [Nicotiana attenuata]
Niben261Chr13g0923003	92425087	92426240	1154	Distal Intergenic	92282232	92286900	4669	142855	NA
Niben261Chr13g0941018	94176589	94177106	518	Distal Intergenic	94178508	94184598	6091	7492	PREDICTED: GATA transcription factor 26 isoform X1 [Nicotiana attenuata]
Niben261Chr13g0955007	95577825	95578443	619	Promoter (<=1kb)	95548719	95577991	29273	0	PREDICTED: kinesin heavy chain isoform X1 [Nicotiana sylvestris]
Niben261Chr13g0956004	95592095	95592512	418	Promoter (<=1kb)	95592354	95596429	4076	0	PREDICTED: replication factor C subunit 5 [Nicotiana attenuata]
Niben261Chr13g0962001	96237098	96237638	541	Promoter (<=1kb)	96237490	96259482	21993	0	PREDICTED: uncharacterized protein LOC109214488 [Nicotiana attenuata]
Niben261Chr13g0965001	96419305	96419723	419	Promoter (<=1kb)	96419585	96439489	19905	0	PREDICTED: sister chromatid cohesion protein PDS5 homolog A isoform X2 [Nicotiana attenuata]
Niben261Chr13g1018012	101774777	101775355	579	Distal Intergenic	101799268	101800834	1567	25479	PREDICTED: uncharacterized protein C24B11.05-like [Nicotiana attenuata]
Niben261Chr13g1033005	103366274	103366859	586	Promoter (<=1kb)	103364752	103366403	1652	0	PREDICTED: proliferating cell nuclear antigen [Nicotiana sylvestris]
Niben261Chr13g1063002	106343934	106344531	598	Promoter (<=1kb)	106344369	106347438	3070	0	PREDICTED: uncharacterized protein LOC104236970 [Nicotiana sylvestris]
Niben261Chr13g1100004	110038944	110039464	521	Promoter (<=1kb)	110039350	110046689	7340	0	PREDICTED: ABC transporter F family member 4-like isoform X2 [Nicotiana attenuata]
Niben261Chr13g1130001	113054308	113054698	391	Distal Intergenic	113020048	113020257	210	34260	NA
Niben261Chr13g1143001	114367836	114368380	545	Promoter (<=1kb)	114368312	114369017	706	0	PREDICTED: uncharacterized protein LOC109207621 [Nicotiana attenuata]
Niben261Chr13g1161001	116065860	116066206	347	Distal Intergenic	116097380	116098228	849	32022	hypothetical protein A4A49_32097 [Nicotiana attenuata]
Niben261Chr13g1246017	124590827	124591304	478	Promoter (<=1kb)	124591138	124593983	2846	0	PREDICTED: transcription termination factor MTERF9, chloroplastic [Nicotiana attenuata]
Niben261Chr13g1285005	128515504	128515865	362	Distal Intergenic	128489738	128490103	366	-25401	PREDICTED: probable glutathione S-transferase parC [Nicotiana sylvestris]
Niben261Chr13g1297001	129711888	129712403	516	Promoter (<=1kb)	129706604	129712163	5560	0	PREDICTED: uncharacterized protein LOC104225299 [Nicotiana sylvestris]
Niben261Chr13g1379006	137996365	137996755	391	Distal Intergenic	137977481	137983446	5966	-12919	PREDICTED: uncharacterized protein LOC104210874 [Nicotiana sylvestris]
Niben261Chr13g1402001	140278335	140278823	489	Promoter (2-3kb)	140270860	140276089	5230	-2246	PREDICTED: histidine protein methyltransferase 1 homolog [Nicotiana tomentosiformis]
Niben261Chr13g1523002	152482063	152482513	451	Distal Intergenic	152380879	152383609	2731	-98454	PREDICTED: uncharacterized protein LOC109205222 [Nicotiana attenuata]
Niben261Chr14g0033007	3376320	3376659	340	Promoter (<=1kb)	3376763	3379596	2834	-104	PREDICTED: SPX domain-containing protein 1-like [Nicotiana sylvestris]
Niben261Chr14g0059010	5911502	5911759	258	Promoter (<=1kb)	5911800	5916044	4245	-41	PREDICTED: uncharacterized protein LOC109226530 [Nicotiana attenuata]
Niben261Chr14g0066018	6615274	6615686	413	Promoter (2-3kb)	6598713	6612845	14133	-2429	PREDICTED: protein tesmin/TSO1-like CXC 5 [Nicotiana tabacum]
Niben261Chr14g0093007	9294312	9294959	648	Promoter (2-3kb)	9297170	9300417	3248	-2211	PREDICTED: meiotic nuclear division protein 1 homolog [Nicotiana attenuata]
Niben261Chr14g0093007	9301452	9302339	888	Distal Intergenic	9297170	9300417	3248	4282	PREDICTED: meiotic nuclear division protein 1 homolog [Nicotiana attenuata]
Niben261Chr14g0193002	19321546	19321949	404	Promoter (1-2kb)	19308256	19320484	12229	-1062	PREDICTED: uncharacterized protein LOC104242314 isoform X1 [Nicotiana sylvestris]
Niben261Chr14g0303002	30296352	30297077	726	Promoter (<=1kb)	30271726	30296751	25026	0	PREDICTED: DNA-directed RNA polymerase III subunit rpc3 isoform X1 [Nicotiana tomentosiformis]
Niben261Chr14g0376004	37654085	37654397	313	Distal Intergenic	37663583	37666739	3157	12342	PREDICTED: uncharacterized protein At1g04910-like [Nicotiana attenuata]
Niben261Chr14g0651007	65174124	65174484	361	Promoter (1-2kb)	65169014	65172164	3151	-1960	PREDICTED: interaptin-like [Nicotiana attenuata]
Niben261Chr14g0664003	66441924	66442852	929	Promoter (<=1kb)	66441920	66442231	312	0	PREDICTED: histone H4-like [Nicotiana tomentosiformis]
Niben261Chr14g0665006	66540094	66540596	503	Promoter (1-2kb)	66522228	66538839	16612	-1255	PREDICTED: phosphatidylinositol/phosphatidylcholine transfer protein SFH11-like [Nicotiana tabacum]
Niben261Chr14g0671008	67177680	67178033	354	Promoter (<=1kb)	67173021	67177760	4740	0	PREDICTED: DNA replication complex GINS protein PSF2 [Nicotiana sylvestris]
Niben261Chr14g0676001	67604316	67604743	428	Intron (Niben261Chr14g0676001.1/Niben261Chr14g0676001, intron 2 of 3)	67598859	67606042	7184	5457	PREDICTED: GATA transcription factor 15-like [Nicotiana attenuata]
Niben261Chr14g0691009	69157432	69157709	278	Distal Intergenic	69128743	69141757	13015	-15675	PREDICTED: putative MO25-like protein At5g47540 [Nicotiana tomentosiformis]
Niben261Chr14g0693007	69311284	69311791	508	Distal Intergenic	69332160	69333434	1275	-20369	PREDICTED: uncharacterized protein LOC109225285 [Nicotiana attenuata]
Niben261Chr14g0766004	76655096	76657664	2569	Distal Intergenic	76633372	76639396	6025	21724	PREDICTED: dual specificity protein phosphatase 12-like [Nicotiana tomentosiformis]
Niben261Chr14g0810014	81045218	81046047	830	Promoter (<=1kb)	81044862	81046625	1764	356	PREDICTED: 9-cis-epoxycarotenoid dioxygenase NCED6, chloroplastic-like [Nicotiana attenuata]
Niben261Chr14g0824011	82436376	82436913	538	Distal Intergenic	82463693	82463958	266	27045	hypothetical protein A4A49_22057 [Nicotiana attenuata]
Niben261Chr14g0824011	82460124	82460790	667	Distal Intergenic	82463693	82463958	266	3168	hypothetical protein A4A49_22057 [Nicotiana attenuata]
Niben261Chr14g0835003	83463026	83463616	591	Distal Intergenic	83526948	83531020	4073	-63332	PREDICTED: uncharacterized protein LOC104229115 [Nicotiana sylvestris]
Niben261Chr14g0840004	83988824	83989546	723	Promoter (<=1kb)	83989123	84011448	22326	0	PREDICTED: chromosome transmission fidelity protein 18 homolog [Nicotiana attenuata]
Niben261Chr14g0843004	84313105	84313564	460	Distal Intergenic	84299555	84303331	3777	-9774	PREDICTED: jasmonic acid-amido synthetase JAR1-like isoform X1 [Nicotiana tomentosiformis]
Niben261Chr14g0857004	85737974	85738513	540	Distal Intergenic	85744326	85744753	428	6240	PREDICTED: disease resistance protein RPM1-like [Nicotiana tomentosiformis]
Niben261Chr14g0882001	88183198	88183678	481	Promoter (<=1kb)	88183689	88190400	6712	-11	PREDICTED: dynamin-related protein 1E-like isoform X1 [Nicotiana attenuata]
Niben261Chr14g0903005	90322517	90322874	358	Promoter (<=1kb)	90322783	90331153	8371	0	PREDICTED: DNA repair endonuclease UVH1 [Nicotiana attenuata]
Niben261Chr14g0907008	90698922	90699370	449	Distal Intergenic	90702488	90708807	6320	9437	PREDICTED: GATA transcription factor 26-like [Nicotiana attenuata]
Niben261Chr14g0909011	90894027	90894587	561	Promoter (<=1kb)	90888111	90894125	6015	0	PREDICTED: probable serine/threonine-protein kinase cdc7 [Nicotiana sylvestris]
Niben261Chr14g1026010	102581289	102581897	609	Distal Intergenic	102597441	102602132	4692	20235	PREDICTED: uncharacterized protein LOC109239660 [Nicotiana attenuata]
Niben261Chr14g1091001	109208153	109209162	1010	Distal Intergenic	109177393	109177873	481	30760	PREDICTED: uncharacterized protein LOC104221506 [Nicotiana sylvestris]
Niben261Chr14g1225007	122503029	122504816	1788	Promoter (<=1kb)	122501506	122504503	2998	0	ethylene-responsive transcription factor 4-like [Nicotiana tabacum]
Niben261Chr14g1267012	126741714	126742152	439	Promoter (<=1kb)	126735722	126741722	6001	0	PREDICTED: two-component response regulator-like APRR3 isoform X1 [Nicotiana tabacum]
Niben261Chr14g1336004	133628370	133629315	946	Distal Intergenic	133650902	133652506	1605	-21587	PREDICTED: uncharacterized protein LOC104220816 [Nicotiana sylvestris]
Niben261Chr14g1336004	133660667	133661073	407	Distal Intergenic	133650902	133652506	1605	9765	PREDICTED: uncharacterized protein LOC104220816 [Nicotiana sylvestris]
Niben261Chr14g1341018	134179279	134179762	484	Promoter (2-3kb)	134172746	134176535	3790	-2744	PREDICTED: UDP-N-acetylmuramoyl-L-alanyl-D-glutamate--2,6-diaminopimelate ligase-like [Nicotiana tabacum]
Niben261Chr14g1358010	135847296	135848167	872	Promoter (<=1kb)	135847735	135848196	462	0	PREDICTED: selenoprotein H-like [Nicotiana tomentosiformis]
Niben261Chr14g1362021	136276779	136277459	681	Promoter (<=1kb)	136275959	136277067	1109	820	PREDICTED: heat stress transcription factor B-2b [Nicotiana sylvestris]
Niben261Chr14g1377008	137753658	137754209	552	Distal Intergenic	137745876	137747484	1609	7782	hypothetical protein TSUD_230960 [Trifolium subterraneum]
Niben261Chr14g1390002	139081687	139082808	1122	Distal Intergenic	139058339	139062951	4613	23348	PREDICTED: ATP-dependent Clp protease ATP-binding subunit CLPT2, chloroplastic-like [Nicotiana tabacum]
Niben261Chr14g1395001	139526509	139526842	334	Distal Intergenic	139552331	139554930	2600	28088	PREDICTED: putative protein TPRXL [Nicotiana attenuata]
Niben261Chr14g1396001	139629315	139629876	562	Promoter (<=1kb)	139629324	139635761	6438	0	PREDICTED: deoxyribodipyrimidine photo-lyase [Nicotiana sylvestris]
Niben261Chr14g1415009	141425484	141425911	428	Promoter (<=1kb)	141425919	141426329	411	-8	Histone H3.2 [Zea mays]
Niben261Chr14g1478006	147861784	147862310	527	Promoter (<=1kb)	147859135	147862085	2951	0	PREDICTED: meiotic recombination protein SPO11-2-like isoform X1 [Nicotiana tabacum]
Niben261Chr14g1484004	148446665	148447161	497	Promoter (<=1kb)	148437853	148446271	8419	-394	PREDICTED: transitional endoplasmic reticulum ATPase homolog 2 [Nicotiana attenuata]
Niben261Chr14g1485002	148507152	148507882	731	Distal Intergenic	148491046	148495003	3958	-12149	PREDICTED: uncharacterized protein LOC104243241 [Nicotiana sylvestris]
Niben261Chr14g1487008	148767617	148767888	272	Promoter (1-2kb)	148764257	148766440	2184	-1177	PREDICTED: transmembrane protein 53-A-like [Nicotiana tabacum]
Niben261Chr14g1493006	149248495	149249044	550	Distal Intergenic	149297544	149309693	12150	60649	PREDICTED: protein SPA1-RELATED 2 [Nicotiana attenuata]
Niben261Chr14g1499001	149900862	149901372	511	Intron (Niben261Chr14g1499001.1/Niben261Chr14g1499001, intron 1 of 20)	149891389	149910973	19585	9473	PREDICTED: DNA primase small subunit-like isoform X1 [Nicotiana tabacum]
Niben261Chr14g1499002	149926436	149926969	534	Distal Intergenic	149962002	149963766	1765	-35033	PREDICTED: probable protein phosphatase 2C 8 [Nicotiana sylvestris]
Niben261Chr14g1504005	150394482	150394854	373	Distal Intergenic	150401132	150406604	5473	-6278	PREDICTED: putative E3 ubiquitin-protein ligase UBR7 [Nicotiana attenuata]
Niben261Chr14g1504005	150400711	150401100	390	Promoter (<=1kb)	150401132	150406604	5473	-32	PREDICTED: putative E3 ubiquitin-protein ligase UBR7 [Nicotiana attenuata]
Niben261Chr14g1535009	153562522	153562984	463	Distal Intergenic	153538617	153544527	5911	-17995	PREDICTED: growth-regulating factor 8 [Nicotiana sylvestris]
Niben261Chr15g0006007	641078	641581	504	Promoter (<=1kb)	640046	641321	1276	0	PREDICTED: 14-3-3-like protein F [Nicotiana tomentosiformis]
Niben261Chr15g0016005	1625767	1626235	469	Promoter (<=1kb)	1626150	1630779	4630	0	PREDICTED: probable trehalose-phosphate phosphatase J isoform X1 [Nicotiana sylvestris]
Niben261Chr15g0040008	3935295	3935557	263	Promoter (<=1kb)	3935570	3976324	40755	-13	PREDICTED: structural maintenance of chromosomes protein 6B-like isoform X2 [Nicotiana sylvestris]
Niben261Chr15g0051004	5155739	5156139	401	Promoter (<=1kb)	5156732	5159532	2801	-593	PREDICTED: probable mediator of RNA polymerase II transcription subunit 26c [Nicotiana sylvestris]
Niben261Chr15g0091006	9079582	9079960	379	Distal Intergenic	9108982	9110244	1263	-29022	PREDICTED: U-box domain-containing protein 27-like [Nicotiana attenuata]
Niben261Chr15g0116016	11641731	11642265	535	Promoter (<=1kb)	11634372	11641851	7480	0	PREDICTED: chromatin assembly factor 1 subunit FAS2 [Nicotiana attenuata]
Niben261Chr15g0120003	11995022	11995492	471	Distal Intergenic	12083376	12084697	1322	-87884	PREDICTED: uncharacterized protein LOC109167885 [Ipomoea nil]
Niben261Chr15g0168008	16813735	16814274	540	Promoter (<=1kb)	16801953	16813924	11972	0	PREDICTED: DNA polymerase alpha catalytic subunit [Nicotiana sylvestris]
Niben261Chr15g0250001	25033957	25034558	602	Promoter (<=1kb)	25031051	25034163	3113	0	PREDICTED: microtubule-associated protein RP/EB family member 1C [Nicotiana attenuata]
Niben261Chr15g0254006	25359696	25360174	479	Distal Intergenic	25364196	25387155	22960	26981	PREDICTED: probable cadmium/zinc-transporting ATPase HMA1, chloroplastic [Nicotiana tabacum]
Niben261Chr15g0263002	26370197	26370734	538	Distal Intergenic	26361888	26365521	3634	-4676	PREDICTED: protein OBERON 3 [Nicotiana sylvestris]
Niben261Chr15g0267001	26718107	26718801	695	Promoter (<=1kb)	26718933	26722666	3734	-132	PREDICTED: BTB/POZ domain-containing protein At5g67385 [Nicotiana sylvestris]
Niben261Chr15g0298008	29879660	29880171	512	Promoter (2-3kb)	29882340	29884577	2238	-2169	protein far-red impaired response 1 [Nicotiana attenuata]
Niben261Chr15g0401007	40168394	40168772	379	Distal Intergenic	40156680	40157018	339	-11376	PREDICTED: uncharacterized protein LOC104214889 [Nicotiana sylvestris]
Niben261Chr15g0414002	41479530	41479977	448	Promoter (<=1kb)	41480179	41481333	1155	-202	PREDICTED: cyclin-dependent kinase inhibitor 7-like isoform X1 [Nicotiana attenuata]
Niben261Chr15g0451002	45084005	45084414	410	Distal Intergenic	45101002	45108136	7135	23722	PREDICTED: zinc finger protein CONSTANS-LIKE 12-like isoform X1 [Nicotiana sylvestris]
Niben261Chr15g0460001	45991249	45991545	297	Promoter (<=1kb)	45991582	46010773	19192	-37	PREDICTED: DNA repair protein RAD16-like [Nicotiana attenuata]
Niben261Chr15g0495004	49571203	49571896	694	Distal Intergenic	49531623	49535378	3756	-35825	PREDICTED: uncharacterized protein LOC109242732 [Nicotiana attenuata]
Niben261Chr15g0499013	49900001	49900772	772	Promoter (<=1kb)	49894528	49899999	5472	-2	PREDICTED: acyl-coenzyme A oxidase 2, peroxisomal [Nicotiana sylvestris]
Niben261Chr15g0500001	50013455	50013789	335	Promoter (<=1kb)	50013902	50018117	4216	-113	PREDICTED: uncharacterized protein LOC104231942 isoform X1 [Nicotiana sylvestris]
Niben261Chr15g0503001	50418949	50419302	354	Distal Intergenic	50329096	50329442	347	-89507	PREDICTED: uncharacterized protein LOC104226171 [Nicotiana sylvestris]
Niben261Chr15g0509004	50902263	50902696	434	Promoter (<=1kb)	50897858	50901318	3461	-945	PREDICTED: probable trehalose-phosphate phosphatase J [Nicotiana tomentosiformis]
Niben261Chr15g0729002	72939112	72939837	726	Exon (Niben261Chr15g0729002.1/Niben261Chr15g0729002, exon 3 of 3)	72939073	72945056	5984	5219	PREDICTED: uncharacterized protein LOC104106174 [Nicotiana tomentosiformis]
Niben261Chr15g0729002	72944689	72945466	778	Promoter (<=1kb)	72939073	72945056	5984	0	PREDICTED: uncharacterized protein LOC104106174 [Nicotiana tomentosiformis]
Niben261Chr15g0741003	74162253	74162749	497	Promoter (<=1kb)	74162785	74166180	3396	-36	PREDICTED: GATA transcription factor 15-like [Nicotiana attenuata]
Niben261Chr15g0764003	76428552	76428782	231	Promoter (<=1kb)	76429500	76437171	7672	-718	hypothetical protein A4A49_16258 [Nicotiana attenuata]
Niben261Chr15g0776001	77560689	77561226	538	Distal Intergenic	77608323	77618867	10545	-47097	PREDICTED: zinc finger CCCH domain-containing protein 19-like [Nicotiana sylvestris]
Niben261Chr15g0837001	83700625	83701026	402	Intron (Niben261Chr15g0837001.1/Niben261Chr15g0837001, intron 4 of 5)	83695270	83763596	68327	5355	PREDICTED: cytochrome b561 and DOMON domain-containing protein At5g47530-like [Nicotiana attenuata]
Niben261Chr15g0906008	90695914	90696311	398	Distal Intergenic	90659495	90660543	1049	36419	PREDICTED: uncharacterized protein LOC107825980 [Nicotiana tabacum]
Niben261Chr15g0938002	93871090	93871572	483	Promoter (1-2kb)	93869614	93870604	991	1476	homeodomain leucine-zipper 1 [Nicotiana benthamiana]
Niben261Chr15g0951006	95102910	95103560	651	Distal Intergenic	95113521	95116350	2830	-9961	PREDICTED: uncharacterized protein LOC109208446 [Nicotiana attenuata]
Niben261Chr15g0966006	96668500	96668843	344	Promoter (<=1kb)	96635204	96667868	32665	-632	PREDICTED: 187-kDa microtubule-associated protein AIR9 [Nicotiana attenuata]
Niben261Chr15g0977001	97775339	97776194	856	Promoter (2-3kb)	97778232	97780614	2383	-2038	PREDICTED: E3 ubiquitin-protein ligase SINAT5-like [Nicotiana attenuata]
Niben261Chr15g0999004	99869207	99869621	415	Distal Intergenic	99942665	99944323	1659	-73044	PREDICTED: probable BOI-related E3 ubiquitin-protein ligase 3 [Nicotiana attenuata]
Niben261Chr15g1000003	100045398	100046055	658	Promoter (<=1kb)	100044064	100045722	1659	0	putative pentatricopeptide repeat-containing protein At5g43820 [Solanum pennellii]
Niben261Chr15g1042004	104178014	104178390	377	Promoter (<=1kb)	104178481	104184621	6141	-91	PREDICTED: RNA-binding protein 38-like [Nicotiana attenuata]
Niben261Chr15g1055014	105582661	105583423	763	Promoter (2-3kb)	105581716	105585592	3877	2169	trehalose-phosphate phosphatase a [Nicotiana attenuata]
Niben261Chr15g1112001	111210245	111210603	359	Distal Intergenic	111204729	111206110	1382	5516	PREDICTED: UDP-glycosyltransferase 90A1-like [Nicotiana tomentosiformis]
Niben261Chr15g1113008	111304245	111304868	624	Promoter (<=1kb)	111302275	111304844	2570	0	PREDICTED: uncharacterized protein At1g43920, Chloroplastic-like [Nicotiana attenuata]
Niben261Chr15g1131010	113105864	113106350	487	Promoter (<=1kb)	113106349	113116691	10343	0	PREDICTED: structural maintenance of chromosomes protein 4 [Nicotiana attenuata]
Niben261Chr15g1225007	122576755	122577193	439	Promoter (1-2kb)	122578439	122580387	1949	-1246	PREDICTED: BES1/BZR1 homolog protein 2-like [Nicotiana sylvestris]
Niben261Chr15g1232001	123246107	123246528	422	Distal Intergenic	123255777	123265573	9797	-9249	PREDICTED: ATP-dependent DNA helicase DDM1-like isoform X2 [Nicotiana tabacum]
Niben261Chr15g1232001	123254171	123254527	357	Promoter (1-2kb)	123255777	123265573	9797	-1250	PREDICTED: ATP-dependent DNA helicase DDM1-like isoform X2 [Nicotiana tabacum]
Niben261Chr15g1319009	131904114	131904595	482	Distal Intergenic	131896715	131897947	1233	7399	PREDICTED: protein FAR1-RELATED SEQUENCE 5-like [Nicotiana attenuata]
Niben261Chr15g1319010	131937791	131939353	1563	Distal Intergenic	131960426	131960868	443	21515	hypothetical protein A4A49_44537, partial [Nicotiana attenuata]
Niben261Chr15g1334001	133390730	133391148	419	Distal Intergenic	133401870	133407794	5925	16646	PREDICTED: homeobox-leucine zipper protein ATHB-14-like isoform X2 [Nicotiana attenuata]
Niben261Chr15g1423025	142350032	142350480	449	Promoter (2-3kb)	142344663	142347429	2767	-2603	L-ascorbate peroxidase 2, cytosolic-like [Nicotiana tabacum]
Niben261Chr15g1435010	143529427	143530008	582	Promoter (<=1kb)	143528928	143529595	668	0	PREDICTED: histone H2A [Nicotiana attenuata]
Niben261Chr15g1444008	144429896	144430616	721	Promoter (<=1kb)	144430211	144437695	7485	0	hypothetical protein A4A49_05887 [Nicotiana attenuata]
Niben261Chr15g1457004	145672687	145673010	324	Promoter (<=1kb)	145672959	145676783	3825	0	PREDICTED: uncharacterized protein LOC109227462 [Nicotiana attenuata]
Niben261Chr15g1490004	149038401	149038733	333	Distal Intergenic	149005629	149014866	9238	-23535	PREDICTED: transcription factor PIF1-like [Nicotiana tabacum]
Niben261Chr15g1490004	149040865	149041988	1124	Distal Intergenic	149005629	149014866	9238	-25999	PREDICTED: transcription factor PIF1-like [Nicotiana tabacum]
Niben261Chr15g1495004	149566095	149566559	465	Promoter (<=1kb)	149558869	149566153	7285	0	PREDICTED: protein BREAST CANCER SUSCEPTIBILITY 1 homolog [Nicotiana sylvestris]
Niben261Chr15g1501011	150107057	150108157	1101	Promoter (<=1kb)	150107841	150115561	7721	0	PREDICTED: CDT1-like protein a, chloroplastic [Nicotiana sylvestris]
Niben261Chr15g1516014	151592346	151592668	323	Promoter (<=1kb)	151581558	151591731	10174	-615	PREDICTED: kinesin-4-like [Nicotiana sylvestris]
Niben261Chr16g0010001	1024776	1025262	487	Distal Intergenic	1008900	1020706	11807	15876	PREDICTED: protein GrpE-like isoform X1 [Nicotiana tabacum]
Niben261Chr16g0021002	2126218	2126789	572	Promoter (<=1kb)	2126701	2129711	3011	0	PREDICTED: transcription initiation factor TFIID subunit 14b-like [Nicotiana sylvestris]
Niben261Chr16g0044001	4470824	4471444	621	Distal Intergenic	4484367	4485868	1502	-12923	PREDICTED: uncharacterized protein LOC107780588 [Nicotiana tabacum]
Niben261Chr16g0051010	5079840	5080215	376	Distal Intergenic	5091392	5094373	2982	14158	PREDICTED: mannan endo-1,4-beta-mannosidase 7-like [Nicotiana sylvestris]
Niben261Chr16g0069007	6953893	6954361	469	Promoter (<=1kb)	6946760	6953639	6880	-254	PREDICTED: ATP-dependent DNA helicase DDM1-like [Nicotiana attenuata]
Niben261Chr16g0081003	8092910	8093403	494	Distal Intergenic	8080978	8088253	7276	-4657	G-box-binding factor 1-like [Nicotiana tabacum]
Niben261Chr16g0096010	9647010	9648002	993	Promoter (<=1kb)	9648040	9649067	1028	-38	PREDICTED: LOB domain-containing protein 41-like [Nicotiana sylvestris]
Niben261Chr16g0143012	14176212	14176687	476	Distal Intergenic	14240972	14249243	8272	-64285	PREDICTED: kinesin-like protein KIF19 isoform X1 [Nicotiana tabacum]
Niben261Chr16g0155025	15549663	15550258	596	Promoter (<=1kb)	15543864	15549847	5984	0	PREDICTED: DNA replication licensing factor MCM3 homolog 2 isoform X1 [Nicotiana attenuata]
Niben261Chr16g0170016	17029696	17030201	506	Distal Intergenic	17013369	17022398	9030	-7298	PREDICTED: uncharacterized protein LOC109210634 isoform X1 [Nicotiana attenuata]
Niben261Chr16g0197012	19851347	19852405	1059	Distal Intergenic	19756924	19760039	3116	94423	PREDICTED: protein transport protein Sec61 subunit alpha [Nicotiana tomentosiformis]
Niben261Chr16g0197012	19853273	19853908	636	Distal Intergenic	19756924	19760039	3116	96349	PREDICTED: protein transport protein Sec61 subunit alpha [Nicotiana tomentosiformis]
Niben261Chr16g0280004	28071203	28071628	426	Distal Intergenic	28055341	28057047	1707	-14156	PREDICTED: uncharacterized protein LOC104222231 [Nicotiana sylvestris]
Niben261Chr16g0311012	31188855	31189603	749	Promoter (<=1kb)	31182420	31189129	6710	0	PREDICTED: calmodulin-binding protein 60 B-like [Nicotiana tabacum]
Niben261Chr16g0319003	31930209	31930863	655	Promoter (<=1kb)	31929076	31929810	735	-399	PREDICTED: F-box protein At1g61340-like [Nicotiana attenuata]
Niben261Chr16g0346003	34633480	34633822	343	Distal Intergenic	34666894	34672659	5766	-33072	PREDICTED: (-)-alpha-terpineol synthase-like [Nicotiana tomentosiformis]
Niben261Chr16g0376022	37647668	37648319	652	Promoter (<=1kb)	37648107	37649096	990	0	PREDICTED: ribonucleoside-diphosphate reductase small chain [Nicotiana attenuata]
Niben261Chr16g0401001	40070567	40070929	363	Promoter (1-2kb)	40072112	40093582	21471	-1183	hypothetical protein D0Y65_012589 [Glycine soja]
Niben261Chr16g0402001	40208693	40209234	542	Promoter (<=1kb)	40203854	40207741	3888	-952	PREDICTED: NAC domain-containing protein 8-like [Nicotiana sylvestris]
Niben261Chr16g0405001	40554668	40555462	795	Distal Intergenic	40561668	40570591	8924	15129	PREDICTED: BRO1 domain-containing protein BROX homolog isoform X5 [Nicotiana sylvestris]
Niben261Chr16g0406011	40621749	40622794	1046	Promoter (<=1kb)	40613910	40622108	8199	0	PREDICTED: uncharacterized protein LOC107792229 [Nicotiana tabacum]
Niben261Chr16g0406002	40638211	40638662	452	Distal Intergenic	40649357	40667808	18452	-10695	PREDICTED: titin [Nicotiana sylvestris]
Niben261Chr16g0408003	40811818	40812588	771	Promoter (<=1kb)	40812559	40818250	5692	0	PREDICTED: denticleless protein homolog A-like [Nicotiana tabacum]
Niben261Chr16g0438004	43828436	43829319	884	Promoter (<=1kb)	43829341	43831816	2476	-22	PREDICTED: uncharacterized protein LOC104120091 [Nicotiana tomentosiformis]
Niben261Chr16g0443008	44387071	44387597	527	Distal Intergenic	44368310	44371336	3027	-15735	PREDICTED: serine/threonine-protein kinase D6PK-like [Nicotiana tabacum]
Niben261Chr16g0446011	44642191	44642871	681	Promoter (<=1kb)	44642885	44667858	24974	-14	PREDICTED: inositol hexakisphosphate and diphosphoinositol-pentakisphosphate kinase 2 isoform X1 [Nicotiana sylvestris]
Niben261Chr16g0447025	44720106	44720452	347	Promoter (<=1kb)	44714344	44719637	5294	-469	PREDICTED: FACT complex subunit SSRP1 isoform X1 [Nicotiana sylvestris]
Niben261Chr16g0452005	45209034	45209788	755	Promoter (<=1kb)	45209418	45211136	1719	0	PREDICTED: tubulin alpha chain-like [Nicotiana tomentosiformis]
Niben261Chr16g0452005	45218438	45218835	398	Distal Intergenic	45209418	45211136	1719	9020	PREDICTED: tubulin alpha chain-like [Nicotiana tomentosiformis]
Niben261Chr16g0470009	46993284	46993828	545	Promoter (<=1kb)	46993606	46995817	2212	0	PREDICTED: probable mitochondrial saccharopine dehydrogenase-like oxidoreductase At5g39410 [Nicotiana sylvestris]
Niben261Chr16g0471001	47122702	47123394	693	Promoter (1-2kb)	47125307	47126426	1120	-1913	uncharacterized protein A4U43_C10F3400 [Asparagus officinalis]
Niben261Chr16g0471001	47129272	47129831	560	Distal Intergenic	47125307	47126426	1120	3965	uncharacterized protein A4U43_C10F3400 [Asparagus officinalis]
Niben261Chr16g0475008	47511616	47513338	1723	Promoter (<=1kb)	47512124	47513566	1443	228	PREDICTED: UDP-glucose 6-dehydrogenase 3-like [Nicotiana tomentosiformis]
Niben261Chr16g0481011	48126390	48127171	782	Promoter (<=1kb)	48123214	48126134	2921	-256	PREDICTED: ninja-family protein AFP3-like [Nicotiana tabacum]
Niben261Chr16g0481011	48142439	48143412	974	Distal Intergenic	48123214	48126134	2921	-16305	PREDICTED: ninja-family protein AFP3-like [Nicotiana tabacum]
Niben261Chr16g0516011	51601615	51602601	987	Distal Intergenic	51639131	51645837	6707	-36530	PREDICTED: BEL1-like homeodomain protein 2 [Nicotiana sylvestris]
Niben261Chr16g0527009	52788706	52789097	392	Distal Intergenic	52746006	52766946	20941	-21760	PREDICTED: UBA and UBX domain-containing protein At4g15410-like [Nicotiana sylvestris]
Niben261Chr16g0715014	71504760	71505551	792	Promoter (<=1kb)	71501221	71504920	3700	0	PREDICTED: zinc finger CCCH domain-containing protein 14-like [Nicotiana sylvestris]
Niben261Chr16g0726008	72529852	72530239	388	Promoter (<=1kb)	72530130	72545919	15790	0	PREDICTED: abnormal spindle-like microcephaly-associated protein homolog isoform X1 [Nicotiana sylvestris]
Niben261Chr16g0734012	73351372	73351938	567	Distal Intergenic	73331270	73332382	1113	20102	PREDICTED: ATP synthase gamma chain, chloroplastic [Nicotiana sylvestris]
Niben261Chr16g0800018	80018301	80018565	265	Promoter (1-2kb)	80014379	80017107	2729	-1194	PREDICTED: importin subunit beta-1-like [Nicotiana sylvestris]
Niben261Chr16g0875002	87539860	87540352	493	Promoter (1-2kb)	87535430	87538065	2636	-1795	PREDICTED: uncharacterized protein LOC104241694 [Nicotiana sylvestris]
Niben261Chr16g0875002	87564421	87565303	883	Distal Intergenic	87535430	87538065	2636	-26356	PREDICTED: uncharacterized protein LOC104241694 [Nicotiana sylvestris]
Niben261Chr16g0877001	87829436	87830729	1294	Distal Intergenic	87779451	87781129	1679	-48307	PREDICTED: uncharacterized protein LOC107810232 [Nicotiana tabacum]
Niben261Chr16g0916016	91694611	91695132	522	Distal Intergenic	91670245	91672975	2731	24366	dna polymerase epsilon subunit b [Nicotiana attenuata]
Niben261Chr16g0922002	92459590	92459968	379	Distal Intergenic	92280259	92282625	2367	-176965	PREDICTED: probable serine/threonine-protein kinase NAK [Nicotiana sylvestris]
Niben261Chr16g0954005	95394416	95394789	374	Distal Intergenic	95412690	95413363	674	-17901	PREDICTED: 60S ribosomal protein L23a [Nicotiana sylvestris]
Niben261Chr16g0964005	96407567	96408108	542	Promoter (<=1kb)	96408289	96410868	2580	-181	PREDICTED: myosin heavy chain, cardiac muscle isoform-like isoform X1 [Nicotiana sylvestris]
Niben261Chr16g0982013	98241779	98242181	403	Promoter (<=1kb)	98242996	98244367	1372	-815	PREDICTED: replication protein A 14 kDa subunit B [Nicotiana sylvestris]
Niben261Chr16g1057007	105737394	105737932	539	Distal Intergenic	105721140	105731047	9908	16254	PREDICTED: uncharacterized protein LOC104091548 isoform X2 [Nicotiana tomentosiformis]
Niben261Chr16g1104011	110433495	110434062	568	Promoter (<=1kb)	110433614	110447962	14349	0	PREDICTED: uncharacterized protein LOC109229449 [Nicotiana attenuata]
Niben261Chr16g1119009	111931430	111932321	892	Distal Intergenic	111907374	111912443	5070	24056	PREDICTED: ubiquitin-conjugating enzyme E2-17 kDa-like [Nicotiana attenuata]
Niben261Chr16g1143002	114362254	114363232	979	Promoter (1-2kb)	114360382	114362331	1950	1872	double WRKY type transfactor [Nicotiana benthamiana]
Niben261Chr16g1196005	119587475	119588251	777	Promoter (<=1kb)	119587712	119592814	5103	0	PREDICTED: (6-4)DNA photolyase isoform X2 [Nicotiana sylvestris]
Niben261Chr16g1250002	124991526	124991851	326	Promoter (2-3kb)	124994229	124997534	3306	-2378	PREDICTED: histone-lysine N-methyltransferase family member SUVH9-like isoform X1 [Nicotiana sylvestris]
Niben261Chr16g1294004	129432751	129433268	518	Distal Intergenic	129410974	129420330	9357	-12421	PREDICTED: 1-phosphatidylinositol-3-phosphate 5-kinase FAB1B-like [Nicotiana attenuata]
Niben261Chr16g1314003	131475174	131475528	355	Promoter (<=1kb)	131475451	131479775	4325	0	PREDICTED: condensin-2 complex subunit D3 [Nicotiana sylvestris]
Niben261Chr16g1319006	131915344	131915730	387	Promoter (<=1kb)	131906769	131915399	8631	0	PREDICTED: condensin-2 complex subunit H2 [Nicotiana attenuata]
Niben261Chr16g1320009	132018376	132018864	489	Promoter (<=1kb)	132016017	132018258	2242	-118	PREDICTED: GATA transcription factor 15 isoform X1 [Nicotiana tomentosiformis]
Niben261Chr16g1360009	135967119	135967449	331	Promoter (<=1kb)	135965118	135967058	1941	-61	PREDICTED: uncharacterized protein LOC104247447 [Nicotiana sylvestris]
Niben261Chr16g1423001	142218874	142219036	163	Distal Intergenic	142263482	142270098	6617	51062	PREDICTED: uncharacterized protein LOC104094178 [Nicotiana tomentosiformis]
Niben261Chr16g1477001	147746957	147747644	688	Promoter (<=1kb)	147743512	147747114	3603	0	PREDICTED: tubulin alpha-3 chain [Nicotiana tomentosiformis]
Niben261Chr17g0002004	268640	269005	366	Promoter (<=1kb)	269064	272702	3639	-59	PREDICTED: tubulin alpha-3 chain [Nicotiana tomentosiformis]
Niben261Chr17g0006005	604357	605142	786	Promoter (<=1kb)	593196	604744	11549	0	chromomethylase [Nicotiana sylvestris]
Niben261Chr17g0034007	3443197	3443753	557	Promoter (<=1kb)	3443462	3450180	6719	0	PREDICTED: condensin-2 complex subunit D3 [Nicotiana sylvestris]
Niben261Chr17g0037011	3771602	3772117	516	Promoter (<=1kb)	3772015	3774283	2269	0	PREDICTED: uncharacterized protein LOC107811379 [Nicotiana tabacum]
Niben261Chr17g0066003	6610157	6610439	283	Promoter (<=1kb)	6602335	6610131	7797	-26	PREDICTED: condensin-2 complex subunit H2-like [Nicotiana sylvestris]
Niben261Chr17g0068002	6834426	6834786	361	Promoter (<=1kb)	6832689	6834121	1433	-305	PREDICTED: GATA transcription factor 15-like [Nicotiana attenuata]
Niben261Chr17g0143003	14371634	14372219	586	Distal Intergenic	14253454	14253798	345	118180	PREDICTED: protein NIM1-INTERACTING 2-like [Nicotiana attenuata]
Niben261Chr17g0190012	19018775	19019241	467	Distal Intergenic	19033674	19034404	731	-14433	PREDICTED: centromere protein S [Nicotiana tomentosiformis]
Niben261Chr17g0226002	22639930	22640552	623	Promoter (<=1kb)	22635213	22640185	4973	0	PREDICTED: (6-4)DNA photolyase isoform X2 [Nicotiana attenuata]
Niben261Chr17g0313005	31305212	31305749	538	Distal Intergenic	31309810	31310441	632	4692	PREDICTED: GDSL esterase/lipase 5-like [Nicotiana tabacum]
Niben261Chr17g0472005	47174982	47175385	404	Distal Intergenic	47241005	47242791	1787	-65620	purine permease 3-like [Nicotiana tabacum]
Niben261Chr17g0472005	47214555	47215136	582	Distal Intergenic	47241005	47242791	1787	-25869	purine permease 3-like [Nicotiana tabacum]
Niben261Chr17g0660003	66057102	66057577	476	Distal Intergenic	66062439	66067773	5335	-4862	PREDICTED: BES1/BZR1 homolog protein 4-like [Nicotiana attenuata]
Niben261Chr17g0667003	66720245	66720703	459	Promoter (<=1kb)	66694287	66721504	27218	801	PREDICTED: acyl-CoA-binding domain-containing protein 4 [Nicotiana tomentosiformis]
Niben261Chr17g0701010	70150257	70151296	1040	Promoter (2-3kb)	70151060	70154210	3151	2914	PREDICTED: acidic leucine-rich nuclear phosphoprotein 32-related protein [Nicotiana tomentosiformis]
Niben261Chr17g0718004	71751925	71752418	494	Promoter (<=1kb)	71752083	71763000	10918	0	PREDICTED: uncharacterized protein LOC104227770 isoform X1 [Nicotiana sylvestris]
Niben261Chr17g0727005	72675551	72676183	633	Distal Intergenic	72732691	72733023	333	-56508	NA
Niben261Chr17g0742009	74272804	74273292	489	Promoter (<=1kb)	74269937	74271853	1917	-951	PREDICTED: F-box protein At4g35930 isoform X2 [Nicotiana sylvestris]
Niben261Chr17g0753005	75296971	75297736	766	Promoter (<=1kb)	75298191	75299171	981	-455	PREDICTED: HMG1/2-like protein [Nicotiana tomentosiformis]
Niben261Chr17g0761003	76096224	76097059	836	Promoter (<=1kb)	76092382	76096706	4325	0	PREDICTED: thioredoxin reductase 2 [Nicotiana sylvestris]
Niben261Chr17g0808002	80853542	80853938	397	Promoter (<=1kb)	80853795	80865005	11211	0	PREDICTED: WD repeat-containing protein 76-like [Nicotiana tomentosiformis]
Niben261Chr17g0960011	96026402	96026803	402	Promoter (<=1kb)	96026687	96027955	1269	0	PREDICTED: probable histone H2AXb [Nicotiana attenuata]
Niben261Chr17g0984008	98400556	98400924	369	Distal Intergenic	98422338	98423432	1095	-21414	hypothetical protein A4A49_59173, partial [Nicotiana attenuata]
Niben261Chr17g0990014	99021766	99022350	585	Promoter (<=1kb)	99012452	99022029	9578	0	PREDICTED: uncharacterized protein LOC104114770 isoform X1 [Nicotiana tomentosiformis]
Niben261Chr17g0999005	99961256	99961487	232	Promoter (<=1kb)	99959275	99961259	1985	0	phragmoplast orienting kinesin-1 [Nicotiana attenuata]
Niben261Chr17g1000001	100042504	100043037	534	Promoter (<=1kb)	100032751	100042604	9854	0	PREDICTED: importin beta-like SAD2 homolog isoform X2 [Nicotiana attenuata]
Niben261Chr17g1027006	102768781	102769233	453	Promoter (<=1kb)	102769666	102781470	11805	-433	PDR-type ACB transporter [Nicotiana benthamiana]
Niben261Chr17g1028007	102853176	102853724	549	Exon (Niben261Chr17g1028007.1/Niben261Chr17g1028007, exon 4 of 7)	102851771	102860407	8637	6683	beta-d-xylosidase 1 [Nicotiana attenuata]
Niben261Chr17g1118023	111889763	111890402	640	Distal Intergenic	111878723	111883449	4727	-6314	PREDICTED: uncharacterized protein LOC104212903 isoform X1 [Nicotiana sylvestris]
Niben261Chr17g1174005	117454285	117455014	730	Promoter (<=1kb)	117454572	117461214	6643	0	PREDICTED: Fanconi anemia group I protein [Nicotiana sylvestris]
Niben261Chr17g1199009	119984942	119985352	411	Distal Intergenic	119971939	119977883	5945	-7059	PREDICTED: homocysteine S-methyltransferase 2-like isoform X1 [Nicotiana sylvestris]
Niben261Chr17g1239004	123911715	123912103	389	Promoter (<=1kb)	123912323	123925908	13586	-220	PREDICTED: protein downstream neighbor of Son-like isoform X1 [Nicotiana attenuata]
Niben261Chr17g1242001	124194537	124195167	631	Distal Intergenic	124220815	124221785	971	-25648	PREDICTED: uncharacterized protein LOC109235974 [Nicotiana attenuata]
Niben261Chr17g1247006	124775808	124776215	408	Distal Intergenic	124713984	124731161	17178	61824	PREDICTED: methionine aminopeptidase 2B-like [Nicotiana sylvestris]
Niben261Chr17g1248001	124813806	124814352	547	Distal Intergenic	124855316	124856563	1248	-40964	PREDICTED: uncharacterized protein LOC109226080 [Nicotiana attenuata]
Niben261Chr17g1272011	127133609	127133875	267	Distal Intergenic	127213728	127217186	3459	-79853	PREDICTED: probable sodium/metabolite cotransporter BASS3, chloroplastic [Nicotiana sylvestris]
Niben261Chr17g1284001	128496834	128497471	638	Distal Intergenic	128417856	128419835	1980	-76999	PREDICTED: U-box domain-containing protein 9 [Nicotiana sylvestris]
Niben261Chr17g1321003	132160432	132160940	509	Intron (Niben261Chr17g1321009.1/Niben261Chr17g1321009, intron 2 of 2)	132148924	132149418	495	-11014	PREDICTED: ribonuclease H-like [Nicotiana attenuata]
Niben261Chr17g1345003	134519257	134519715	459	Promoter (<=1kb)	134510201	134518470	8270	-787	PREDICTED: uncharacterized protein LOC104225079 isoform X1 [Nicotiana sylvestris]
Niben261Chr17g1363006	136335278	136335683	406	Promoter (<=1kb)	136325418	136335059	9642	-219	PREDICTED: receptor-like serine/threonine-protein kinase ALE2 [Nicotiana sylvestris]
Niben261Chr17g1369010	136983147	136983578	432	Promoter (<=1kb)	136981833	136983284	1452	0	PREDICTED: photosystem II reaction center Psb28 protein [Nicotiana attenuata]
Niben261Chr17g1376009	137669534	137669767	234	Promoter (<=1kb)	137669847	137672215	2369	-80	PREDICTED: protein JASON [Nicotiana attenuata]
Niben261Chr17g1406001	140686282	140686968	687	Distal Intergenic	140622635	140626528	3894	63647	PREDICTED: uncharacterized protein LOC104240577 [Nicotiana sylvestris]
Niben261Chr17g1410007	140976115	140976597	483	Distal Intergenic	140989150	141021574	32425	-12553	PREDICTED: ubiquitin carboxyl-terminal hydrolase 12-like [Nicotiana sylvestris]
Niben261Chr17g1512006	151158075	151158602	528	Distal Intergenic	151177265	151200864	23600	-18663	PREDICTED: rho GTPase-activating protein 7-like isoform X2 [Nicotiana sylvestris]
Niben261Chr17g1530008	153051194	153051921	728	Distal Intergenic	153028767	153031560	2794	-19634	hypothetical protein A4A49_21697 [Nicotiana attenuata]
Niben261Chr17g1537013	153729611	153730183	573	Distal Intergenic	153732414	153735812	3399	5629	PREDICTED: probable leucine-rich repeat receptor-like protein kinase At1g68400 isoform X1 [Nicotiana attenuata]
Niben261Chr18g0005010	516415	516783	369	Promoter (<=1kb)	516680	524068	7389	0	PREDICTED: DNA replication licensing factor MCM5 [Nicotiana tomentosiformis]
Niben261Chr18g0009007	973695	974247	553	Promoter (<=1kb)	974113	984670	10558	0	PREDICTED: magnesium transporter MRS2-11, chloroplastic isoform X2 [Nicotiana sylvestris]
Niben261Chr18g0021001	2151329	2151866	538	Promoter (2-3kb)	2154693	2166217	11525	-2827	PREDICTED: uncharacterized protein LOC109213128 [Nicotiana attenuata]
Niben261Chr18g0036009	3632952	3633515	564	Distal Intergenic	3625511	3630731	5221	7441	PREDICTED: lactoylglutathione lyase [Nicotiana sylvestris]
Niben261Chr18g0039005	3848572	3849086	515	Distal Intergenic	3882424	3895548	13125	-33338	PREDICTED: uncharacterized protein LOC104239098 [Nicotiana sylvestris]
Niben261Chr18g0076001	7610170	7610935	766	Promoter (1-2kb)	7608256	7608744	489	-1426	PREDICTED: uncharacterized protein LOC104218792 [Nicotiana sylvestris]
Niben261Chr18g0083009	8372339	8372756	418	Promoter (1-2kb)	8368049	8371193	3145	-1146	PREDICTED: GATA transcription factor 11-like isoform X1 [Nicotiana attenuata]
Niben261Chr18g0114003	11483202	11483552	351	Intron (Niben261Chr18g0114003.1/Niben261Chr18g0114003, intron 6 of 6)	11482367	11488788	6422	5236	PREDICTED: transcription factor bHLH66-like [Nicotiana tabacum]
Niben261Chr18g0246017	24682444	24683049	606	Promoter (2-3kb)	24674503	24679713	5211	-2731	myosin-15 isoform X2 [Solanum lycopersicum]
Niben261Chr18g0297003	29691710	29692582	873	Distal Intergenic	29711358	29712460	1103	-18776	PREDICTED: uncharacterized protein LOC104247979 [Nicotiana sylvestris]
Niben261Chr18g0325001	32486175	32486841	667	Distal Intergenic	32497355	32500274	2920	13433	PREDICTED: protein LONGIFOLIA 1 isoform X1 [Nicotiana sylvestris]
Niben261Chr18g0402006	40204036	40204420	385	Distal Intergenic	40219681	40234073	14393	29653	PREDICTED: proteasome subunit beta type-6-like [Nicotiana tomentosiformis]
Niben261Chr18g0437004	43688671	43689155	485	Promoter (<=1kb)	43689044	43694250	5207	0	PREDICTED: replication protein A 32 kDa subunit A-like [Nicotiana attenuata]
Niben261Chr18g0479008	47983101	47983494	394	Distal Intergenic	47903604	47907887	4284	-75214	PREDICTED: 3-hydroxyisobutyryl-CoA hydrolase-like protein 3, mitochondrial [Nicotiana sylvestris]
Niben261Chr18g0520003	52025377	52025781	405	Promoter (<=1kb)	52024637	52025418	782	0	PREDICTED: CST complex subunit CTC1 isoform X2 [Nicotiana tomentosiformis]
Niben261Chr18g0526012	52607940	52608293	354	Promoter (<=1kb)	52601830	52607966	6137	0	PREDICTED: translocase of chloroplast 159, chloroplastic isoform X2 [Nicotiana sylvestris]
Niben261Chr18g0570009	57000793	57001143	351	Promoter (<=1kb)	57001138	57003962	2825	0	PREDICTED: uncharacterized protein At4g15545-like [Nicotiana sylvestris]
Niben261Chr18g0639004	63865739	63866085	347	Distal Intergenic	63907016	63910489	3474	-40931	protein TIFY 6B-like [Nicotiana tabacum]
Niben261Chr18g0668003	66793471	66793861	391	Distal Intergenic	66844908	66848213	3306	-51047	PREDICTED: probable xyloglucan endotransglucosylase/hydrolase protein 28 [Nicotiana sylvestris]
Niben261Chr18g0765005	76492026	76492294	269	Distal Intergenic	76500678	76503348	2671	11054	PREDICTED: squamosa promoter-binding-like protein 6 [Nicotiana attenuata]
Niben261Chr18g0846010	84635970	84636602	633	Promoter (<=1kb)	84636421	84647972	11552	0	PREDICTED: phragmoplast orienting kinesin 2 [Nicotiana sylvestris]
Niben261Chr18g0921001	92102576	92102749	174	Distal Intergenic	92131819	92132224	406	29475	g-type lectin s-receptor-like serinethreonine-protein kinase [Nicotiana attenuata]
Niben261Chr18g1020002	102058181	102058651	471	Promoter (<=1kb)	102058556	102062729	4174	0	PREDICTED: ubiquitin carboxyl-terminal hydrolase 20-like isoform X1 [Nicotiana sylvestris]
Niben261Chr18g1093005	109319722	109320037	316	Distal Intergenic	109365547	109368804	3258	-45510	PREDICTED: bZIP transcription factor 16-like [Nicotiana attenuata]
Niben261Chr18g1173006	117175332	117175705	374	Distal Intergenic	117373414	117379555	6142	-197709	PREDICTED: anamorsin homolog [Nicotiana sylvestris]
Niben261Chr18g1184005	118454392	118455021	630	Distal Intergenic	118404534	118417594	13061	-36798	PREDICTED: auxin-responsive protein IAA8-like [Nicotiana tomentosiformis]
Niben261Chr18g1202002	120072109	120072417	309	Distal Intergenic	120190760	120191130	371	-118343	PREDICTED: ras-related protein Rab-2-B-like [Nicotiana tomentosiformis]
Niben261Chr18g1261004	126097542	126097978	437	Promoter (<=1kb)	126093335	126096829	3495	-713	PREDICTED: uncharacterized protein LOC104243911 [Nicotiana sylvestris]
Niben261Chr18g1261004	126098504	126099099	596	Promoter (1-2kb)	126093335	126096829	3495	-1675	PREDICTED: uncharacterized protein LOC104243911 [Nicotiana sylvestris]
Niben261Chr18g1338001	133799244	133800978	1735	Promoter (1-2kb)	133797990	133798864	875	1254	PREDICTED: glycine-rich RNA-binding protein-like [Nicotiana sylvestris]
Niben261Chr18g1371009	137128616	137129100	485	Promoter (<=1kb)	137129741	137134177	4437	-641	PREDICTED: probable protein phosphatase 2C 28 [Nicotiana attenuata]
Niben261Chr18g1443004	144245474	144245802	329	Distal Intergenic	144284967	144295000	10034	-39165	PREDICTED: metal transporter Nramp6 [Nicotiana attenuata]
Niben261Chr18g1459004	145977331	145977742	412	Promoter (1-2kb)	145979242	145986515	7274	-1500	PREDICTED: uncharacterized protein LOC109212660 [Nicotiana attenuata]
Niben261Chr18g1461008	146127619	146128295	677	Promoter (<=1kb)	146122915	146127035	4121	-584	PREDICTED: tubby-like protein 8 isoform X1 [Nicotiana sylvestris]
Niben261Chr18g1461007	146175751	146176084	334	Distal Intergenic	146153984	146164155	10172	21767	PREDICTED: uncharacterized protein LOC104210232 [Nicotiana sylvestris]
Niben261Chr18g1464003	146454376	146454842	467	Promoter (<=1kb)	146438105	146454400	16296	0	PREDICTED: ribulose bisphosphate carboxylase/oxygenase activase, chloroplastic [Nicotiana sylvestris]
Niben261Chr18g1469031	146836564	146837189	626	Exon (Niben261Chr18g1469031.1/Niben261Chr18g1469031, exon 11 of 11)	146830764	146837129	6366	5800	respiratory burst oxidase homolog [Nicotiana benthamiana]
Niben261Chr18g1479001	147855321	147855863	543	Promoter (1-2kb)	147845043	147853817	8775	-1504	PREDICTED: ATP-dependent Clp protease ATP-binding subunit ClpA homolog CD4B, chloroplastic-like [Nicotiana tomentosiformis]
Niben261Chr19g0004003	458431	458870	440	Promoter (<=1kb)	458721	467476	8756	0	PREDICTED: protein BREAST CANCER SUSCEPTIBILITY 2 homolog B-like isoform X1 [Nicotiana sylvestris]
Niben261Chr19g0078001	7761517	7762541	1025	Promoter (<=1kb)	7762448	7776582	14135	0	PREDICTED: uncharacterized protein LOC104228445 [Nicotiana sylvestris]
Niben261Chr19g0106015	10637512	10638077	566	Promoter (<=1kb)	10637986	10646128	8143	0	PREDICTED: uncharacterized protein LOC104116322 isoform X1 [Nicotiana tomentosiformis]
Niben261Chr19g0110002	11078472	11078781	310	Promoter (1-2kb)	11080170	11085033	4864	-1389	PREDICTED: microtubule-associated protein TORTIFOLIA1 [Nicotiana sylvestris]
Niben261Chr19g0125001	12387300	12387952	653	Distal Intergenic	12538022	12538992	971	-150070	PREDICTED: uncharacterized protein LOC109217412 [Nicotiana attenuata]
Niben261Chr19g0125001	12389190	12389765	576	Distal Intergenic	12538022	12538992	971	-148257	PREDICTED: uncharacterized protein LOC109217412 [Nicotiana attenuata]
Niben261Chr19g0225014	22543664	22544085	422	Distal Intergenic	22538095	22539145	1051	-4519	PREDICTED: uncharacterized protein LOC104084575 [Nicotiana tomentosiformis]
Niben261Chr19g0279018	27893521	27894210	690	Promoter (<=1kb)	27894911	27898633	3723	-701	PREDICTED: uncharacterized protein LOC104214663 [Nicotiana sylvestris]
Niben261Chr19g0384005	38391210	38391775	566	Promoter (<=1kb)	38391782	38393241	1460	-7	PREDICTED: probable WRKY transcription factor 7 [Nicotiana tomentosiformis]
Niben261Chr19g0392001	39197712	39198376	665	Distal Intergenic	39255490	39256891	1402	-57114	PREDICTED: WUSCHEL-related homeobox 4 [Nicotiana sylvestris]
Niben261Chr19g0416001	41626615	41627173	559	Promoter (2-3kb)	41600232	41624267	24036	-2348	PREDICTED: uncharacterized protein LOC109213514 [Nicotiana attenuata]
Niben261Chr19g0427004	42734321	42736103	1783	Distal Intergenic	42743048	42743675	628	7572	PREDICTED: uncharacterized protein LOC108946843 [Nicotiana tomentosiformis]
Niben261Chr19g0433001	43351000	43351442	443	Promoter (2-3kb)	43347418	43348275	858	-2725	PREDICTED: uncharacterized protein LOC109211543 [Nicotiana attenuata]
Niben261Chr19g0457006	45832101	45832529	429	Distal Intergenic	45751060	45754295	3236	-77806	PREDICTED: growth-regulating factor 1-like [Nicotiana attenuata]
Niben261Chr19g0503012	50370428	50370918	491	Promoter (<=1kb)	50370826	50375285	4460	0	PREDICTED: GATA transcription factor 25-like [Nicotiana sylvestris]
Niben261Chr19g0527001	52646207	52646610	404	Distal Intergenic	52664355	52672272	7918	-17745	PREDICTED: auxin-responsive protein IAA8-like [Nicotiana attenuata]
Niben261Chr19g0530002	52876763	52878318	1556	Distal Intergenic	52941385	52944249	2865	65931	glutamyl tRNA Reductase, partial [Nicotiana tabacum]
Niben261Chr19g0532003	53257375	53257647	273	Promoter (<=1kb)	53250540	53256958	6419	-417	PREDICTED: probable beta-1,4-xylosyltransferase IRX9H [Nicotiana attenuata]
Niben261Chr19g0616014	61614945	61615235	291	Promoter (1-2kb)	61587399	61613655	26257	-1290	PREDICTED: exocyst complex component SEC3A [Nicotiana sylvestris]
Niben261Chr19g0906001	90588061	90588424	364	Distal Intergenic	90619958	90620443	486	-31534	NA
Niben261Chr19g0920002	92101516	92102372	857	Distal Intergenic	92077636	92082384	4749	23880	hypothetical protein A4A49_57393, partial [Nicotiana attenuata]
Niben261Chr19g0926002	92575807	92576174	368	Distal Intergenic	92636703	92639615	2913	-60529	PREDICTED: uncharacterized protein LOC109235465 isoform X1 [Nicotiana attenuata]
Niben261Chr19g0934001	93486050	93486358	309	Promoter (1-2kb)	93486761	93487690	930	1332	PREDICTED: uncharacterized protein LOC108944641 [Nicotiana tomentosiformis]
Niben261Chr19g0957001	95632387	95632879	493	Distal Intergenic	95659267	95662384	3118	-26388	PREDICTED: two-component response regulator ARR3-like [Nicotiana attenuata]
Niben261Chr19g0981006	98149430	98149982	553	Promoter (1-2kb)	98151393	98154823	3431	-1411	PREDICTED: dnaJ homolog subfamily B member 1-like [Nicotiana sylvestris]
Niben261Chr19g0983010	98321474	98322101	628	Distal Intergenic	98336491	98341418	4928	19317	PREDICTED: protein NRT1/ PTR FAMILY 2.13-like [Nicotiana sylvestris]
Niben261Chr19g1015004	101524576	101524931	356	Promoter (<=1kb)	101524894	101527803	2910	0	PREDICTED: origin of replication complex subunit 6 isoform X1 [Nicotiana tomentosiformis]
Niben261Chr19g1097005	109766230	109766837	608	Distal Intergenic	109771169	109773138	1970	-4332	PREDICTED: uncharacterized protein LOC109219472 isoform X2 [Nicotiana attenuata]
Niben261Chr19g1119020	111857747	111858046	300	Promoter (<=1kb)	111858487	111859888	1402	-441	PREDICTED: E3 ubiquitin-protein ligase Os06g0535400-like [Nicotiana sylvestris]
Niben261Chr19g1134014	113053147	113053499	353	Promoter (<=1kb)	113046971	113053230	6260	0	PREDICTED: uncharacterized protein LOC109207366 [Nicotiana attenuata]
Niben261Chr19g1133005	113337834	113338430	597	Promoter (<=1kb)	113338243	113343829	5587	0	PREDICTED: uncharacterized protein LOC104232732 [Nicotiana sylvestris]
Niben261Chr19g1134008	113386483	113386783	301	Promoter (<=1kb)	113375913	113386519	10607	0	PREDICTED: protease HtpX homolog [Nicotiana tabacum]
Niben261Chr19g1137015	113695843	113696365	523	Promoter (<=1kb)	113696306	113699539	3234	0	PREDICTED: probable adenylate kinase 7, mitochondrial [Nicotiana attenuata]
Niben261Chr19g1158008	115792144	115792410	267	Promoter (<=1kb)	115792520	115795639	3120	-110	hypothetical protein JCGZ_22006 [Jatropha curcas]
Niben261Chr19g1158008	115793905	115794333	429	Promoter (1-2kb)	115792520	115795639	3120	1385	hypothetical protein JCGZ_22006 [Jatropha curcas]
Niben261Chr19g1165001	116629999	116630289	291	Distal Intergenic	116533549	116544983	11435	-85016	PREDICTED: MATH domain-containing protein At5g43560-like isoform X1 [Nicotiana attenuata]
Niben261Chr19g1171013	117123428	117123770	343	Promoter (<=1kb)	117114589	117123386	8798	-42	PREDICTED: putative SWI/SNF-related matrix-associated actin-dependent regulator of chromatin subfamily A member 3-like 3 [Nicotiana sylvestris]
Niben261Chr19g1282014	128278886	128279332	447	Distal Intergenic	128265681	128271459	5779	-7427	PREDICTED: SEC12-like protein 1 [Nicotiana attenuata]
Niben261Chr19g1339007	133878390	133879159	770	Distal Intergenic	133885501	133887508	2008	-6342	PREDICTED: potassium channel AKT2/3-like [Nicotiana sylvestris]
Niben261Chr19g1342003	134195632	134196275	644	Promoter (1-2kb)	134193775	134197596	3822	1857	PREDICTED: cationic amino acid transporter 7, chloroplastic-like [Nicotiana attenuata]
Niben261Chr19g1342003	134198577	134199134	558	Distal Intergenic	134193775	134197596	3822	4802	PREDICTED: cationic amino acid transporter 7, chloroplastic-like [Nicotiana attenuata]
Niben261Chr19g1411003	141057501	141057974	474	Distal Intergenic	141079412	141088439	9028	-21438	PREDICTED: glutamate decarboxylase [Nicotiana sylvestris]
Niben261Chr19g1416010	141678433	141679084	652	Promoter (<=1kb)	141671571	141678614	7044	0	PREDICTED: ribonucleoside-diphosphate reductase large subunit [Nicotiana attenuata]
Niben261Chr19g1434004	143409587	143410296	710	Distal Intergenic	143397664	143398349	686	-11238	NA
Niben261Chr19g1438001	143831858	143832301	444	Promoter (1-2kb)	143828833	143830254	1422	-1604	PREDICTED: LOB domain-containing protein 40-like [Nicotiana sylvestris]
Niben261Chr19g1440003	144053200	144053921	722	Distal Intergenic	144055210	144064324	9115	10403	PREDICTED: 50S ribosomal protein L15, chloroplastic [Nicotiana sylvestris]
Niben261Scf01550g0000003	20849	21590	742	Distal Intergenic	10047	10654	608	10802	PREDICTED: uncharacterized protein LOC104250078 [Nicotiana sylvestris]
Niben261Scf02397g0000007	23647	24031	385	Promoter (<=1kb)	24017	26541	2525	0	PREDICTED: putative E3 ubiquitin-protein ligase XBAT31 [Nicotiana sylvestris]
Niben261Scf02411g0000003	88723	89781	1059	Promoter (2-3kb)	86610	87659	1050	2113	PREDICTED: uncharacterized protein LOC109212942 [Nicotiana attenuata]
Niben261Scf02947g0000001	1810	2753	944	Promoter (<=1kb)	2575	7217	4643	0	PREDICTED: dicarboxylate transporter 1, chloroplastic [Nicotiana tomentosiformis]
Niben261Scf03480g0000002	968	1529	562	Distal Intergenic	2309	5884	3576	4355	protein far1-related sequence 6 [Nicotiana attenuata]
Niben261Scf13210g0000001	5400	5763	364	Promoter (<=1kb)	1392	5451	4060	0	PREDICTED: chloride conductance regulatory protein ICln [Nicotiana tomentosiformis]
Niben261Scf13936g0000001	3545	3935	391	Promoter (<=1kb)	3984	4157	174	-49	PREDICTED: RNA-binding protein 38 isoform X1 [Nicotiana tomentosiformis]
Niben261Scf16499g0000004	1111	1534	424	Promoter (<=1kb)	1	1221	1221	0	tubulin alpha chain-like [Solanum lycopersicum]
