# Supplementary material for: The Transcription Factor DPB Confers Antiviral Defence Against Potato Virus X by Modulating MYB‐Dependent Signalling
Source: Mol Plant Pathol. 2026 Jul 12;27(7):e70319. doi: 10.1111/mpp.70319 (PMC13357984; doi:10.1111/mpp.70319)
Supplement: Supplementary file 9 — Table S3: Genes identified by Intersection analysis of transcriptomic data and chromatin immunoprecipitation (ChIP)‐seq data. [file MPP-27-e70319-s002.xlsx]

## Sheet: Chip-Seq
Table S3 Genes identified by Intersection analysis of transcriptomic data and ChIP-Seq data.
geneId	annotation	geneStart	geneEnd	geneLength	KEGG	KO_ENTRY	EC	Description
Niben261Chr01g0054001	Promoter (2-3kb)	5425804	5427018	1215	NA	NA	NA	PREDICTED: ethylene-responsive transcription factor ERF054-like [Nicotiana sylvestris]
Niben261Chr01g0633003	Promoter (<=1kb)	63370143	63374856	4714	NA	NA	NA	PREDICTED: chaperone protein dnaJ 6-like [Nicotiana sylvestris]
Niben261Chr02g0594003	Distal Intergenic	59422917	59427633	4717	NA	NA	NA	PREDICTED: transcription activator GLK2-like [Nicotiana attenuata]
Niben261Chr02g0981002	Promoter (<=1kb)	98160959	98163564	2606	04075(Plant hormone signal transduction)	K14491	NA	PREDICTED: myb family transcription factor EFM-like [Nicotiana attenuata]
Niben261Chr03g1213007	Distal Intergenic	121322091	121324737	2647	00910(Nitrogen metabolism)	K01674	EC:4.2.1.1	PREDICTED: alpha carbonic anhydrase 7 [Nicotiana attenuata]
Niben261Chr05g0663002	Distal Intergenic	66315455	66316425	971	NA	NA	NA	PREDICTED: phosphoenolpyruvate carboxylase kinase 2-like [Nicotiana attenuata]
Niben261Chr05g0934012	Promoter (<=1kb)	93425438	93464015	38578	NA	NA	NA	PREDICTED: kinesin heavy chain isoform X1 [Nicotiana sylvestris]
Niben261Chr05g0940001	Promoter (<=1kb)	94014074	94019185	5112	00860(Porphyrin and chlorophyll metabolism)	K13600	EC:1.14.13.122	PREDICTED: chlorophyllide a oxygenase, chloroplastic-like [Nicotiana sylvestris]
Niben261Chr06g0801016	Promoter (<=1kb)	80116583	80130457	13875	NA	NA	NA	PREDICTED: protein timeless homolog isoform X2 [Nicotiana attenuata]
Niben261Chr06g1111014	Promoter (<=1kb)	111144642	111147837	3196	03030(DNA replication);03420(Nucleotide excision repair);03430(Mismatch repair);03440(Homologous recombination)	K07466	NA	PREDICTED: replication protein A 70 kDa DNA-binding subunit B [Nicotiana attenuata]
Niben261Chr08g0046009	Distal Intergenic	4589970	4594124	4155	NA	NA	NA	PREDICTED: inactive protein kinase SELMODRAFT_444075 [Nicotiana attenuata]
Niben261Chr08g0185006	Distal Intergenic	18562191	18565403	3213	04075(Plant hormone signal transduction);04712(Circadian rhythm - plant)	K12126	NA	PREDICTED: transcription factor UNE10-like isoform X2 [Nicotiana attenuata]
Niben261Chr09g1252003	Promoter (<=1kb)	125241448	125245146	3699	NA	NA	NA	PREDICTED: protein MCM10 homolog [Nicotiana tabacum]
Niben261Chr10g0473012	Promoter (<=1kb)	47300826	47309424	8599	NA	NA	NA	PREDICTED: uncharacterized protein LOC104113315 isoform X2 [Nicotiana tomentosiformis]
Niben261Chr10g1181001	Promoter (1-2kb)	118082989	118085151	2163	NA	NA	NA	PREDICTED: GATA transcription factor 11-like [Nicotiana sylvestris]
Niben261Chr10g1199005	Promoter (1-2kb)	119946789	119948856	2068	NA	NA	NA	probable aquaporin TIP1-1 [Nicotiana tabacum]
Niben261Chr10g1216004	Promoter (<=1kb)	121665024	121672783	7760	NA	NA	NA	PREDICTED: uncharacterized protein LOC104247890 [Nicotiana sylvestris]
Niben261Chr11g1226004	Distal Intergenic	122620200	122635816	15617	00130(Ubiquinone and other terpenoid-quinone biosynthesis)	K14759	EC:5.4.4.2;EC:2.2.1.9	PREDICTED: protein PHYLLO, chloroplastic isoform X1 [Nicotiana attenuata]
Niben261Chr12g0216014	Distal Intergenic	21590090	21594865	4776	NA	NA	NA	PREDICTED: uncharacterized protein LOC107786630 [Nicotiana tabacum]
Niben261Chr12g0227008	Promoter (<=1kb)	22727784	22728427	644	NA	NA	NA	PREDICTED: transcription factor TCP11 [Nicotiana sylvestris]
Niben261Chr12g0265014	Promoter (<=1kb)	26569682	26570977	1296	NA	NA	NA	PREDICTED: uncharacterized protein LOC104216604 [Nicotiana sylvestris]
Niben261Chr12g1051002	Distal Intergenic	105100822	105104876	4055	NA	NA	NA	PREDICTED: uncharacterized protein LOC104216334 [Nicotiana sylvestris]
Niben261Chr12g1301004	Promoter (<=1kb)	129988912	129994010	5099	NA	NA	NA	PREDICTED: filament-like plant protein 3 [Nicotiana attenuata]
Niben261Chr13g0349001	Promoter (<=1kb)	34926962	34931475	4514	04120(Ubiquitin mediated proteolysis);03420(Nucleotide excision repair)	K10140	NA	PREDICTED: WD repeat-containing protein 76-like [Nicotiana tomentosiformis]
Niben261Chr13g1100004	Promoter (<=1kb)	110039350	110046689	7340	NA	NA	NA	PREDICTED: ABC transporter F family member 4-like isoform X2 [Nicotiana attenuata]
Niben261Chr16g0319003	Promoter (<=1kb)	31929076	31929810	735	NA	NA	NA	PREDICTED: F-box protein At1g61340-like [Nicotiana attenuata]
Niben261Chr16g0875002	Promoter (1-2kb)	87535430	87538065	2636	NA	NA	NA	PREDICTED: uncharacterized protein LOC104241694 [Nicotiana sylvestris]
Niben261Chr16g0875002	Distal Intergenic	87535430	87538065	2636	NA	NA	NA	PREDICTED: uncharacterized protein LOC104241694 [Nicotiana sylvestris]
Niben261Chr17g1369010	Promoter (<=1kb)	136981833	136983284	1452	00195(Photosynthesis)	K08903	NA	PREDICTED: photosystem II reaction center Psb28 protein [Nicotiana attenuata]
Niben261Chr17g1537013	Distal Intergenic	153732414	153735812	3399	NA	NA	NA	PREDICTED: probable leucine-rich repeat receptor-like protein kinase At1g68400 isoform X1 [Nicotiana attenuata]
Niben261Chr18g1461007	Distal Intergenic	146153984	146164155	10172	NA	NA	NA	PREDICTED: uncharacterized protein LOC104210232 [Nicotiana sylvestris]
Niben261Chr19g0530002	Distal Intergenic	52941385	52944249	2865	00860(Porphyrin and chlorophyll metabolism)	K02492	EC:1.2.1.70	glutamyl tRNA Reductase, partial [Nicotiana tabacum]

## Sheet: RNA-seq
Table S3 Genes identified by Intersection analysis of transcriptomic data and ChIP-Seq data.
gene_id	Crdpb1	Crdpb2	Crdpb3	WT1	WT2	WT3	KO	WT	log2FoldChange	pvalue	padj	gene_name	gene_chr	gene_start	gene_end	gene_strand	gene_length	gene_biotype	gene_description	Family
Niben261Chr19g0530002	1334.24	1152.94	1371.96	7018.9	8175.28	5790.37	1286.38	6994.85	-2.44312	1.43565e-72	3.80123e-69	Niben261Chr19g0530002	Niben261Chr19	52941385	52944249	-	1629	protein_coding	- && sp|P93111|HEM11_CUCSA Glutamyl-tRNA reductase 1, chloroplastic OS=Cucumis sativus OX=3659 GN=HEMA1 PE=2 SV=1 && PF00745:Glutamyl-tRNAGlu reductase, dimerisation domain|PF01488:Shikimate / quinate 5-dehydrogenase|PF05201:Glutamyl-tRNAGlu reductase, N-terminal domain	-
Niben261Chr17g1369010	490.936	403.251	468.91	2460.79	1837.95	1495.14	454.366	1931.29	-2.08737	1.40223e-34	4.45527e-32	Niben261Chr17g1369010	Niben261Chr17	136981833	136983284	-	630	protein_coding	- && sp|Q0JG75|PSB28_ORYSJ Photosystem II reaction center PSB28 protein, chloroplastic OS=Oryza sativa subsp. japonica OX=39947 GN=PSB28 PE=2 SV=2 && PF03912:Psb28 protein	-
Niben261Chr10g1199005	3990.83	2846.97	3510.87	13759	11539.8	9314.36	3449.56	11537.7	-1.74187	4.91596e-31	1.17951e-28	Niben261Chr10g1199005	Niben261Chr10	119946789	119948856	-	756	protein_coding	- && sp|O64964|TIP11_MAIZE Aquaporin TIP1-1 OS=Zea mays OX=4577 GN=TIP1-1 PE=2 SV=1 && PF00230:Major intrinsic protein	BES1
Niben261Chr05g0940001	1654.93	1122.21	1619.33	4795.16	5378.71	4264.94	1465.49	4812.94	-1.7158	1.23189e-30	2.91225e-28	Niben261Chr05g0940001	Niben261Chr05	94014074	94019185	-	1605	protein_coding	- && sp|Q9MBA1|CAO_ARATH Chlorophyllide a oxygenase, chloroplastic OS=Arabidopsis thaliana OX=3702 GN=CAO PE=1 SV=1 && PF08417:Pheophorbide a oxygenase|PF00355:Rieske [2Fe-2S] domain	NF-YA
Niben261Chr12g1301004	0	0	0	684.055	829.377	744.733	0	752.721	-12.0414	4.41948e-24	6.4531e-22	Niben261Chr12g1301004	Niben261Chr12	129988912	129994010	-	2133	protein_coding	- && sp|Q8LLE5|FPP_SOLLC Filament-like plant protein (Fragment) OS=Solanum lycopersicum OX=4081 GN=FPP PE=1 SV=1 && PF05911:Filament-like plant protein, long coiled-coil	SBP
Niben261Chr08g0185006	324.651	300.809	302.01	843.216	845.044	688.901	309.157	792.387	-1.35746	3.23732e-19	3.07592e-17	Niben261Chr08g0185006	Niben261Chr08	18562191	18565403	-	1284	protein_coding	- && sp|Q570R7|PIF7_ARATH Transcription factor PIF7 OS=Arabidopsis thaliana OX=3702 GN=BHLH72 PE=1 SV=2 && PF00010:Helix-loop-helix DNA-binding domain	bHLH
Niben261Chr12g0216014	124.714	105.236	84.4436	467.325	486.659	317.008	104.798	423.664	-2.01439	4.46333e-19	4.16117e-17	Niben261Chr12g0216014	Niben261Chr12	21590090	21594865	-	843	protein_coding	- && - && PF13301:Protein of unknown function (DUF4079)	-
Niben261Chr18g1461007	561.211	520.595	565.275	1497.92	1319.95	1099.59	549.027	1305.82	-1.2495	4.06476e-18	3.45687e-16	Niben261Chr18g1461007	Niben261Chr18	146153984	146164155	+	933	protein_coding	- && - && -	-
Niben261Chr11g1226004	299.906	130.381	222.534	884.982	824.481	651.05	217.607	786.837	-1.85525	6.69731e-16	4.46293e-14	Niben261Chr11g1226004	Niben261Chr11	122620200	122635816	-	4023	protein_coding	- && sp|Q15KI9|PHYLO_ARATH Protein PHYLLO, chloroplastic OS=Arabidopsis thaliana OX=3702 GN=PHYLLO PE=2 SV=2 && PF13378:Enolase C-terminal domain-like|PF02776:Thiamine pyrophosphate enzyme, N-terminal TPP binding domain|PF16582:Middle domain of thiamine pyrophosphate|PF00561:alpha/beta hydrolase fold	-
Niben261Chr16g0875002	541.415	549.465	421.224	976.415	1110.41	1015.37	504.035	1034.06	-1.03662	1.38309e-12	6.33575e-11	Niben261Chr16g0875002	Niben261Chr16	87535430	87538065	-	2541	protein_coding	- && - && PF12043:Domain of unknown function (DUF3527)	-
Niben261Chr17g1537013	1709.37	1703.34	1046.11	3361.58	3083.48	2603.25	1486.27	3016.1	-1.02067	1.43836e-09	4.25998e-08	Niben261Chr17g1537013	Niben261Chr17	153732414	153735812	-	1860	protein_coding	- && sp|Q9M9C5|Y1680_ARATH Probable leucine-rich repeat receptor-like protein kinase At1g68400 OS=Arabidopsis thaliana OX=3702 GN=At1g68400 PE=1 SV=1 && PF07714:Protein tyrosine kinase|PF08263:Leucine rich repeat N-terminal domain|PF12799:Leucine Rich repeats (2 copies)	S1Fa-like
Niben261Chr05g0934012	96.0096	114.549	132.129	282.201	352.51	221.433	114.229	285.381	-1.32073	1.93462e-08	4.70228e-07	Niben261Chr05g0934012	Niben261Chr05	93425438	93464015	-	4467	protein_coding	- && sp|B9FFA3|KN7E_ORYSJ Kinesin-like protein KIN-7E, chloroplastic OS=Oryza sativa subsp. japonica OX=39947 GN=KIN7E PE=3 SV=2 && PF00225:Kinesin motor domain	MYB_related
Niben261Chr10g0473012	286.049	275.664	223.527	716.79	558.14	408.799	261.747	561.243	-1.09877	8.4085e-08	1.82388e-06	Niben261Chr10g0473012	Niben261Chr10	47300826	47309424	-	879	protein_coding	- && - && -	-
Niben261Chr08g0046009	281.1	154.595	254.324	551.985	464.138	431.51	230.007	482.544	-1.06941	5.60036e-07	1.02784e-05	Niben261Chr08g0046009	Niben261Chr08	4589970	4594124	-	2052	protein_coding	- && sp|P0DH62|Y4407_SELML Inactive protein kinase SELMODRAFT_444075 OS=Selaginella moellendorffii OX=88036 GN=SELMODRAFT_444075 PE=2 SV=1 && PF00069:Protein kinase domain	MYB_related
Niben261Chr02g0594003	75.2241	39.1144	63.581	173.836	168.421	140.051	59.3065	160.769	-1.44035	7.88941e-07	1.39446e-05	Niben261Chr02g0594003	Niben261Chr02	59422917	59427633	+	1068	protein_coding	- && sp|Q9FFH0|GLK2_ARATH Transcription activator GLK2 OS=Arabidopsis thaliana OX=3702 GN=GLK2 PE=1 SV=1 && -	G2-like
Niben261Chr12g1051002	134.611	139.694	85.437	241.564	364.26	206.292	119.914	270.705	-1.1742	8.28295e-06	0.000114622	Niben261Chr12g1051002	Niben261Chr12	105100822	105104876	+	756	protein_coding	- && - && PF13963:Transposase-associated domain	-
Niben261Chr09g1252003	150.448	94.0609	123.188	230.276	319.217	201.56	122.566	250.351	-1.03178	3.63822e-05	0.000419923	Niben261Chr09g1252003	Niben261Chr09	125241448	125245146	-	1245	protein_coding	- && - && PF09329:Primase zinc finger	-
Niben261Chr05g0663002	44.5406	24.2137	36.7578	91.4331	114.566	74.7572	35.1707	93.5853	-1.4142	8.72315e-05	0.000896374	Niben261Chr05g0663002	Niben261Chr05	66315455	66316425	-	870	protein_coding	- && sp|Q93VK0|PPCK2_ARATH Phosphoenolpyruvate carboxylase kinase 2 OS=Arabidopsis thaliana OX=3702 GN=PPCK2 PE=1 SV=2 && PF00069:Protein kinase domain	NAC
Niben261Chr10g1216004	46.5201	56.8091	73.5156	145.616	132.191	113.555	58.9483	130.454	-1.145	8.74023e-05	0.000897432	Niben261Chr10g1216004	Niben261Chr10	121665024	121672783	-	1632	protein_coding	- && sp|W5EP13|CA1P_WHEAT 2-carboxy-D-arabinitol-1-phosphatase OS=Triticum aestivum OX=4565 PE=1 SV=1 && PF00300:Histidine phosphatase superfamily (branch 1)	-
Niben261Chr01g0054001	29.6937	58.6717	55.6334	124.168	105.753	89.8979	47.9996	106.606	-1.14802	0.000661574	0.0051419	Niben261Chr01g0054001	Niben261Chr01	5425804	5427018	+	1215	protein_coding	- && sp|Q9SKT1|ERF53_ARATH Ethylene-responsive transcription factor ERF053 OS=Arabidopsis thaliana OX=3702 GN=ERF053 PE=1 SV=1 && PF00847:AP2 domain	ERF
Niben261Chr10g1181001	15.8366	22.3511	31.7905	67.7282	62.6684	52.9924	23.3261	61.1297	-1.38909	0.00098716	0.00719129	Niben261Chr10g1181001	Niben261Chr10	118082989	118085151	-	744	protein_coding	- && sp|Q6DBP8|GAT11_ARATH GATA transcription factor 11 OS=Arabidopsis thaliana OX=3702 GN=GATA11 PE=2 SV=1 && PF00320:GATA zinc finger	GATA
Niben261Chr13g0349001	31.6733	33.5267	34.7709	65.4706	85.1898	68.1331	33.3236	72.9312	-1.13096	0.0016274	0.0108228	Niben261Chr13g0349001	Niben261Chr13	34926962	34931475	-	1524	protein_coding	- && sp|Q4KLQ5|WDR76_XENLA WD repeat-containing protein 76 OS=Xenopus laevis OX=8355 GN=wdr76 PE=2 SV=1 && -	C2H2
Niben261Chr12g0227008	5.93874	6.51907	7.94763	33.8641	15.6671	30.2814	6.80181	26.6042	-1.96583	0.00323901	0.0188429	Niben261Chr12g0227008	Niben261Chr12	22727784	22728427	+	270	protein_coding	- && - && -	TCP
Niben261Chr03g1213007	7.91832	1.86259	5.96072	23.7049	27.4174	18.9259	5.24721	23.3494	-2.16089	0.00342573	0.0197211	Niben261Chr03g1213007	Niben261Chr03	121322091	121324737	+	936	protein_coding	- && sp|Q8L817|ATCA7_ARATH Alpha carbonic anhydrase 7 OS=Arabidopsis thaliana OX=3702 GN=ACA7 PE=2 SV=1 && PF00194:Eukaryotic-type carbonic anhydrase	GATA
Niben261Chr12g0265014	43.5508	21.4198	46.6923	75.6298	76.3771	78.5423	37.221	76.8497	-1.04921	0.0053415	0.0283652	Niben261Chr12g0265014	Niben261Chr12	26569682	26570977	-	549	protein_coding	- && - && PF03692:Putative zinc- or iron-chelating domain	NAC
Niben261Chr13g1100004	32.6631	31.6641	11.9214	65.4706	53.8556	55.8313	25.4162	58.3858	-1.19664	0.0072245	0.0360146	Niben261Chr13g1100004	Niben261Chr13	110039350	110046689	+	1962	protein_coding	- && - && PF08766:DEK C terminal domain	-
Niben261Chr16g0319003	6.92853	3.72518	5.96072	23.7049	26.4382	14.1944	5.53815	21.4458	-1.95514	0.0076	0.0374819	Niben261Chr16g0319003	Niben261Chr16	31929076	31929810	-	528	protein_coding	- && sp|Q8GX77|FB316_ARATH F-box protein At1g61340 OS=Arabidopsis thaliana OX=3702 GN=At1g61340 PE=2 SV=1 && -	-
Niben261Chr01g0633003	24.7448	45.6335	19.8691	81.2738	54.8348	59.6165	30.0824	65.2417	-1.11075	0.00839279	0.0405558	Niben261Chr01g0633003	Niben261Chr01	63370143	63374856	+	858	protein_coding	- && sp|Q9FL54|DNAJ6_ARATH Chaperone protein dnaJ 6 OS=Arabidopsis thaliana OX=3702 GN=ATJ6 PE=2 SV=1 && PF00226:DnaJ domain	TCP
Niben261Chr06g0801016	48.4997	24.2137	28.8102	115.138	59.7308	48.261	33.8412	74.3766	-1.13293	0.00872242	0.0417876	Niben261Chr06g0801016	Niben261Chr06	80116583	80130457	-	3768	protein_coding	- && - && PF05029:Timeless protein C terminal region|PF04821:Timeless protein	-
Niben261Chr02g0981002	5.93874	5.58778	3.97381	36.1217	19.5839	8.51664	5.16678	21.4074	-2.04248	0.00965701	0.0453891	Niben261Chr02g0981002	Niben261Chr02	98160959	98163564	+	1203	protein_coding	- && sp|Q8VZS3|HHO2_ARATH Transcription factor HHO2 OS=Arabidopsis thaliana OX=3702 GN=HHO2 PE=1 SV=1 && PF00249:Myb-like DNA-binding domain	G2-like
Niben261Chr06g1111014	48.4997	47.4961	13.9084	72.2434	109.67	58.6702	36.6347	80.1944	-1.1288	0.0106148	0.0489069	Niben261Chr06g1111014	Niben261Chr06	111144642	111147837	-	1776	protein_coding	- && sp|Q9SD82|RFA1B_ARATH Replication protein A 70 kDa DNA-binding subunit B OS=Arabidopsis thaliana OX=3702 GN=RPA1B PE=3 SV=1 && PF01336:OB-fold nucleic acid binding domain|PF04057:Replication factor-A protein 1, N-terminal domain|PF16900:Replication protein A OB domain|PF08646:Replication factor-A C terminal domain	-
