# Supplementary material for: The Transcription Factor DPB Confers Antiviral Defence Against Potato Virus X by Modulating MYB‐Dependent Signalling
Source: Mol Plant Pathol. 2026 Jul 12;27(7):e70319. doi: 10.1111/mpp.70319 (PMC13357984; doi:10.1111/mpp.70319)
Supplement: Supplementary file 11 — Table S5: Primers used in this study. [file MPP-27-e70319-s009.xlsx]

## Sheet: Sheet1
Table S4 Primer used in this study.
Primer name	Sequence (5'------3')	Purpose
NbDPB1-qRTF	TGCGGAAGGCAAAAGACTGA	Detection of NbDPB1
NbDPB1-qRTR	TTCCAGGGAGAGGAGGTGAG
NbDPB2-qRTF	GACTCGGCCTCATGCTACA	Detection of NbDPB2
NbDPB2-qRTR	TACCGGGTGTGTTTGATGCT
NbDPB-GFP-F	AGAACACGGGGGACGAGCTCATGATGGTGAATAATTTGGAGGA	NbDPB cloning
NbDPB-GFP-R	CCCTTGCTCACCATGGTACCATGCTCATGCTTGATGCGGG
NbUNE10-qRT-F	ATCCATTCATCCCATCCGCC	Detection of NbUNE10
NbUNE10-qRT-R	TAGTAGTGGTGGCCGGTGTA
NbMYB-qRT-F	AAAAGTGCTGCCGCCTCTAC	Detection of NbMYB
NbMYB-qRT-R	AGCAACATGAGAACCACCGA
NbUNE10peak-F	AATCAAGCTAGCTCAGTTGC	NbUNE10peak cloning
NbUNE10peak-R	AACAAATTATAACTAACCCT
NbMYBpeak-F	GTGAGAAAAGAGGTATCTTAAATG	NbMYBpeak cloning
NbMYBpeak-R	GACCTCAACATATCATATCTTCTC
TRV-NbMYB-F	CGCGGATCCTGATTCTCATAAATCAAAGT	NbMYB VIGS
TRV-NbMYB-R	TCCCCCGGGGCCGTAACAACGGCTGAGGT
0800-NbMYBpeak-F	TTCCTGCAGCCCGGGGGATCCGTGAGAAAAGAGGTATCTTAAATG	NbMYBpeak LUC
0800-NbMYBpeak-R	TCTCCACCGCGGTGGCGGCCGCGACCTCAACATATCATATCTTCTC
